# Supplementary material for: Integrating multimodal cancer data using deep latent variable path modelling
Source: Nat Mach Intell. 2025 Jul 22;7(7):1053–75. doi: 10.1038/s42256-025-01052-4 (PMC12283373; doi:10.1038/s42256-025-01052-4)
Supplement: Supplementary file 3 — Sheets containing the Pearson’s correlation values between each genetic locus and the DLV that modality is connected to via the path model. DLVs are labelled from DLV1 to DLV5. Each mean correlation value also has a family-wise error-corrected significance level attached. [file 42256_2025_1052_MOESM3_ESM.xlsx]

## Sheet: DLV1_Methylation
sig_genes	corr	p_val
cg00003994	-0.072	1
cg00005847	0.036	1
cg00015770	0.021	1
cg00027083	0.037	1
cg00030047	-0.256	0.681
cg00061629	0.244	0.805
cg00075967	0.042	1
cg00116234	-0.246	0.773
cg00117172	-0.247	0.771
cg00134787	0.063	1
cg00186701	-0.163	1
cg00202711	0.324	0.067
cg00217795	0.34	0.02
cg00230502	-0.104	1
cg00231644	-0.261	0.633
cg00233307	-0.086	1
cg00237010	0.445	0.001
cg00250430	-0.14	1
cg00263760	-0.192	0.999
cg00282347	-0.441	0.001
cg00290506	-0.14	1
cg00297584	-0.322	0.068
cg00308665	0.146	1
cg00321478	0.221	0.961
cg00323915	-0.047	1
cg00328227	-0.452	0.001
cg00333226	-0.358	0.007
cg00333528	0.138	1
cg00335286	-0.327	0.053
cg00347904	-0.037	1
cg00386408	-0.034	1
cg00399483	-0.004	1
cg00412772	0.231	0.918
cg00430287	0.162	1
cg00462994	-0.365	0.003
cg00488364	0.075	1
cg00489401	-0.263	0.585
cg00497084	0.255	0.691
cg00498305	0.091	1
cg00498604	0.163	1
cg00499822	-0.315	0.091
cg00512279	-0.344	0.019
cg00557354	-0.146	1
cg00563926	-0.055	1
cg00564163	-0.291	0.25
cg00565688	-0.183	1
cg00567749	0.024	1
cg00579393	0.02	1
cg00615377	0.145	1
cg00625653	-0.153	1
cg00626466	-0.363	0.003
cg00648883	0.301	0.162
cg00662556	-0.106	1
cg00679738	-0.347	0.018
cg00695416	-0.245	0.787
cg00707317	-0.345	0.018
cg00744433	-0.495	0.001
cg00777121	-0.323	0.067
cg00779924	0.165	1
cg00792849	0.21	0.99
cg00804392	0.168	1
cg00807586	-0.298	0.183
cg00839584	-0.398	0.001
cg00842351	-0.174	1
cg00846036	-0.131	1
cg00848728	0.061	1
cg00850538	-0.104	1
cg00852964	-0.261	0.633
cg00875272	0.339	0.02
cg00884221	-0.227	0.942
cg00888007	-0.095	1
cg00891541	0.26	0.637
cg00893242	-0.287	0.294
cg00903242	-0.171	1
cg00916635	-0.567	0.001
cg00930873	-0.131	1
cg00955451	0.229	0.933
cg00967316	0.072	1
cg00970325	0.259	0.646
cg00986320	-0.069	1
cg00995327	-0.321	0.07
cg01009664	0.281	0.361
cg01031400	-0.264	0.584
cg01033938	-0.265	0.565
cg01049530	-0.295	0.21
cg01055695	-0.337	0.024
cg01058368	0.412	0.001
cg01078434	0.239	0.853
cg01081263	0.262	0.618
cg01086895	0.086	1
cg01103730	0.292	0.241
cg01109219	0.429	0.001
cg01114088	-0.234	0.901
cg01120165	-0.111	1
cg01129459	-0.365	0.003
cg01144286	-0.023	1
cg01152019	-0.12	1
cg01182697	-0.279	0.385
cg01185080	-0.263	0.606
cg01185754	0.017	1
cg01186777	-0.26	0.642
cg01192900	-0.258	0.659
cg01193293	-0.125	1
cg01214847	-0.143	1
cg01216369	-0.315	0.09
cg01281904	0.093	1
cg01291404	-0.065	1
cg01295203	0.062	1
cg01305421	0.031	1
cg01305625	-0.084	1
cg01324261	-0.545	0.001
cg01333011	0.136	1
cg01335367	-0.299	0.178
cg01353448	0.154	1
cg01356829	-0.495	0.001
cg01366419	-0.186	1
cg01367992	0.092	1
cg01381846	0.052	1
cg01401376	-0.046	1
cg01407244	0.167	1
cg01424107	-0.34	0.02
cg01464985	-0.271	0.491
cg01469547	0.058	1
cg01471713	-0.051	1
cg01473816	-0.473	0.001
cg01476044	-0.101	1
cg01484156	0.154	1
cg01512854	0.062	1
cg01535453	-0.278	0.395
cg01543654	-0.291	0.247
cg01546563	0.177	1
cg01555431	-0.137	1
cg01556075	-0.391	0.001
cg01561916	-0.198	0.999
cg01568736	0.185	1
cg01580044	-0.099	1
cg01580681	-0.041	1
cg01598642	-0.127	1
cg01610488	-0.092	1
cg01635061	-0.251	0.742
cg01637734	0.098	1
cg01656955	-0.245	0.782
cg01664666	-0.267	0.529
cg01671575	0.102	1
cg01693350	0.362	0.004
cg01697732	-0.134	1
cg01705587	-0.02	1
cg01718139	0.006	1
cg01724150	-0.462	0.001
cg01777397	-0.314	0.096
cg01782486	0.361	0.004
cg01791232	-0.179	1
cg01804429	-0.453	0.001
cg01805282	0.044	1
cg01817393	-0.049	1
cg01830294	-0.245	0.784
cg01837719	-0.231	0.918
cg01839464	-0.044	1
cg01857260	-0.03	1
cg01868782	-0.299	0.173
cg01870826	-0.071	1
cg01880569	-0.033	1
cg01899253	-0.127	1
cg01920232	-0.179	1
cg01958189	0.243	0.814
cg01965939	-0.579	0.001
cg01968793	-0.375	0.003
cg01988129	0.192	0.999
cg02008154	-0.121	1
cg02022375	-0.306	0.135
cg02029926	0.07	1
cg02037013	-0.128	1
cg02046017	-0.016	1
cg02055963	-0.059	1
cg02064106	-0.217	0.973
cg02085507	-0.476	0.001
cg02097420	0.178	1
cg02099418	-0.198	0.999
cg02105856	0.416	0.001
cg02124291	0.302	0.157
cg02126753	-0.056	1
cg02131967	-0.05	1
cg02161900	0.258	0.665
cg02164046	0.238	0.863
cg02170525	-0.341	0.02
cg02184413	-0.226	0.945
cg02192520	-0.231	0.916
cg02196655	-0.378	0.002
cg02197293	-0.161	1
cg02210887	0.089	1
cg02228185	0.291	0.254
cg02238826	-0.343	0.019
cg02244695	0.034	1
cg02248486	-0.149	1
cg02250594	-0.388	0.001
cg02260587	-0.045	1
cg02309273	-0.083	1
cg02311163	-0.206	0.997
cg02320454	0.009	1
cg02335804	0.207	0.995
cg02351381	-0.234	0.9
cg02382666	-0.144	1
cg02388150	-0.304	0.147
cg02397720	-0.186	1
cg02399455	0.51	0.001
cg02409351	-0.015	1
cg02417408	-0.001	1
cg02422694	0.04	1
cg02431964	0.287	0.294
cg02433671	-0.237	0.874
cg02452985	-0.272	0.481
cg02477931	0.068	1
cg02549424	-0.017	1
cg02579133	-0.137	1
cg02595219	-0.4	0.001
cg02599464	0.235	0.887
cg02602411	0.059	1
cg02620769	0.123	1
cg02622316	0.137	1
cg02643667	0.481	0.001
cg02647265	-0.006	1
cg02657438	0.438	0.001
cg02672493	-0.127	1
cg02681442	-0.325	0.06
cg02682905	0.436	0.001
cg02719634	0.076	1
cg02723533	0.399	0.001
cg02724472	-0.445	0.001
cg02729303	-0.232	0.91
cg02735486	-0.027	1
cg02748539	-0.115	1
cg02757432	-0.059	1
cg02765328	0.016	1
cg02774439	-0.28	0.375
cg02780849	-0.256	0.681
cg02789485	0.078	1
cg02805028	-0.42	0.001
cg02831604	-0.434	0.001
cg02836529	0.154	1
cg02844545	-0.013	1
cg02860543	-0.296	0.202
cg02867079	-0.382	0.001
cg02879662	-0.153	1
cg02880679	0.425	0.001
cg02882813	-0.227	0.942
cg02885771	-0.145	1
cg02899772	-0.003	1
cg02909790	0.194	0.999
cg02912041	0.293	0.228
cg02915544	0.124	1
cg02916816	0.182	1
cg02920216	-0.017	1
cg02927346	-0.226	0.945
cg02930996	-0.329	0.044
cg02936263	-0.193	0.999
cg02938601	0.04	1
cg02946850	-0.108	1
cg02983451	-0.217	0.973
cg02989940	0.155	1
cg03001305	-0.075	1
cg03017264	-0.213	0.984
cg03019000	-0.088	1
cg03032025	0.281	0.366
cg03064067	-0.264	0.57
cg03070194	0.284	0.316
cg03087937	-0.167	1
cg03100752	-0.145	1
cg03104936	-0.25	0.746
cg03109316	0.175	1
cg03127334	-0.264	0.57
cg03139377	-0.308	0.122
cg03158400	-0.285	0.3
cg03160135	-0.305	0.136
cg03167883	0.118	1
cg03168582	-0.198	0.999
cg03192551	-0.379	0.001
cg03192737	0.038	1
cg03199651	-0.214	0.982
cg03214697	-0.261	0.63
cg03238797	-0.156	1
cg03266453	-0.385	0.001
cg03289872	-0.311	0.11
cg03292388	0.176	1
cg03294491	-0.477	0.001
cg03294619	-0.113	1
cg03329165	-0.019	1
cg03330058	-0.275	0.431
cg03330678	-0.101	1
cg03349953	0.273	0.463
cg03365437	-0.164	1
cg03368758	0.112	1
cg03386373	0.3	0.165
cg03386869	-0.091	1
cg03388193	0.03	1
cg03425110	-0.21	0.99
cg03468463	0.305	0.137
cg03476195	-0.071	1
cg03490200	-0.572	0.001
cg03491478	0.114	1
cg03503295	0.411	0.001
cg03504078	0.01	1
cg03506489	-0.237	0.873
cg03521113	-0.458	0.001
cg03522063	-0.076	1
cg03533858	-0.054	1
cg03538436	-0.032	1
cg03543593	-0.346	0.018
cg03544320	0.072	1
cg03544379	0.207	0.995
cg03547797	0.045	1
cg03547924	-0.272	0.475
cg03557733	0.236	0.876
cg03565081	-0.341	0.02
cg03567830	-0.178	1
cg03608577	0.103	1
cg03614513	-0.288	0.275
cg03630088	-0.476	0.001
cg03642518	-0.052	1
cg03664992	-0.417	0.001
cg03665785	-0.475	0.001
cg03679305	-0.409	0.001
cg03702236	0.076	1
cg03734874	-0.031	1
cg03743584	-0.268	0.518
cg03763616	-0.182	1
cg03764585	0.265	0.556
cg03780486	0.119	1
cg03799530	-0.291	0.247
cg03826976	-0.401	0.001
cg03852144	-0.386	0.001
cg03860768	-0.167	1
cg03870261	-0.05	1
cg03872376	0.311	0.107
cg03874199	0.305	0.144
cg03876618	-0.384	0.001
cg03889226	-0.013	1
cg03914397	-0.38	0.001
cg03918304	0.181	1
cg03943081	0.162	1
cg03958979	-0.366	0.003
cg03964111	-0.075	1
cg03998348	0.194	0.999
cg04001333	-0.204	0.997
cg04001802	0.248	0.757
cg04032226	-0.473	0.001
cg04034767	0.116	1
cg04039397	-0.215	0.978
cg04048259	-0.277	0.408
cg04052038	-0.067	1
cg04058169	-0.085	1
cg04062391	0.153	1
cg04063348	-0.065	1
cg04072323	-0.037	1
cg04091078	0.15	1
cg04096767	0.252	0.731
cg04098585	-0.496	0.001
cg04101379	-0.117	1
cg04106785	-0.362	0.003
cg04184278	0.311	0.11
cg04219321	0.08	1
cg04220579	-0.221	0.96
cg04237663	-0.145	1
cg04254916	0.067	1
cg04263186	-0.034	1
cg04270799	0.068	1
cg04273431	-0.223	0.951
cg04297093	-0.204	0.997
cg04312209	-0.102	1
cg04315771	-0.255	0.701
cg04329382	0.31	0.115
cg04330449	-0.108	1
cg04336379	-0.089	1
cg04345475	0.356	0.01
cg04349727	0.042	1
cg04353483	0.027	1
cg04369341	-0.225	0.947
cg04375036	-0.477	0.001
cg04376312	0.042	1
cg04378886	-0.303	0.151
cg04387658	-0.117	1
cg04424621	-0.458	0.001
cg04435420	-0.46	0.001
cg04439215	0.044	1
cg04448487	-0.079	1
cg04451770	-0.028	1
cg04454951	-0.235	0.888
cg04456238	0.172	1
cg04457051	0.455	0.001
cg04457979	-0.209	0.991
cg04458548	0.266	0.547
cg04490714	-0.048	1
cg04505023	0.041	1
cg04513422	-0.525	0.001
cg04527363	0.074	1
cg04528819	-0.315	0.093
cg04532952	0.149	1
cg04534765	0.002	1
cg04549333	0.145	1
cg04564030	0.146	1
cg04574507	0.168	1
cg04597449	-0.239	0.853
cg04599297	0.017	1
cg04600618	0.224	0.949
cg04622802	-0.121	1
cg04623837	0.04	1
cg04623955	-0.075	1
cg04632671	0.157	1
cg04636557	-0.581	0.001
cg04645174	0.231	0.917
cg04689061	-0.264	0.576
cg04717045	0.418	0.001
cg04726446	-0.132	1
cg04740359	0.033	1
cg04743650	-0.232	0.91
cg04747322	0.038	1
cg04748010	-0.046	1
cg04761824	-0.045	1
cg04765277	0.244	0.801
cg04770504	-0.251	0.744
cg04784672	-0.071	1
cg04786857	0.035	1
cg04797323	0.026	1
cg04845579	-0.005	1
cg04875162	-0.028	1
cg04893119	0.171	1
cg04897683	0.046	1
cg04915566	-0.349	0.015
cg04920951	-0.201	0.999
cg04945541	-0.033	1
cg04947157	-0.59	0.001
cg04970117	0.037	1
cg04970352	-0.183	1
cg04981492	-0.183	1
cg04988423	-0.303	0.151
cg04994456	-0.068	1
cg04995717	0.124	1
cg05000446	-0.287	0.294
cg05022306	0.127	1
cg05023116	-0.174	1
cg05023691	0.196	0.999
cg05052633	-0.028	1
cg05072008	-0.084	1
cg05089968	0.4	0.001
cg05093686	-0.274	0.448
cg05098732	-0.273	0.454
cg05109049	0.285	0.302
cg05157725	0.267	0.534
cg05158615	-0.449	0.001
cg05159188	0.03	1
cg05161795	-0.144	1
cg05164634	-0.255	0.691
cg05194726	-0.192	0.999
cg05206587	-0.072	1
cg05209917	-0.018	1
cg05213296	0.146	1
cg05226008	-0.129	1
cg05232889	0.125	1
cg05244766	-0.072	1
cg05246522	-0.472	0.001
cg05248781	0.126	1
cg05250458	-0.259	0.649
cg05252264	-0.268	0.515
cg05262335	-0.274	0.444
cg05270634	-0.053	1
cg05275752	-0.057	1
cg05293216	-0.343	0.019
cg05331214	0.052	1
cg05345286	-0.036	1
cg05358291	0.347	0.018
cg05373457	0.314	0.097
cg05382123	-0.174	1
cg05393484	-0.03	1
cg05396987	-0.26	0.635
cg05420896	0.146	1
cg05429895	-0.037	1
cg05440289	0.012	1
cg05445326	-0.127	1
cg05483509	-0.455	0.001
cg05485062	-0.043	1
cg05500015	0.092	1
cg05501584	-0.05	1
cg05508084	-0.34	0.02
cg05522383	-0.321	0.071
cg05535113	-0.557	0.001
cg05590294	-0.197	0.999
cg05606799	0.1	1
cg05619712	0.376	0.003
cg05624196	0.141	1
cg05628549	-0.205	0.997
cg05647859	0.104	1
cg05649009	0.154	1
cg05654163	0.081	1
cg05674036	-0.015	1
cg05675373	-0.144	1
cg05767404	-0.097	1
cg05768141	0.054	1
cg05772663	0.313	0.1
cg05774801	-0.039	1
cg05799317	0.046	1
cg05820087	0.234	0.904
cg05822100	-0.221	0.961
cg05822532	-0.214	0.981
cg05828624	0.098	1
cg05845178	0.039	1
cg05861567	-0.246	0.781
cg05896682	0.068	1
cg05899618	-0.187	1
cg05909475	-0.397	0.001
cg05937453	-0.207	0.995
cg05942574	0.334	0.031
cg05953243	0.29	0.262
cg06015218	0.071	1
cg06022562	-0.03	1
cg06038133	-0.46	0.001
cg06043114	-0.264	0.57
cg06051311	-0.424	0.001
cg06051662	-0.15	1
cg06092815	-0.256	0.682
cg06096336	-0.152	1
cg06101324	0.162	1
cg06118312	-0.141	1
cg06119575	0.302	0.155
cg06141025	0.146	1
cg06142324	0.178	1
cg06144905	-0.558	0.001
cg06151165	0.302	0.156
cg06156376	-0.397	0.001
cg06166767	0.206	0.997
cg06213598	0.007	1
cg06214007	-0.208	0.993
cg06220235	-0.106	1
cg06233985	-0.344	0.018
cg06244906	0.004	1
cg06255227	0.047	1
cg06263495	0	1
cg06269753	-0.224	0.95
cg06274159	0.142	1
cg06275635	0.344	0.018
cg06276653	-0.112	1
cg06277657	-0.233	0.91
cg06291867	-0.077	1
cg06339706	0.072	1
cg06346081	-0.084	1
cg06352750	-0.015	1
cg06357925	0.023	1
cg06363129	-0.43	0.001
cg06367117	-0.324	0.064
cg06377278	-0.329	0.043
cg06378617	0.067	1
cg06388544	-0.126	1
cg06417962	-0.412	0.001
cg06434470	0.178	1
cg06436504	0.207	0.995
cg06458239	-0.129	1
cg06490988	-0.385	0.001
cg06493386	-0.129	1
cg06493930	0.084	1
cg06498267	0.067	1
cg06501084	0.19	1
cg06506864	-0.349	0.015
cg06509239	0.015	1
cg06516124	0.318	0.079
cg06533629	-0.286	0.294
cg06539449	0.073	1
cg06539804	-0.035	1
cg06550629	-0.101	1
cg06563300	-0.254	0.708
cg06572160	-0.07	1
cg06577725	-0.295	0.21
cg06630241	0.008	1
cg06637774	0.242	0.826
cg06638433	-0.091	1
cg06638966	-0.027	1
cg06690548	-0.397	0.001
cg06738602	0.106	1
cg06757810	-0.071	1
cg06781209	-0.33	0.043
cg06818777	0.178	1
cg06821120	-0.549	0.001
cg06821993	-0.073	1
cg06825142	0.269	0.502
cg06851207	-0.441	0.001
cg06906435	0.196	0.999
cg06908778	0.298	0.186
cg06912252	0.194	0.999
cg06938878	-0.125	1
cg06940792	-0.216	0.973
cg06948294	-0.229	0.931
cg06958829	0.128	1
cg06960698	0.003	1
cg06971096	0.152	1
cg07007400	-0.259	0.646
cg07014174	-0.051	1
cg07028533	-0.25	0.746
cg07070934	-0.147	1
cg07072643	-0.097	1
cg07080358	-0.158	1
cg07080946	-0.464	0.001
cg07086380	-0.494	0.001
cg07102705	-0.098	1
cg07104706	-0.174	1
cg07112154	0.23	0.928
cg07126559	0.388	0.001
cg07173760	-0.109	1
cg07177852	0.023	1
cg07185695	-0.509	0.001
cg07186138	-0.052	1
cg07197059	-0.276	0.42
cg07200280	-0.044	1
cg07220939	-0.124	1
cg07237830	0.478	0.001
cg07237939	-0.408	0.001
cg07241568	0.018	1
cg07260592	0.16	1
cg07271264	0.036	1
cg07295678	-0.111	1
cg07337598	0.074	1
cg07347645	0.092	1
cg07354440	-0.234	0.905
cg07361385	0.274	0.451
cg07376535	-0.147	1
cg07384961	0.074	1
cg07398429	-0.251	0.741
cg07409200	-0.101	1
cg07447922	0.188	1
cg07471052	0.033	1
cg07525077	0.297	0.19
cg07533148	0.218	0.972
cg07536847	-0.085	1
cg07546360	0.319	0.074
cg07548313	-0.015	1
cg07550362	0.023	1
cg07570142	-0.3	0.171
cg07572341	-0.187	1
cg07601320	0.178	1
cg07602200	-0.044	1
cg07613153	0.106	1
cg07621046	0.254	0.708
cg07634191	-0.456	0.001
cg07636178	0.213	0.982
cg07644368	-0.205	0.997
cg07654934	-0.005	1
cg07660236	0.074	1
cg07664856	0.061	1
cg07665060	0.247	0.769
cg07679836	-0.102	1
cg07684796	-0.401	0.001
cg07684809	-0.101	1
cg07685034	0.206	0.997
cg07685869	-0.201	0.999
cg07694025	-0.114	1
cg07696033	0.1	1
cg07703401	-0.252	0.73
cg07715201	-0.188	1
cg07748540	-0.187	1
cg07749074	-0.097	1
cg07770222	0.109	1
cg07773116	0.031	1
cg07824742	0.134	1
cg07841014	0.187	1
cg07845390	-0.084	1
cg07846220	-0.176	1
cg07850604	-0.337	0.024
cg07903918	-0.213	0.984
cg07914866	0.042	1
cg07935568	-0.137	1
cg07950803	0.108	1
cg07965823	-0.219	0.971
cg08008403	-0.078	1
cg08009622	-0.09	1
cg08016363	-0.49	0.001
cg08047457	-0.332	0.037
cg08047907	-0.111	1
cg08056146	-0.057	1
cg08057475	0.494	0.001
cg08077673	0.409	0.001
cg08085267	-0.082	1
cg08088390	0.162	1
cg08088989	-0.261	0.626
cg08089301	0.04	1
cg08097755	-0.116	1
cg08097882	-0.405	0.001
cg08099701	0.058	1
cg08101264	-0.184	1
cg08108641	-0.101	1
cg08124030	-0.186	1
cg08124722	-0.016	1
cg08128768	-0.004	1
cg08136806	-0.142	1
cg08186362	-0.172	1
cg08190291	-0.15	1
cg08205865	0.007	1
cg08258650	-0.243	0.81
cg08260891	-0.452	0.001
cg08260959	-0.076	1
cg08261094	-0.212	0.987
cg08261841	0.032	1
cg08263647	0.094	1
cg08291098	0.103	1
cg08301503	-0.356	0.01
cg08315770	-0.202	0.998
cg08317263	-0.151	1
cg08331313	-0.045	1
cg08348496	-0.06	1
cg08367223	0.21	0.99
cg08385610	0.254	0.712
cg08404225	0.375	0.003
cg08418111	-0.083	1
cg08422599	-0.349	0.015
cg08441170	-0.026	1
cg08441806	-0.009	1
cg08458170	-0.363	0.003
cg08474603	0.138	1
cg08491964	-0.171	1
cg08504583	-0.359	0.006
cg08519905	-0.409	0.001
cg08528984	-0.144	1
cg08532057	-0.103	1
cg08535373	-0.102	1
cg08536841	-0.562	0.001
cg08555612	-0.284	0.321
cg08558340	-0.251	0.742
cg08572611	-0.131	1
cg08575537	-0.008	1
cg08578023	-0.096	1
cg08578734	-0.044	1
cg08598221	-0.11	1
cg08614481	0.209	0.991
cg08634464	-0.158	1
cg08658594	0.461	0.001
cg08668790	0.389	0.001
cg08690031	-0.219	0.971
cg08717396	-0.029	1
cg08728865	0.087	1
cg08747377	-0.021	1
cg08752459	-0.029	1
cg08762247	0.124	1
cg08763351	0.234	0.9
cg08768421	-0.231	0.922
cg08784110	0.15	1
cg08788717	-0.123	1
cg08812936	0.007	1
cg08826839	-0.043	1
cg08832227	0.029	1
cg08849574	0.087	1
cg08872742	-0.284	0.319
cg08876932	0.119	1
cg08878323	-0.193	0.999
cg08897388	-0.11	1
cg08899626	-0.025	1
cg08914623	-0.206	0.997
cg08918749	-0.28	0.368
cg08924430	-0.255	0.694
cg08942800	0.006	1
cg08947964	0.065	1
cg08952029	-0.083	1
cg08958015	0.084	1
cg08970694	-0.466	0.001
cg08981777	-0.256	0.689
cg08987989	0.003	1
cg08993172	-0.046	1
cg08995424	0.147	1
cg09009111	-0.328	0.048
cg09022993	-0.07	1
cg09025324	0.097	1
cg09038676	-0.294	0.22
cg09045681	-0.412	0.001
cg09053680	-0.039	1
cg09059945	0.367	0.003
cg09061733	-0.102	1
cg09068528	-0.291	0.259
cg09082287	-0.334	0.031
cg09096950	-0.055	1
cg09120035	0.115	1
cg09126273	-0.233	0.906
cg09137696	0.303	0.148
cg09147827	-0.109	1
cg09158314	-0.39	0.001
cg09173897	-0.053	1
cg09179845	-0.047	1
cg09186006	-0.003	1
cg09214254	-0.133	1
cg09220361	0.154	1
cg09243021	-0.39	0.001
cg09256683	-0.147	1
cg09260089	-0.058	1
cg09272256	0.008	1
cg09290866	-0.227	0.941
cg09300114	0.085	1
cg09313705	0.17	1
cg09328024	-0.418	0.001
cg09350274	-0.254	0.713
cg09381003	-0.194	0.999
cg09390792	0.048	1
cg09404633	0.16	1
cg09406238	-0.294	0.216
cg09432376	-0.09	1
cg09453312	-0.119	1
cg09467501	-0.376	0.003
cg09473585	0.147	1
cg09478478	0.072	1
cg09479015	-0.309	0.115
cg09492887	-0.057	1
cg09495977	-0.318	0.079
cg09499849	-0.18	1
cg09516965	0.007	1
cg09522147	-0.25	0.746
cg09555879	0.252	0.73
cg09577651	-0.192	0.999
cg09582042	-0.248	0.76
cg09636671	0.067	1
cg09638834	-0.112	1
cg09643544	-0.196	0.999
cg09644722	-0.047	1
cg09649610	-0.258	0.655
cg09656934	-0.414	0.001
cg09682183	-0.176	1
cg09712066	-0.268	0.515
cg09721047	-0.2	0.999
cg09721427	-0.292	0.246
cg09748960	-0.055	1
cg09793866	0.357	0.009
cg09809672	0.178	1
cg09827833	0.134	1
cg09829176	-0.241	0.833
cg09829319	0.114	1
cg09835085	-0.021	1
cg09847584	-0.04	1
cg09851465	-0.045	1
cg09868882	-0.11	1
cg09871315	-0.225	0.945
cg09872233	0.016	1
cg09906458	0.149	1
cg09945801	0.17	1
cg09949775	-0.194	0.999
cg09952204	-0.188	1
cg09963123	-0.376	0.003
cg09971646	-0.115	1
cg09980522	0.167	1
cg09997082	0.153	1
cg10031651	-0.352	0.012
cg10044101	-0.216	0.975
cg10045881	-0.158	1
cg10054857	-0.221	0.961
cg10059959	-0.125	1
cg10071275	0.223	0.953
cg10088985	-0.15	1
cg10106388	-0.229	0.932
cg10129493	-0.219	0.969
cg10140638	0.008	1
cg10141715	-0.052	1
cg10143146	-0.276	0.427
cg10146929	-0.267	0.532
cg10150530	-0.247	0.765
cg10161121	-0.148	1
cg10171125	-0.392	0.001
cg10175795	0.227	0.941
cg10187559	-0.084	1
cg10189763	-0.107	1
cg10257049	-0.351	0.012
cg10281002	0.176	1
cg10281770	0.041	1
cg10298815	-0.039	1
cg10300684	-0.029	1
cg10303487	0.142	1
cg10303842	0.157	1
cg10305797	-0.643	0.001
cg10316764	-0.156	1
cg10318258	0.178	1
cg10321723	0.212	0.984
cg10329418	-0.24	0.841
cg10334928	0.432	0.001
cg10362591	-0.152	1
cg10370591	0.093	1
cg10377274	0.076	1
cg10379687	-0.285	0.304
cg10412312	0.17	1
cg10447080	-0.041	1
cg10451565	0.35	0.014
cg10484958	0.121	1
cg10486998	0.068	1
cg10503138	-0.091	1
cg10516886	-0.215	0.979
cg10523671	-0.262	0.616
cg10539507	-0.141	1
cg10541755	-0.169	1
cg10556064	0.28	0.368
cg10576828	-0.055	1
cg10604168	-0.038	1
cg10605520	-0.102	1
cg10646402	-0.213	0.984
cg10669058	-0.043	1
cg10683939	-0.103	1
cg10691387	0.024	1
cg10693071	0.001	1
cg10707565	0.294	0.215
cg10722799	0.277	0.411
cg10725344	-0.294	0.215
cg10730712	-0.252	0.736
cg10741760	-0.019	1
cg10742801	-0.086	1
cg10743104	-0.08	1
cg10757144	0.406	0.001
cg10766289	0.13	1
cg10777851	0.009	1
cg10784030	-0.129	1
cg10784813	-0.331	0.04
cg10818781	0.001	1
cg10861599	-0.034	1
cg10883303	-0.14	1
cg10883621	-0.049	1
cg10919204	0.124	1
cg10935723	0.032	1
cg10938286	-0.239	0.848
cg10942056	-0.179	1
cg10946435	-0.089	1
cg10947146	-0.094	1
cg10957151	-0.134	1
cg10964421	-0.035	1
cg10977115	0.073	1
cg10978355	-0.091	1
cg10983208	-0.412	0.001
cg10990993	-0.132	1
cg11009736	0.287	0.283
cg11015241	-0.112	1
cg11021744	-0.21	0.99
cg11038843	-0.187	1
cg11052143	0.062	1
cg11059483	-0.115	1
cg11079619	-0.098	1
cg11126134	-0.069	1
cg11191210	0.149	1
cg11200929	-0.258	0.658
cg11201229	0.024	1
cg11203041	-0.585	0.001
cg11206634	-0.071	1
cg11241627	0.087	1
cg11271605	-0.321	0.071
cg11279021	0.009	1
cg11304234	-0.392	0.001
cg11319389	-0.15	1
cg11325578	0.011	1
cg11354906	-0.158	1
cg11377136	0.226	0.945
cg11389172	0.004	1
cg11399100	-0.21	0.99
cg11402505	-0.261	0.633
cg11428724	-0.085	1
cg11435943	0.444	0.001
cg11438428	-0.026	1
cg11452221	-0.044	1
cg11471401	-0.084	1
cg11484576	0.147	1
cg11500727	-0.193	0.999
cg11500797	-0.121	1
cg11511443	0.295	0.21
cg11512771	0.206	0.995
cg11516377	-0.188	1
cg11536940	0.139	1
cg11547724	0.465	0.001
cg11554507	-0.137	1
cg11566244	-0.233	0.907
cg11584936	0.237	0.873
cg11591325	-0.047	1
cg11611600	-0.317	0.085
cg11617144	-0.221	0.961
cg11634198	-0.139	1
cg11638200	-0.264	0.57
cg11644586	-0.422	0.001
cg11647681	0.286	0.297
cg11648289	-0.064	1
cg11656547	0.208	0.995
cg11668923	-0.094	1
cg11670211	-0.117	1
cg11706911	-0.149	1
cg11716026	0.226	0.945
cg11719784	0.417	0.001
cg11724759	-0.151	1
cg11733245	-0.355	0.01
cg11738543	0.062	1
cg11759378	0.088	1
cg11802013	0.311	0.107
cg11811840	0.122	1
cg11812218	0.494	0.001
cg11819637	0.46	0.001
cg11822659	-0.309	0.119
cg11832722	-0.288	0.28
cg11846956	-0.093	1
cg11846968	0.067	1
cg11877382	0.031	1
cg11884243	-0.274	0.453
cg11902458	-0.14	1
cg11903057	0.039	1
cg11911951	-0.609	0.001
cg11934695	-0.163	1
cg11939496	0.302	0.161
cg11947493	-0.253	0.716
cg11976166	-0.129	1
cg11976616	-0.022	1
cg11984608	0.062	1
cg12005098	-0.14	1
cg12006284	0.138	1
cg12024292	-0.269	0.508
cg12041387	0.193	0.999
cg12045829	0.358	0.008
cg12052765	0.099	1
cg12058490	-0.066	1
cg12078929	-0.088	1
cg12081743	-0.18	1
cg12091331	0.048	1
cg12091944	-0.179	1
cg12100791	0.134	1
cg12105450	-0.058	1
cg12111714	-0.285	0.304
cg12128839	-0.028	1
cg12133004	0.099	1
cg12181621	0.015	1
cg12188560	-0.214	0.982
cg12238343	-0.07	1
cg12251804	-0.316	0.087
cg12259256	-0.222	0.957
cg12265829	-0.317	0.083
cg12285118	0.217	0.973
cg12294121	0.085	1
cg12300353	-0.116	1
cg12315302	-0.045	1
cg12317456	-0.493	0.001
cg12322132	-0.285	0.3
cg12331389	-0.094	1
cg12348970	0.168	1
cg12351433	-0.07	1
cg12359315	-0.205	0.997
cg12360736	-0.356	0.01
cg12374721	0.271	0.491
cg12382902	-0.063	1
cg12388309	-0.272	0.482
cg12391048	-0.194	0.999
cg12397274	-0.083	1
cg12406559	-0.461	0.001
cg12422450	-0.044	1
cg12428447	-0.095	1
cg12448933	-0.107	1
cg12493906	0.243	0.81
cg12515638	-0.067	1
cg12530080	0.114	1
cg12531542	-0.122	1
cg12535715	-0.103	1
cg12547930	-0.139	1
cg12554476	-0.026	1
cg12571423	-0.027	1
cg12582008	-0.148	1
cg12601757	-0.306	0.132
cg12610744	0.354	0.011
cg12611860	0.3	0.171
cg12614105	0.065	1
cg12626411	-0.036	1
cg12627583	0.01	1
cg12629325	-0.026	1
cg12640109	-0.506	0.001
cg12683929	-0.277	0.41
cg12699371	0.008	1
cg12717594	-0.433	0.001
cg12727795	-0.144	1
cg12732953	0.182	1
cg12738197	-0.094	1
cg12741420	0.065	1
cg12762799	-0.207	0.995
cg12768605	-0.053	1
cg12782180	-0.105	1
cg12783776	-0.129	1
cg12788467	-0.022	1
cg12793610	-0.461	0.001
cg12815142	-0.266	0.549
cg12815916	-0.187	1
cg12839593	-0.149	1
cg12840719	0.182	1
cg12847373	-0.264	0.569
cg12856392	-0.062	1
cg12858460	-0.336	0.027
cg12874092	-0.252	0.726
cg12875426	-0.095	1
cg12878228	0.243	0.817
cg12914657	-0.093	1
cg12949975	-0.236	0.882
cg12958813	-0.142	1
cg12966875	-0.492	0.001
cg12995941	-0.143	1
cg12998491	-0.168	1
cg13002506	-0.17	1
cg13007988	0.505	0.001
cg13015534	-0.212	0.986
cg13019092	0.323	0.067
cg13038560	-0.424	0.001
cg13060154	-0.053	1
cg13060997	0.023	1
cg13097407	-0.126	1
cg13121699	-0.115	1
cg13144783	-0.408	0.001
cg13152535	-0.299	0.174
cg13191049	-0.065	1
cg13206017	0.229	0.935
cg13216057	0.006	1
cg13217373	0.35	0.014
cg13226591	0.172	1
cg13234863	0.164	1
cg13262687	-0.033	1
cg13277939	0.084	1
cg13288195	-0.307	0.125
cg13297865	-0.245	0.783
cg13301003	0.129	1
cg13311440	0.135	1
cg13315147	-0.044	1
cg13320626	0.105	1
cg13351583	-0.218	0.971
cg13379236	0.219	0.967
cg13398291	-0.372	0.003
cg13410437	0.1	1
cg13447818	-0.019	1
cg13449778	-0.146	1
cg13462129	0.176	1
cg13471990	-0.181	1
cg13488201	-0.255	0.702
cg13492227	-0.183	1
cg13526007	-0.069	1
cg13547644	-0.039	1
cg13548361	-0.079	1
cg13549845	-0.073	1
cg13577076	-0.044	1
cg13603171	-0.188	1
cg13615963	0.038	1
cg13619915	-0.072	1
cg13625403	-0.217	0.973
cg13633026	0.065	1
cg13643585	-0.431	0.001
cg13652336	-0.105	1
cg13663218	0.07	1
cg13688966	-0.39	0.001
cg13739417	-0.211	0.988
cg13755070	-0.273	0.461
cg13760253	-0.4	0.001
cg13791131	0.082	1
cg13792279	0.025	1
cg13801381	-0.139	1
cg13801416	-0.278	0.395
cg13818573	-0.12	1
cg13830624	0.343	0.019
cg13836770	-0.38	0.001
cg13847070	0.283	0.326
cg13870494	-0.158	1
cg13882988	-0.046	1
cg13885201	-0.302	0.155
cg13901526	-0.258	0.662
cg13904968	0.098	1
cg13912117	0.242	0.818
cg13915726	0.003	1
cg13921352	-0.196	0.999
cg13929328	0.024	1
cg13958426	0.08	1
cg13958614	-0.475	0.001
cg13968061	0.034	1
cg13986130	-0.305	0.137
cg13991233	-0.438	0.001
cg14001035	-0.154	1
cg14011639	0.26	0.64
cg14015044	0.07	1
cg14019317	-0.255	0.703
cg14021073	-0.151	1
cg14023451	0.416	0.001
cg14062083	-0.272	0.481
cg14063008	0.2	0.999
cg14074117	0.004	1
cg14094960	-0.074	1
cg14114267	-0.158	1
cg14116122	0.019	1
cg14133708	-0.13	1
cg14137939	-0.406	0.001
cg14153740	0.05	1
cg14155416	-0.248	0.758
cg14161241	0.025	1
cg14167596	-0.118	1
cg14189571	-0.129	1
cg14201417	-0.03	1
cg14209518	-0.033	1
cg14223995	0.04	1
cg14228238	-0.396	0.001
cg14258236	0.087	1
cg14262937	0.109	1
cg14289461	-0.058	1
cg14289511	-0.111	1
cg14294758	-0.07	1
cg14310034	0.082	1
cg14367014	0.289	0.27
cg14370448	-0.44	0.001
cg14384532	-0.132	1
cg14385738	-0.56	0.001
cg14396117	-0.194	0.999
cg14401837	-0.091	1
cg14407437	-0.425	0.001
cg14409941	-0.084	1
cg14417329	-0.3	0.165
cg14419187	-0.073	1
cg14446712	0.053	1
cg14456683	-0.168	1
cg14458834	0.086	1
cg14472778	0.379	0.001
cg14494812	0.254	0.708
cg14498423	0.154	1
cg14539231	0.48	0.001
cg14563260	0.276	0.429
cg14601284	-0.075	1
cg14611174	-0.252	0.732
cg14614211	-0.157	1
cg14620221	0.156	1
cg14652095	-0.509	0.001
cg14659547	-0.009	1
cg14681055	-0.279	0.385
cg14696396	-0.337	0.024
cg14696820	0.039	1
cg14696870	0.014	1
cg14717170	-0.099	1
cg14721213	-0.314	0.097
cg14726637	-0.158	1
cg14740251	-0.122	1
cg14754581	0.156	1
cg14759043	-0.251	0.742
cg14776962	0.029	1
cg14795968	-0.226	0.945
cg14823162	-0.243	0.813
cg14826683	0.245	0.783
cg14832904	0.332	0.038
cg14859460	-0.167	1
cg14882700	-0.064	1
cg14892768	-0.029	1
cg14902389	0.38	0.001
cg14916079	-0.157	1
cg14916288	-0.131	1
cg14920334	-0.069	1
cg14925024	-0.218	0.972
cg14958635	-0.122	1
cg14988503	0.32	0.072
cg14991487	0.195	0.999
cg14998713	-0.399	0.001
cg15002204	-0.015	1
cg15020645	-0.07	1
cg15042080	-0.359	0.006
cg15043057	-0.328	0.048
cg15046693	-0.532	0.001
cg15077070	-0.117	1
cg15096123	-0.31	0.113
cg15105703	-0.193	0.999
cg15107670	0.018	1
cg15133917	-0.104	1
cg15134649	0.073	1
cg15147516	-0.292	0.243
cg15149645	0.054	1
cg15149938	0.03	1
cg15158783	-0.13	1
cg15175266	0.252	0.736
cg15191648	0.049	1
cg15202954	-0.158	1
cg15238224	-0.049	1
cg15239123	-0.278	0.395
cg15241708	-0.199	0.999
cg15271616	-0.084	1
cg15309006	-0.075	1
cg15337897	0.129	1
cg15343119	0.02	1
cg15350036	0.36	0.005
cg15361231	-0.29	0.262
cg15361590	-0.161	1
cg15361750	0.061	1
cg15364537	-0.209	0.99
cg15364618	-0.261	0.622
cg15377518	-0.117	1
cg15379633	-0.183	1
cg15381313	-0.114	1
cg15383120	-0.067	1
cg15398520	-0.033	1
cg15403517	-0.153	1
cg15423764	0.004	1
cg15425811	-0.256	0.679
cg15435730	0.263	0.597
cg15439862	-0.225	0.945
cg15452573	-0.132	1
cg15475323	0.148	1
cg15481539	-0.024	1
cg15485859	-0.284	0.317
cg15516226	0.29	0.269
cg15520279	-0.347	0.018
cg15526708	-0.335	0.031
cg15534366	0.105	1
cg15540820	0.306	0.131
cg15552238	0.226	0.945
cg15583072	0.389	0.001
cg15584813	0.148	1
cg15590780	-0.294	0.216
cg15604467	-0.304	0.145
cg15607672	0.096	1
cg15613048	-0.059	1
cg15642035	-0.105	1
cg15647515	-0.175	1
cg15669228	-0.156	1
cg15684563	-0.031	1
cg15692239	-0.262	0.618
cg15720535	-0.244	0.804
cg15746445	0.005	1
cg15746719	-0.411	0.001
cg15747595	-0.208	0.993
cg15755548	-0.048	1
cg15760840	0.181	1
cg15761405	0.121	1
cg15765694	-0.065	1
cg15772361	0.119	1
cg15774153	-0.041	1
cg15777781	-0.098	1
cg15786837	-0.23	0.926
cg15798455	-0.063	1
cg15799267	0.012	1
cg15802898	0.056	1
cg15811427	0.046	1
cg15817236	-0.368	0.003
cg15830940	0.464	0.001
cg15839448	-0.253	0.719
cg15852891	0.25	0.746
cg15873301	-0.34	0.02
cg15883716	-0.072	1
cg15905979	-0.094	1
cg15926585	-0.041	1
cg15928132	-0.004	1
cg15937958	-0.061	1
cg15952487	-0.059	1
cg15982419	-0.412	0.001
cg15984661	0.438	0.001
cg15988792	-0.043	1
cg15992730	-0.036	1
cg16014085	0.368	0.003
cg16016036	0.012	1
cg16019620	0.303	0.15
cg16042149	0.047	1
cg16092786	-0.038	1
cg16098981	-0.151	1
cg16101800	-0.073	1
cg16112050	-0.377	0.002
cg16112129	-0.085	1
cg16112157	0.268	0.517
cg16131766	0.056	1
cg16139316	-0.187	1
cg16158220	0.185	1
cg16158681	-0.036	1
cg16173109	-0.386	0.001
cg16175263	-0.058	1
cg16177830	-0.255	0.701
cg16215361	-0.054	1
cg16232126	-0.005	1
cg16232979	-0.052	1
cg16240480	0.177	1
cg16245261	-0.36	0.006
cg16250754	-0.169	1
cg16254309	-0.23	0.927
cg16257091	-0.101	1
cg16293656	-0.294	0.219
cg16302441	-0.328	0.046
cg16313343	-0.327	0.053
cg16319578	-0.049	1
cg16321029	0.149	1
cg16334795	-0.303	0.153
cg16335762	-0.091	1
cg16358826	0.282	0.354
cg16363586	0.02	1
cg16377872	0.052	1
cg16415646	-0.275	0.434
cg16428251	-0.105	1
cg16431978	-0.219	0.969
cg16505550	0.084	1
cg16516400	0.087	1
cg16517394	0.026	1
cg16530429	0.049	1
cg16557944	-0.2	0.999
cg16580737	-0.27	0.493
cg16585619	0.214	0.982
cg16607065	-0.181	1
cg16612699	0.183	1
cg16615211	-0.527	0.001
cg16616769	-0.138	1
cg16652063	-0.168	1
cg16652259	-0.27	0.493
cg16703647	-0.195	0.999
cg16708623	0.218	0.971
cg16714091	-0.312	0.106
cg16731240	0.038	1
cg16739580	0.134	1
cg16743289	-0.127	1
cg16744741	0.094	1
cg16761581	-0.285	0.3
cg16776350	-0.01	1
cg16777510	0.044	1
cg16778809	-0.268	0.514
cg16786703	-0.129	1
cg16787600	0.035	1
cg16792800	-0.253	0.716
cg16812893	-0.328	0.048
cg16848873	0.08	1
cg16858125	-0.385	0.001
cg16862361	0.084	1
cg16864658	-0.127	1
cg16869108	-0.364	0.003
cg16873863	-0.192	0.999
cg16907566	-0.128	1
cg16924616	-0.286	0.298
cg16954341	-0.075	1
cg16970232	-0.071	1
cg16979445	0.225	0.946
cg16983159	-0.543	0.001
cg16991589	-0.01	1
cg16994506	0.056	1
cg17016000	0.222	0.96
cg17020834	-0.109	1
cg17029168	-0.11	1
cg17093267	-0.311	0.11
cg17095936	0.524	0.001
cg17105014	-0.257	0.671
cg17108819	-0.217	0.973
cg17162024	-0.182	1
cg17169998	-0.182	1
cg17173423	-0.226	0.945
cg17178336	-0.124	1
cg17188046	-0.043	1
cg17194182	-0.105	1
cg17214107	-0.133	1
cg17243643	-0.279	0.383
cg17252960	-0.166	1
cg17259265	0.242	0.825
cg17264618	-0.17	1
cg17267493	0.016	1
cg17274064	-0.284	0.317
cg17277939	0	1
cg17281600	0.022	1
cg17327492	0.103	1
cg17347389	-0.359	0.007
cg17347634	-0.167	1
cg17356733	-0.346	0.018
cg17357062	-0.326	0.059
cg17371081	-0.009	1
cg17397493	0.064	1
cg17398595	-0.204	0.997
cg17410236	-0.351	0.012
cg17412258	0.198	0.999
cg17423978	0.083	1
cg17430393	-0.138	1
cg17471928	-0.211	0.988
cg17483510	-0.451	0.001
cg17503456	-0.163	1
cg17525406	0.013	1
cg17568996	-0.479	0.001
cg17580045	-0.013	1
cg17582777	0.286	0.299
cg17586860	0.306	0.131
cg17610929	-0.078	1
cg17619823	-0.002	1
cg17628717	-0.114	1
cg17641252	-0.348	0.018
cg17651821	-0.094	1
cg17657618	-0.348	0.016
cg17688525	-0.24	0.84
cg17701886	-0.354	0.011
cg17706173	-0.358	0.007
cg17718302	0.316	0.087
cg17740399	-0.171	1
cg17741572	0.344	0.018
cg17747005	-0.065	1
cg17771150	0.108	1
cg17778867	-0.181	1
cg17783509	0.308	0.119
cg17786776	-0.485	0.001
cg17800442	-0.058	1
cg17803965	-0.104	1
cg17827767	0.216	0.973
cg17829936	0.062	1
cg17833578	0.179	1
cg17836145	-0.194	0.999
cg17838026	-0.093	1
cg17860158	-0.214	0.981
cg17861230	-0.227	0.942
cg17872757	-0.165	1
cg17886028	-0.017	1
cg17901463	0.218	0.972
cg17904739	0.22	0.967
cg17923358	-0.122	1
cg17939444	0.057	1
cg17952262	0.222	0.957
cg17965019	0.255	0.699
cg17966619	-0.093	1
cg17980508	-0.064	1
cg17982102	0.32	0.071
cg18006568	-0.159	1
cg18016365	0.044	1
cg18031008	-0.014	1
cg18055007	-0.409	0.001
cg18059088	-0.107	1
cg18074297	0.246	0.781
cg18081258	-0.442	0.001
cg18085435	0.539	0.001
cg18098286	0.258	0.659
cg18108623	-0.406	0.001
cg18109798	0.003	1
cg18110483	-0.138	1
cg18117847	0.19	1
cg18129786	0.479	0.001
cg18133957	-0.299	0.174
cg18138484	0.185	1
cg18145505	-0.112	1
cg18159180	0.137	1
cg18172186	-0.057	1
cg18182399	0.147	1
cg18221862	-0.04	1
cg18236477	-0.331	0.04
cg18239753	0.239	0.848
cg18267374	-0.227	0.941
cg18267381	-0.126	1
cg18275051	-0.341	0.02
cg18277754	-0.221	0.96
cg18286698	0.143	1
cg18312429	0.076	1
cg18335068	-0.007	1
cg18335243	-0.183	1
cg18338296	0.208	0.995
cg18342279	-0.076	1
cg18343292	-0.045	1
cg18349835	0.008	1
cg18390025	-0.391	0.001
cg18397523	0.063	1
cg18403361	-0.351	0.012
cg18416881	-0.247	0.769
cg18420965	-0.154	1
cg18430208	-0.018	1
cg18432105	0.151	1
cg18434152	0.233	0.908
cg18450227	0.124	1
cg18454685	-0.216	0.975
cg18463686	-0.027	1
cg18466173	0.207	0.995
cg18482268	-0.133	1
cg18511007	-0.318	0.079
cg18552939	0.216	0.975
cg18613421	-0.11	1
cg18618334	-0.182	1
cg18630040	-0.198	0.999
cg18634211	0.004	1
cg18638496	-0.192	0.999
cg18640030	0.014	1
cg18671950	-0.322	0.069
cg18674980	-0.117	1
cg18676237	0.185	1
cg18678121	-0.141	1
cg18691434	-0.192	0.999
cg18711066	0.004	1
cg18722841	-0.036	1
cg18738906	0.225	0.946
cg18750960	-0.148	1
cg18752854	0.439	0.001
cg18755783	-0.023	1
cg18766755	0.259	0.651
cg18771300	-0.011	1
cg18793806	-0.473	0.001
cg18794577	-0.112	1
cg18815943	-0.027	1
cg18838701	0.325	0.06
cg18841634	-0.035	1
cg18847227	-0.207	0.995
cg18877506	-0.219	0.969
cg18878432	0.267	0.533
cg18881723	-0.032	1
cg18885346	0.053	1
cg18886444	-0.461	0.001
cg18902090	-0.165	1
cg18908499	-0.258	0.662
cg18938204	-0.237	0.876
cg18952647	-0.285	0.307
cg18956481	-0.11	1
cg18959478	0.06	1
cg18982568	0.195	0.999
cg18986165	0.008	1
cg18992201	-0.083	1
cg18995088	-0.007	1
cg19006008	-0.018	1
cg19014419	-0.099	1
cg19018097	-0.123	1
cg19042062	-0.343	0.019
cg19063972	-0.336	0.024
cg19064258	-0.017	1
cg19067730	-0.416	0.001
cg19096475	0.003	1
cg19099213	0.258	0.662
cg19132372	0.137	1
cg19135761	-0.074	1
cg19162106	-0.309	0.115
cg19180828	0.013	1
cg19205041	-0.09	1
cg19210770	-0.053	1
cg19220825	-0.34	0.02
cg19228118	-0.127	1
cg19233472	0.062	1
cg19246110	0.462	0.001
cg19248557	-0.23	0.924
cg19279346	-0.098	1
cg19280968	-0.329	0.044
cg19283196	-0.313	0.099
cg19292008	-0.123	1
cg19306866	-0.302	0.157
cg19343464	-0.046	1
cg19352038	-0.259	0.649
cg19355190	-0.328	0.046
cg19370451	-0.126	1
cg19378133	0.103	1
cg19402885	-0.125	1
cg19403377	0.083	1
cg19423196	-0.388	0.001
cg19430897	0.015	1
cg19456540	-0.286	0.297
cg19461644	-0.276	0.426
cg19466563	-0.507	0.001
cg19475870	0.086	1
cg19478478	-0.004	1
cg19502744	-0.06	1
cg19526600	0.045	1
cg19528976	-0.048	1
cg19531130	0.121	1
cg19561774	0.222	0.96
cg19566405	0.311	0.11
cg19586576	-0.389	0.001
cg19589427	0.418	0.001
cg19591881	-0.422	0.001
cg19594666	-0.077	1
cg19596755	-0.271	0.483
cg19601328	0.127	1
cg19614321	-0.491	0.001
cg19616230	-0.122	1
cg19620294	0.249	0.751
cg19629292	-0.118	1
cg19630689	-0.546	0.001
cg19635695	0.143	1
cg19642007	0.249	0.751
cg19664945	0.336	0.024
cg19674669	-0.072	1
cg19697981	0.2	0.999
cg19717326	-0.231	0.922
cg19718882	0.203	0.997
cg19721889	-0.292	0.238
cg19724470	-0.123	1
cg19728382	0.236	0.882
cg19731268	-0.21	0.99
cg19734228	-0.424	0.001
cg19751300	-0.011	1
cg19776201	0.124	1
cg19790294	0.016	1
cg19831575	-0.231	0.918
cg19845843	0.017	1
cg19850348	-0.03	1
cg19856444	0.211	0.99
cg19857541	0.227	0.941
cg19881895	-0.525	0.001
cg19884262	0.036	1
cg19884600	-0.014	1
cg19884658	-0.322	0.068
cg19885761	-0.234	0.905
cg19896198	-0.008	1
cg19903229	-0.169	1
cg19904463	-0.349	0.015
cg19917856	-0.318	0.079
cg19947621	-0.432	0.001
cg19965810	-0.146	1
cg19988449	-0.124	1
cg19994834	0.351	0.012
cg19996355	-0.297	0.189
cg20018806	0.2	0.999
cg20023231	-0.105	1
cg20050826	0.009	1
cg20092728	0.336	0.027
cg20120491	0.08	1
cg20134151	-0.337	0.024
cg20134215	0.18	1
cg20161179	-0.344	0.018
cg20162146	-0.513	0.001
cg20162599	-0.154	1
cg20169062	-0.417	0.001
cg20176989	-0.016	1
cg20209009	-0.222	0.959
cg20217872	-0.414	0.001
cg20239740	-0.144	1
cg20256494	-0.197	0.999
cg20286200	0.089	1
cg20287234	-0.396	0.001
cg20289949	-0.444	0.001
cg20291049	-0.248	0.753
cg20300246	-0.369	0.003
cg20308679	0.126	1
cg20311501	-0.014	1
cg20311730	0.196	0.999
cg20312687	0.042	1
cg20322862	0.046	1
cg20330472	-0.157	1
cg20339230	-0.112	1
cg20357628	-0.111	1
cg20387341	0.065	1
cg20395892	-0.258	0.658
cg20398399	-0.155	1
cg20401549	0.028	1
cg20404387	-0.178	1
cg20406482	-0.049	1
cg20406878	0.032	1
cg20415809	-0.034	1
cg20442697	-0.42	0.001
cg20449692	-0.034	1
cg20483374	-0.249	0.752
cg20498685	-0.085	1
cg20507276	0.284	0.315
cg20523861	0.218	0.971
cg20535085	-0.061	1
cg20544605	-0.137	1
cg20556988	-0.019	1
cg20579480	0.319	0.074
cg20613889	-0.157	1
cg20615832	-0.143	1
cg20616414	-0.202	0.998
cg20622019	-0.438	0.001
cg20624391	-0.276	0.424
cg20640433	-0.195	0.999
cg20645058	0.274	0.449
cg20645065	0.191	1
cg20647888	-0.317	0.083
cg20674577	-0.088	1
cg20676475	0.069	1
cg20695587	0.264	0.566
cg20723355	-0.318	0.079
cg20727114	-0.091	1
cg20769842	0.062	1
cg20786074	0.164	1
cg20792294	-0.157	1
cg20793071	-0.234	0.901
cg20804101	0.19	1
cg20811607	-0.096	1
cg20822579	0.253	0.717
cg20822628	0.039	1
cg20832020	-0.034	1
cg20840847	0.168	1
cg20847746	-0.088	1
cg20857253	-0.356	0.01
cg20884362	-0.345	0.018
cg20890210	-0.146	1
cg20895028	0.398	0.001
cg20895877	-0.305	0.14
cg20904010	-0.459	0.001
cg20916523	-0.28	0.37
cg20922422	-0.197	0.999
cg20924286	-0.139	1
cg20945531	0.079	1
cg20955688	-0.465	0.001
cg20959866	-0.229	0.932
cg20980592	0.406	0.001
cg21026663	0.054	1
cg21035142	-0.223	0.955
cg21053323	-0.165	1
cg21053529	0.081	1
cg21057046	-0.07	1
cg21073927	-0.048	1
cg21087137	-0.109	1
cg21109025	-0.294	0.221
cg21137417	0.333	0.032
cg21146268	0.164	1
cg21176048	0.034	1
cg21200703	-0.342	0.019
cg21201572	0.147	1
cg21229055	-0.474	0.001
cg21237591	-0.11	1
cg21250296	0.036	1
cg21269897	0.161	1
cg21271753	-0.393	0.001
cg21274025	-0.079	1
cg21306775	-0.466	0.001
cg21307628	0.287	0.283
cg21309147	-0.138	1
cg21312148	-0.044	1
cg21342728	0.299	0.177
cg21359747	-0.28	0.374
cg21365602	-0.145	1
cg21406461	0.001	1
cg21410991	-0.209	0.991
cg21457147	0.148	1
cg21458907	-0.188	1
cg21460081	0.093	1
cg21461100	0.069	1
cg21472642	-0.175	1
cg21475402	-0.419	0.001
cg21478437	0.243	0.807
cg21517055	-0.125	1
cg21529533	0.219	0.971
cg21530890	-0.258	0.659
cg21546671	0.136	1
cg21550483	-0.134	1
cg21554552	-0.258	0.662
cg21577049	0.133	1
cg21591742	-0.003	1
cg21604042	0.09	1
cg21604803	-0.087	1
cg21621248	-0.23	0.929
cg21624282	-0.176	1
cg21634602	-0.055	1
cg21640749	0.086	1
cg21652958	-0.148	1
cg21660392	0.085	1
cg21663122	-0.234	0.905
cg21667836	-0.207	0.995
cg21669679	-0.149	1
cg21688264	-0.14	1
cg21732383	-0.197	0.999
cg21754343	0.072	1
cg21762589	-0.312	0.106
cg21765730	0.162	1
cg21790626	0.456	0.001
cg21815667	-0.036	1
cg21835643	0.332	0.036
cg21842478	-0.196	0.999
cg21846488	0.063	1
cg21870668	-0.103	1
cg21870884	0.107	1
cg21907579	0.14	1
cg21922574	0.265	0.559
cg21942082	0.034	1
cg21965997	-0.111	1
cg21968796	-0.347	0.018
cg21972382	-0.095	1
cg21988465	0.04	1
cg21991396	-0.242	0.825
cg22029275	-0.253	0.715
cg22036988	-0.222	0.96
cg22037648	-0.234	0.9
cg22039287	0.005	1
cg22054191	-0.426	0.001
cg22083798	-0.134	1
cg22123464	-0.154	1
cg22131691	-0.194	0.999
cg22165175	-0.358	0.008
cg22166290	-0.287	0.289
cg22176895	-0.261	0.633
cg22179082	-0.377	0.003
cg22183706	-0.181	1
cg22187630	0.112	1
cg22190114	-0.396	0.001
cg22197708	0.213	0.984
cg22214414	0.109	1
cg22215192	0.399	0.001
cg22268164	-0.151	1
cg22289837	-0.098	1
cg22294908	0.309	0.117
cg22319147	-0.398	0.001
cg22325646	-0.212	0.987
cg22334665	-0.325	0.063
cg22341104	0.036	1
cg22359606	0.094	1
cg22385764	-0.379	0.001
cg22392666	-0.211	0.99
cg22415472	-0.169	1
cg22416721	0.344	0.018
cg22418909	-0.331	0.042
cg22442090	0.171	1
cg22461018	0.246	0.775
cg22461835	-0.076	1
cg22467567	-0.053	1
cg22472290	0.002	1
cg22487322	0.283	0.328
cg22495124	0.107	1
cg22511262	0.163	1
cg22512531	0.069	1
cg22572159	-0.121	1
cg22584138	-0.061	1
cg22598028	-0.165	1
cg22605643	0.085	1
cg22619018	-0.167	1
cg22625415	-0.132	1
cg22631938	-0.152	1
cg22633722	-0.046	1
cg22660578	-0.189	1
cg22670329	-0.059	1
cg22672790	-0.001	1
cg22678136	0.155	1
cg22680204	0.073	1
cg22681784	-0.588	0.001
cg22692158	0.447	0.001
cg22709192	-0.24	0.838
cg22730004	-0.082	1
cg22730830	0.083	1
cg22731373	-0.22	0.963
cg22736323	-0.079	1
cg22740783	-0.286	0.296
cg22740835	-0.288	0.282
cg22750254	-0.341	0.02
cg22752533	0.06	1
cg22766145	-0.204	0.997
cg22774472	0.076	1
cg22775000	-0.54	0.001
cg22780475	0.064	1
cg22783363	-0.286	0.296
cg22792910	0.238	0.861
cg22797169	-0.032	1
cg22799132	-0.017	1
cg22805632	0.249	0.751
cg22815110	-0.299	0.175
cg22830895	-0.195	0.999
cg22836229	-0.18	1
cg22855405	-0.315	0.09
cg22875391	0.375	0.003
cg22879515	-0.22	0.964
cg22882178	-0.167	1
cg22886089	-0.031	1
cg22892110	-0.149	1
cg22892904	-0.423	0.001
cg22905097	0.407	0.001
cg22909609	-0.108	1
cg22927134	-0.428	0.001
cg22959932	0.361	0.005
cg22970435	0.009	1
cg22971191	-0.017	1
cg22975913	-0.035	1
cg22994720	0.073	1
cg23037403	-0.427	0.001
cg23040064	-0.194	0.999
cg23047271	0.042	1
cg23051664	-0.085	1
cg23079782	0.164	1
cg23083672	0.134	1
cg23089840	0.07	1
cg23092823	-0.378	0.002
cg23097006	0.085	1
cg23111544	-0.094	1
cg23113963	-0.106	1
cg23129478	-0.227	0.941
cg23130254	0.42	0.001
cg23158811	-0.269	0.505
cg23187653	0.225	0.945
cg23189044	-0.141	1
cg23191950	-0.609	0.001
cg23207527	0.27	0.493
cg23207990	-0.14	1
cg23211240	-0.221	0.961
cg23234999	-0.302	0.157
cg23242898	0.156	1
cg23273897	0.208	0.995
cg23276695	-0.169	1
cg23282559	-0.003	1
cg23282674	0.225	0.948
cg23290344	-0.034	1
cg23297477	-0.139	1
cg23300372	0.066	1
cg23316360	-0.355	0.01
cg23317501	0.013	1
cg23326689	0.21	0.99
cg23337754	-0.094	1
cg23363832	-0.428	0.001
cg23391785	-0.436	0.001
cg23400451	-0.041	1
cg23412850	0.024	1
cg23413307	-0.156	1
cg23418591	-0.115	1
cg23432345	-0.265	0.56
cg23473904	-0.274	0.444
cg23477967	0.007	1
cg23495733	-0.175	1
cg23502772	-0.362	0.004
cg23540518	0.111	1
cg23559331	-0.201	0.999
cg23563234	0.107	1
cg23596123	0.266	0.554
cg23645091	-0.271	0.483
cg23694248	0.301	0.162
cg23696618	-0.02	1
cg23704362	-0.278	0.395
cg23713520	-0.211	0.988
cg23741330	-0.273	0.462
cg23765993	-0.166	1
cg23771603	-0.03	1
cg23829949	0.143	1
cg23843505	-0.384	0.001
cg23855989	-0.391	0.001
cg23863670	-0.326	0.054
cg23873703	-0.274	0.453
cg23881725	-0.269	0.507
cg23887102	0.162	1
cg23887396	-0.136	1
cg23904249	-0.15	1
cg23917399	0.044	1
cg23968383	-0.516	0.001
cg23995753	-0.214	0.982
cg24024214	-0.023	1
cg24056567	-0.302	0.159
cg24110050	0.158	1
cg24122922	-0.017	1
cg24127874	-0.34	0.02
cg24133115	-0.132	1
cg24176563	-0.116	1
[truncated: 261 more rows]

## Sheet: DLV1_RNA_Seq
sig_genes	corr	p_val
A2M	-0.143	1
AARS	0.312	0.013
ABAT	-0.572	0.001
ABCA3	-0.4	0.001
ABCC11	-0.297	0.035
ABCC5	-0.035	1
ABCD3	-0.28	0.084
ABHD2	-0.363	0.002
ABLIM1	-0.061	1
ACACA	-0.102	1
ACACB	-0.386	0.001
ACADSB	-0.447	0.001
ACADVL	-0.277	0.1
ACAN	0.047	1
ACLY	-0.019	1
ACP5	-0.105	1
ACSL1	0.12	1
ACSL3	-0.026	1
ACSM1	-0.482	0.001
ACTA1	-0.032	1
ACTA2	-0.096	1
ACTB	0.21	0.877
ACTG1	0.195	0.97
ACTG2	-0.003	1
ACTN1	0.151	1
ACTN2	0.227	0.68
ACTN4	0.192	0.979
ACTR2	0.171	1
ACTR3	0.445	0.001
ADAM12	-0.198	0.962
ADAM15	0.042	1
ADAM6	0.045	1
ADAM9	0.053	1
ADAMTS1	-0.06	1
ADAR	-0.029	1
ADCY1	-0.386	0.001
ADD1	-0.456	0.001
ADH1B	-0.38	0.001
ADIPOQ	-0.372	0.001
ADIPOR1	-0.001	1
ADIPOR2	-0.161	1
ADNP	-0.107	1
AEBP1	-0.167	1
AES	-0.179	0.997
AFF3	-0.466	0.001
AFF4	-0.4	0.001
AGL	-0.145	1
AGPAT2	0.056	1
AGPAT6	-0.112	1
AGR2	-0.413	0.001
AGR3	-0.517	0.001
AGRN	-0.142	1
AGT	-0.225	0.706
AGTR1	-0.429	0.001
AHCY	0.229	0.663
AHCYL1	-0.205	0.912
AHNAK2	-0.005	1
AHNAK	-0.466	0.001
AHR	-0.202	0.931
AIF1L	0.436	0.001
AIM1	0.11	1
AKAP12	-0.316	0.009
AKAP9	-0.265	0.19
AKR1C1	-0.003	1
AKR1C2	-0.004	1
AKR7A3	-0.253	0.315
AKT1	-0.054	1
ALB	-0.214	0.845
ALCAM	-0.327	0.008
ALDH2	-0.078	1
ALDH3A2	-0.255	0.287
ALDH3B2	-0.007	1
ALDH9A1	-0.059	1
ALDOA	-0.141	1
ALG8	-0.013	1
ALOX15B	-0.028	1
AMD1	0.446	0.001
AMFR	-0.342	0.003
AMIGO2	-0.278	0.092
ANGPTL2	-0.117	1
ANKH	0.191	0.984
ANKRD17	-0.026	1
ANKRD50	-0.153	1
ANO1	-0.216	0.829
ANO6	-0.23	0.641
ANP32B	0.469	0.001
ANP32E	0.389	0.001
ANPEP	-0.103	1
ANTXR1	-0.106	1
ANXA11	-0.117	1
ANXA1	0.238	0.535
ANXA2	0.101	1
ANXA2P2	0.079	1
ANXA5	0.164	1
ANXA6	-0.304	0.024
AOC3	-0.415	0.001
AP2B1	-0.3	0.028
AP2M1	0.153	1
APBB2	-0.49	0.001
APH1A	0.104	1
APLP2	-0.058	1
APOC1	0.253	0.316
APOD	-0.275	0.111
APOE	0.206	0.911
APOL6	0.064	1
APP	0.124	1
AQP1	-0.268	0.169
AQP3	-0.141	1
ARCN1	-0.024	1
AREG	-0.026	1
ARF1	0.162	1
ARF3	-0.312	0.015
ARF4	-0.039	1
ARF5	0.102	1
ARF6	-0.049	1
ARFGEF1	-0.11	1
ARFGEF2	-0.256	0.268
ARHGAP29	-0.156	1
ARHGAP32	-0.423	0.001
ARHGAP36	-0.222	0.75
ARHGDIA	0.105	1
ARHGDIB	-0.123	1
ARHGEF12	-0.384	0.001
ARID5B	-0.2	0.95
ARL6IP1	0.097	1
ARL6IP5	-0.331	0.005
ARNT2	-0.258	0.247
ARPC1B	0.201	0.941
ARPC3	0.052	1
ARPC5	0.359	0.002
ARPP19	-0.241	0.498
ARRDC3	-0.005	1
ARSD	-0.35	0.002
ASAH1	-0.447	0.001
ASH1L	-0.233	0.599
ASH2L	-0.171	1
ASPH	-0.011	1
ASPN	-0.29	0.049
ASS1	0.373	0.001
ATAD2	0.35	0.002
ATF3	0.011	1
ATF4	0.345	0.003
ATHL1	-0.263	0.212
ATN1	-0.116	1
ATP1A1	0.164	1
ATP1B1	-0.136	1
ATP1B3	0.494	0.001
ATP2A1	0.073	1
ATP2A2	0.027	1
ATP2A3	-0.229	0.661
ATP2B4	-0.082	1
ATP5A1	-0.093	1
ATP5B	-0.03	1
ATP5C1	0.451	0.001
ATP5E	0.17	1
ATP5G2	-0.244	0.437
ATP5H	0.093	1
ATP6AP1	-0.348	0.002
ATP6AP2	-0.208	0.899
ATP6V0B	0.122	1
ATP6V0C	-0.036	1
ATP8B1	-0.45	0.001
ATP9A	-0.123	1
ATXN7L3B	-0.057	1
AUTS2	-0.079	1
AZGP1	-0.355	0.002
AZIN1	0.173	0.999
B2M	0.028	1
B4GALT1	-0.035	1
BAG1	-0.264	0.205
BAMBI	0.119	1
BANF1	0.306	0.021
BAT1	-0.062	1
BAT2	0.215	0.835
BAT2L1	-0.14	1
BAT2L2	0.088	1
BCAM	-0.511	0.001
BCAP31	0.064	1
BCAS1	-0.355	0.002
BCHE	-0.23	0.644
BCL2	-0.445	0.001
BCLAF1	-0.149	1
BGN	-0.061	1
BHLHE40	-0.381	0.001
BMI1	-0.241	0.478
BMPR1B	-0.258	0.251
BNIP3L	-0.264	0.205
BPIL1	-0.303	0.026
BPTF	-0.112	1
BRD2	0.026	1
BSG	0.03	1
BST2	-0.103	1
BTF3	-0.4	0.001
BTG1	0.106	1
BTG2	-0.489	0.001
BUB3	-0.105	1
BZW1	-0.141	1
C10orf10	0.088	1
C10orf116	-0.403	0.001
C10orf18	0.114	1
C10orf58	0.207	0.907
C17orf28	-0.338	0.003
C17orf37	0.061	1
C19orf2	0.228	0.672
C19orf63	-0.061	1
C1orf198	0.273	0.121
C1orf21	-0.407	0.001
C1orf43	0.251	0.336
C1orf9	-0.039	1
C1QA	0.193	0.977
C1QB	0.189	0.989
C1QC	0.182	0.997
C1R	0.049	1
C1S	-0.056	1
C20orf108	-0.028	1
C20orf114	-0.323	0.008
C20orf3	-0.217	0.811
C3	-0.215	0.837
C4A	-0.431	0.001
C4orf7	0.012	1
C6orf15	0.153	1
C6orf211	-0.468	0.001
C6orf62	0.227	0.683
C7	-0.479	0.001
C7orf41	-0.299	0.03
C8orf4	-0.396	0.001
C8orf85	0.158	1
CA12	-0.439	0.001
CA2	0.081	1
CA3	0.052	1
CACNA1H	-0.342	0.003
CACNG4	-0.205	0.912
CALCOCO2	-0.232	0.616
CALD1	-0.01	1
CALM1	0.216	0.826
CALM2	0.188	0.991
CALM3	0.004	1
CALML3	-0.212	0.858
CALML5	0.247	0.405
CALR	0.336	0.003
CALU	0.364	0.002
CAMK2N1	-0.229	0.663
CAND1	-0.066	1
CANT1	-0.201	0.942
CANX	-0.022	1
CAP1	0.074	1
CAPG	0.054	1
CAPN1	-0.029	1
CAPN2	-0.101	1
CAPN6	0.004	1
CAPNS1	-0.028	1
CAPRIN1	-0.016	1
CAPS	0.125	1
CAPZB	0.008	1
CARTPT	-0.249	0.366
CASC3	-0.176	0.999
CASD1	-0.392	0.001
CASQ1	-0.338	0.003
CAST	-0.29	0.049
CAT	-0.322	0.009
CAV1	-0.335	0.003
CAV2	-0.024	1
CBLN2	-0.036	1
CBX1	0.24	0.506
CBX3	0.221	0.752
CBX5	-0.07	1
CCDC117	0.003	1
CCDC47	0.009	1
CCDC6	0.079	1
CCDC74A	-0.33	0.005
CCDC80	-0.365	0.002
CCL5	0.117	1
CCND1	-0.406	0.001
CCNG2	-0.446	0.001
CCNI	-0.198	0.962
CCT2	0.246	0.407
CCT3	0.346	0.003
CCT4	0.366	0.002
CCT5	0.414	0.001
CCT6A	0.464	0.001
CCT7	0.315	0.01
CCT8	0.36	0.002
CD109	0.009	1
CD14	0.096	1
CD151	-0.254	0.294
CD163	0.161	1
CD164	-0.24	0.504
CD177	0.017	1
CD24	0.229	0.663
CD34	-0.444	0.001
CD36	-0.28	0.084
CD44	-0.048	1
CD46	-0.391	0.001
CD47	0.262	0.222
CD52	0.04	1
CD59	-0.025	1
CD63	-0.177	0.999
CD68	0.163	1
CD74	-0.173	0.999
CD81	-0.101	1
CD93	-0.427	0.001
CD9	-0.088	1
CD99	0.122	1
CDC42	-0.038	1
CDC42EP4	-0.043	1
CDC42SE1	0.159	1
CDH11	-0.247	0.405
CDH1	0.004	1
CDH3	0.355	0.002
CDK12	-0.01	1
CDK16	0.257	0.264
CDK2AP1	0.445	0.001
CDK4	0.242	0.473
CDK5RAP3	-0.082	1
CDKN1A	-0.03	1
CDV3	0.118	1
CEACAM5	-0.283	0.077
CEACAM6	-0.244	0.437
CEL	0.145	1
CELSR1	-0.45	0.001
CELSR2	-0.241	0.498
CENPF	0.424	0.001
CES1	-0.228	0.668
CFB	-0.371	0.001
CFD	-0.32	0.009
CFL1	0.237	0.546
CGA	-0.064	1
CGN	-0.231	0.627
CHAD	-0.449	0.001
CHCHD2	0.29	0.049
CHD3	-0.415	0.001
CHD4	-0.192	0.979
CHGA	-0.175	0.999
CHGB	-0.106	1
CHI3L1	0.429	0.001
CHI3L2	0.088	1
CHIT1	-0.008	1
CHMP2A	-0.234	0.586
CHMP4B	-0.265	0.194
CHPF	-0.12	1
CHPT1	-0.117	1
CHRDL1	-0.137	1
CHST1	-0.275	0.109
CIB1	-0.223	0.734
CIDEC	-0.321	0.009
CILP	-0.345	0.003
CIRBP	-0.545	0.001
CITED2	-0.303	0.026
CITED4	-0.041	1
CKAP4	0.077	1
CKAP5	0.188	0.992
CKB	0.049	1
CKM	0.239	0.523
CLCA2	-0.009	1
CLDN1	0.112	1
CLDN3	0.08	1
CLDN4	0.194	0.975
CLEC3A	-0.17	1
CLIC1	0.145	1
CLIC4	0.154	1
CLIC6	-0.349	0.002
CLNS1A	0.184	0.995
CLSTN1	-0.157	1
CLSTN2	-0.322	0.008
CLSTN3	-0.134	1
CLTC	-0.018	1
CLU	-0.214	0.845
CMTM6	-0.164	1
CMYA5	-0.517	0.001
CNBP	0.225	0.702
CNDP2	-0.002	1
CNN1	-0.319	0.009
CNN2	-0.012	1
CNN3	-0.038	1
CNOT1	0.093	1
CNTNAP2	-0.145	1
COL10A1	-0.178	0.997
COL11A1	0.084	1
COL11A2	0.224	0.713
COL12A1	-0.231	0.622
COL14A1	-0.503	0.001
COL15A1	-0.283	0.077
COL16A1	-0.302	0.026
COL17A1	-0.33	0.005
COL18A1	-0.129	1
COL1A1	-0.248	0.384
COL1A2	-0.246	0.417
COL2A1	0.073	1
COL3A1	-0.242	0.474
COL4A1	-0.028	1
COL4A2	0.024	1
COL5A1	-0.195	0.97
COL5A2	-0.187	0.992
COL6A1	-0.137	1
COL6A2	-0.094	1
COL6A3	-0.267	0.177
COL9A3	0.298	0.03
COMP	-0.249	0.362
COPA	0.178	0.998
COPB1	-0.216	0.821
COPB2	0.084	1
COPG	0.165	1
COPZ1	-0.302	0.026
CORO1B	-0.07	1
COTL1	0.301	0.027
COX4I1	0.167	1
COX6A1	0.011	1
COX6B1	0.256	0.27
COX6C	-0.197	0.965
CP	0.093	1
CPB1	-0.37	0.001
CPD	-0.218	0.808
CPE	-0.287	0.059
CPNE1	0.096	1
CPNE3	0.007	1
CPT1A	-0.148	1
CRABP1	0.322	0.009
CRABP2	-0.033	1
CRAT	-0.295	0.038
CREB3L1	-0.292	0.042
CREB3L2	0.131	1
CREB3L4	-0.313	0.011
CRIM1	-0.283	0.077
CRIP1	-0.374	0.001
CRIP2	-0.262	0.223
CRISP3	-0.023	1
CRISPLD1	0.057	1
CRISPLD2	-0.263	0.216
CRP	-0.115	1
CRTAP	-0.467	0.001
CRYAB	0.16	1
CS	-0.042	1
CSDA	0.39	0.001
CSDE1	0.167	1
CSE1L	0.319	0.009
CSN1S1	-0.064	1
CSN2	0.057	1
CSN3	0.09	1
CSNK1A1	-0.416	0.001
CSPG4	0.039	1
CSRP1	-0.193	0.978
CST3	-0.451	0.001
CST5	-0.468	0.001
CSTB	0.476	0.001
CTDSP2	-0.316	0.009
CTGF	-0.243	0.454
CTHRC1	0.034	1
CTNNA1	-0.211	0.872
CTNNB1	-0.16	1
CTNND1	-0.29	0.051
CTSA	0.081	1
CTSB	0.145	1
CTSC	0.284	0.071
CTSD	-0.012	1
CTSF	-0.335	0.003
CTSH	-0.007	1
CTSK	-0.182	0.997
CTSS	0.165	1
CTSZ	0.115	1
CTTN	-0.063	1
CX3CL1	0.154	1
CXCL10	0.345	0.003
CXCL12	-0.459	0.001
CXCL13	0.181	0.997
CXCL14	-0.393	0.001
CXCL17	-0.099	1
CXCL9	0.231	0.622
CXCR4	0.298	0.033
CYB561	-0.068	1
CYB5A	-0.258	0.254
CYB5R3	0.071	1
CYBRD1	-0.484	0.001
CYC1	0.204	0.915
CYCS	0.39	0.001
CYP11A1	-0.226	0.695
CYP19A1	-0.112	1
CYP1B1	0.001	1
CYP2A6	-0.286	0.06
CYP2A7	-0.302	0.026
CYP2B7P1	-0.436	0.001
CYP4X1	-0.418	0.001
CYP4Z1	-0.391	0.001
CYR61	-0.204	0.922
DAG1	-0.331	0.005
DAP	0.075	1
DAZAP2	-0.415	0.001
DBI	0.32	0.009
DCAF10	-0.184	0.995
DCAF7	0.004	1
DCD	0.026	1
DCLK1	-0.411	0.001
DCN	-0.339	0.003
DCXR	-0.122	1
DDB1	0.019	1
DDHD2	-0.133	1
DDIT4	0.349	0.002
DDOST	0.276	0.103
DDR1	-0.117	1
DDX17	-0.298	0.032
DDX3X	-0.13	1
DDX5	-0.023	1
DDX58	-0.001	1
DEGS1	0.011	1
DEGS2	-0.506	0.001
DEK	0.431	0.001
DERL1	0.302	0.026
DES	-0.017	1
DGAT2	0.294	0.038
DHCR24	-0.287	0.057
DHCR7	0.515	0.001
DHRS2	-0.258	0.248
DHX40	-0.157	1
DHX9	0.072	1
DIO2	-0.013	1
DLG5	-0.355	0.002
DLK1	-0.027	1
DMBT1	-0.017	1
DMKN	0.019	1
DNAJA1	0.305	0.022
DNAJA4	-0.094	1
DNAJB1	0.132	1
DNAJC10	-0.042	1
DNAJC1	-0.196	0.97
DPP7	-0.175	0.999
DPT	-0.331	0.005
DPYSL2	0.161	1
DPYSL3	-0.063	1
DSC2	0.439	0.001
DSC3	0.141	1
DSG1	0.116	1
DSG2	0.162	1
DSG3	0.018	1
DSP	0.145	1
DST	-0.269	0.156
DSTN	-0.182	0.997
DUSP1	-0.374	0.001
DUSP4	-0.344	0.003
DUSP6	-0.236	0.563
DYNC1H1	0.121	1
DYNLRB1	-0.01	1
ECE1	-0.366	0.002
ECEL1	0.19	0.985
ECH1	-0.028	1
ECM1	-0.259	0.239
EDEM3	-0.238	0.53
EDF1	-0.012	1
EEF1A1	-0.033	1
EEF1A1P9	0	1
EEF1A2	-0.338	0.003
EEF1B2	0.121	1
EEF1D	0.055	1
EEF1G	0.134	1
EEF2	-0.201	0.942
EFCAB4A	-0.186	0.993
EFEMP1	-0.37	0.001
EFHD1	-0.115	1
EFNA1	0.084	1
EFR3A	-0.142	1
EGFR	0.261	0.227
EGLN2	-0.201	0.936
EGLN3	-0.072	1
EGR1	-0.249	0.361
EGR3	-0.398	0.001
EHD2	-0.411	0.001
EHF	-0.017	1
EID1	-0.335	0.003
EIF1	0.045	1
EIF2AK1	-0.011	1
EIF2S3	0.037	1
EIF3A	0.038	1
EIF3B	0.282	0.08
EIF3CL	-0.015	1
EIF3D	0.186	0.994
EIF3E	0.308	0.018
EIF3H	-0.008	1
EIF3K	0.196	0.97
EIF3L	-0.026	1
EIF3M	0.127	1
EIF4A1	0.154	1
EIF4A2	-0.034	1
EIF4B	-0.341	0.003
EIF4EBP1	0.412	0.001
EIF4EBP2	0.047	1
EIF4G1	0.227	0.685
EIF4G2	-0.011	1
EIF5	-0.027	1
EIF5A	0.237	0.549
EIF5B	0.293	0.039
EIF6	0.175	0.999
ELF3	0.069	1
ELF5	0.305	0.022
ELN	-0.236	0.564
ELOVL2	-0.257	0.254
ELOVL5	-0.419	0.001
ELP2	-0.326	0.008
EMILIN1	-0.141	1
EMP1	-0.04	1
EMP2	-0.145	1
ENAH	0.037	1
ENG	-0.313	0.011
ENO1	0.454	0.001
ENO3	-0.143	1
ENPP1	-0.385	0.001
ENPP2	-0.429	0.001
ENPP5	-0.337	0.003
ENSA	0.009	1
EPAS1	-0.159	1
EPB41L2	0.059	1
EPCAM	0.427	0.001
EPHB3	0.305	0.023
EPHB4	0.086	1
EPHX1	-0.074	1
EPRS	0.261	0.227
ERBB2	-0.208	0.897
ERBB3	-0.385	0.001
ERGIC1	-0.338	0.003
ERGIC3	-0.056	1
ERLIN2	-0.237	0.549
ERMP1	-0.052	1
ERRFI1	0.099	1
ESR1	-0.578	0.001
ESRP1	0.414	0.001
ESYT1	-0.122	1
ESYT2	0.075	1
ETS1	-0.028	1
ETV6	0.119	1
EVL	-0.429	0.001
EXOC2	-0.161	1
EZR	-0.079	1
F11R	0.349	0.002
F13A1	-0.349	0.002
FABP4	-0.392	0.001
FABP7	0.283	0.077
FADS2	0.252	0.326
FAM102A	-0.348	0.002
FAM107B	-0.139	1
FAM120A	-0.335	0.003
FAM128B	-0.103	1
FAM129A	-0.244	0.442
FAM129B	0.189	0.991
FAM198B	-0.513	0.001
FAM38A	0.051	1
FAM83H	0.024	1
FAM84B	-0.249	0.366
FARP1	0.007	1
FASN	-0.121	1
FAT1	0.254	0.292
FAU	0.117	1
FBL	0.31	0.017
FBLN1	-0.249	0.361
FBLN2	-0.067	1
FBLN5	-0.091	1
FBN1	-0.266	0.178
FBP1	-0.444	0.001
FCGBP	-0.224	0.724
FCGR3A	0.162	1
FCGRT	-0.297	0.035
FDFT1	-0.057	1
FDPS	0.362	0.002
FGA	-0.002	1
FGB	-0.063	1
FGD3	-0.473	0.001
FGFR1	-0.043	1
FGFR2	-0.012	1
FGG	-0.03	1
FHL1	-0.232	0.612
FHL2	-0.149	1
FKBP10	-0.163	1
FKBP1A	0.249	0.362
FKBP4	-0.116	1
FKBP5	-0.01	1
FKBP8	0.038	1
FKBP9	-0.08	1
FLJ23867	0.175	0.999
FLNA	0.083	1
FLNB	-0.32	0.009
FLNC	-0.19	0.986
FLOT1	-0.1	1
FLOT2	-0.052	1
FMO2	-0.124	1
FMOD	-0.369	0.001
FN1	-0.035	1
FNBP1L	0.068	1
FNDC1	-0.014	1
FOS	-0.344	0.003
FOSB	-0.343	0.003
FOXA1	-0.502	0.001
FOXM1	0.506	0.001
FOXO3	-0.014	1
FOXP4	0.253	0.321
FRMD6	-0.428	0.001
FRS2	-0.38	0.001
FRZB	-0.306	0.021
FSCN1	0.261	0.227
FSTL1	-0.101	1
FTH1	-0.014	1
FTL	0.376	0.001
FURIN	0.067	1
FUS	0.046	1
FXYD3	-0.058	1
FXYD5	0.208	0.897
FZD4	-0.432	0.001
G0S2	-0.005	1
G3BP2	-0.01	1
G6PD	0.051	1
GAA	-0.092	1
GAB2	0.005	1
GABARAP	-0.195	0.972
GABRP	0.245	0.423
GALNT6	-0.307	0.021
GALNT7	-0.35	0.002
GANAB	0.023	1
GAPDH	0.388	0.001
GARS	0.506	0.001
GAS5	0.161	1
GAS6	-0.325	0.008
GATA3	-0.558	0.001
GBAS	-0.023	1
GBP1	0.325	0.008
GBP2	-0.045	1
GBP4	0.03	1
GDAP1	-0.268	0.167
GDF9	-0.26	0.233
GDI1	-0.099	1
GDI2	0.375	0.001
GFPT1	0.033	1
GFRA1	-0.42	0.001
GGCT	0.211	0.87
GHITM	-0.042	1
GJA1	-0.389	0.001
GJB2	0.131	1
GLA	-0.183	0.996
GLG1	0.059	1
GLO1	0.224	0.724
GLTSCR2	-0.16	1
GLUD1	-0.343	0.003
GLUL	-0.387	0.001
GLYATL2	0.253	0.313
GNAI2	-0.432	0.001
GNAS	0.289	0.052
GNB1	0.083	1
GNB2	0.063	1
GNB2L1	-0.045	1
GNG12	-0.276	0.104
GNS	-0.219	0.795
GOLGA4	-0.171	1
GOLGB1	-0.341	0.003
GOLM1	-0.312	0.014
GOT2	-0.115	1
GP2	-0.4	0.001
GPAA1	0.072	1
GPAM	-0.223	0.73
GPC1	-0.234	0.585
GPC3	-0.293	0.041
GPC4	-0.302	0.026
GPD1	-0.372	0.001
GPI	0.377	0.001
GPNMB	0.123	1
GPR56	0.248	0.375
GPRC5A	-0.225	0.705
GPX1	-0.154	1
GPX3	-0.216	0.822
GPX4	-0.097	1
GRB2	-0.033	1
GRB7	0.043	1
GREB1	-0.471	0.001
GRIA2	-0.299	0.029
GRINA	-0.018	1
GRLF1	-0.377	0.001
GRN	-0.016	1
GSN	-0.028	1
GSPT1	-0.218	0.808
GSTM1	-0.2	0.95
GSTM2	-0.294	0.038
GSTM3	-0.308	0.018
GSTM5	-0.422	0.001
GSTP1	0.342	0.003
GTF2I	-0.128	1
GTF2IP1	-0.125	1
GUK1	0.105	1
GUSB	-0.029	1
GYG2	0.012	1
H19	-0.085	1
H1F0	-0.207	0.904
H1FX	0.028	1
H2AFJ	-0.188	0.991
H2AFY	-0.06	1
H2AFZ	0.437	0.001
H3F3A	0.027	1
H3F3B	0.072	1
HADHA	-0.118	1
HBA2	-0.231	0.625
HBB	-0.328	0.007
HDAC2	0.445	0.001
HDC	-0.505	0.001
HDGF	0.347	0.002
HDLBP	0.038	1
HEBP1	-0.244	0.443
HECTD1	-0.296	0.037
HGSNAT	-0.256	0.278
HIF1A	0.176	0.999
HIGD1A	-0.232	0.607
HINT1	0.079	1
HIPK2	-0.059	1
HIST1H1C	0.009	1
HIST1H2AC	-0.122	1
HIST1H2BK	0.195	0.97
HIST2H2AA3	0.048	1
HIST2H2BE	-0.187	0.992
HK1	-0.225	0.711
HK2	0.027	1
HLA-A	0.145	1
HLA-B	0.17	1
HLA-C	0.024	1
HLA-DPA1	-0.207	0.904
HLA-DPB1	-0.21	0.881
HLA-DQA1	-0.068	1
HLA-DQB1	-0.088	1
HLA-DRA	-0.101	1
HLA-DRB1	-0.074	1
HLA-DRB5	-0.086	1
HLA-E	0.098	1
HLA-F	0.187	0.992
HLA-H	0.109	1
HM13	0.123	1
HMGA1	0.499	0.001
HMGB1	0.126	1
HMGB2	0.417	0.001
HMGB3	0.267	0.17
HMGCS2	-0.356	0.002
HMGN1	0.218	0.808
HMGN2	0.068	1
HMOX1	0.223	0.73
HN1	0.417	0.001
HN1L	-0.126	1
HNRNPA1	-0.051	1
HNRNPA2B1	0.173	0.999
HNRNPA3	0.111	1
HNRNPAB	0.331	0.005
HNRNPC	0.025	1
HNRNPF	0.015	1
HNRNPH1	0.01	1
HNRNPK	-0.117	1
HNRNPU	0.061	1
HNRNPUL1	0.176	0.999
HP1BP3	-0.122	1
HP	-0.158	1
HPGD	-0.26	0.233
HPX	-0.378	0.001
HSP90AA1	0.351	0.002
HSP90AB1	0.263	0.212
HSP90B1	0.311	0.015
HSPA1A	0.09	1
HSPA1B	0.161	1
HSPA2	-0.142	1
HSPA5	0.154	1
HSPA8	0.011	1
HSPA9	-0.052	1
HSPB1	-0.122	1
HSPB6	-0.341	0.003
HSPB8	-0.295	0.038
HSPD1	0.444	0.001
HSPG2	-0.391	0.001
HSPH1	0.146	1
HTRA1	-0.381	0.001
HTRA3	-0.199	0.959
HUWE1	0.015	1
HYOU1	0.148	1
IARS2	-0.071	1
IBSP	0.14	1
ICAM1	0.103	1
IDH1	0.004	1
IDH2	0.276	0.104
IDI1	0.385	0.001
IDO1	0.313	0.012
IDS	-0.25	0.358
IER2	-0.061	1
IER3	-0.207	0.904
IFI16	0.089	1
IFI27	0.124	1
IFI30	0.357	0.002
IFI44L	0.017	1
IFI6	-0.021	1
IFIT1	-0.101	1
IFIT2	-0.029	1
IFIT3	-0.041	1
IFITM1	-0.129	1
IFITM2	-0.302	0.026
IFITM3	-0.06	1
IGF1R	-0.337	0.003
IGF2	-0.31	0.017
IGF2R	0.043	1
IGFBP2	-0.296	0.037
IGFBP3	0.118	1
IGFBP4	-0.476	0.001
IGFBP5	-0.129	1
IGFBP7	-0.281	0.08
IGJ	-0.108	1
IGSF1	-0.163	1
IGSF3	0.132	1
IL13RA1	-0.295	0.038
IL1R1	-0.197	0.969
IL32	0.217	0.817
IL6ST	-0.471	0.001
ILF2	0.325	0.008
ILF3	0.015	1
IMPAD1	0.122	1
IMPDH2	-0.323	0.008
INADL	-0.309	0.018
INSIG1	0.157	1
INSR	-0.199	0.957
IPO5	0.197	0.963
IPO7	0.055	1
IQGAP1	-0.009	1
IRAK1	0.235	0.568
IRF2BP2	0.008	1
ISG15	0.059	1
ISLR	-0.189	0.991
ITGA11	-0.137	1
ITGA3	-0.251	0.341
ITGA5	-0.059	1
ITGA6	0.12	1
ITGAV	-0.293	0.04
ITGB1	0.059	1
ITGB2	0.178	0.997
ITGB4	0.078	1
ITGB5	-0.258	0.251
ITGB6	-0.024	1
ITIH5	-0.353	0.002
ITM2B	-0.457	0.001
ITPR1	-0.44	0.001
ITPR2	-0.17	1
ITPR3	0.13	1
ITPRIPL2	-0.313	0.012
JAK1	-0.204	0.923
JTB	0.155	1
JUN	-0.124	1
JUNB	-0.261	0.227
JUND	-0.121	1
JUP	-0.042	1
KBTBD10	-0.342	0.003
KCNE4	-0.458	0.001
KCNJ3	-0.386	0.001
KCTD12	-0.369	0.001
KCTD3	-0.356	0.002
KDELR1	0.051	1
KDELR2	0.151	1
KDM2A	-0.011	1
KDM4B	-0.441	0.001
KDM5B	0.032	1
KIAA0040	-0.42	0.001
KIAA0100	-0.158	1
KIAA0182	-0.238	0.534
KIAA0196	-0.022	1
KIAA0319L	-0.392	0.001
KIAA1217	-0.298	0.032
KIAA1324	-0.324	0.008
KIAA1429	0.053	1
KIAA1467	-0.419	0.001
KIAA1522	-0.281	0.08
KIF13B	-0.549	0.001
KIF5B	-0.035	1
KIT	0.01	1
KITLG	-0.384	0.001
KLF6	0.037	1
KLHDC7B	0.272	0.124
KLK14	0.041	1
KLK5	0.211	0.872
KLK6	0.268	0.169
KLK7	0.15	1
KPNA2	0.456	0.001
KPNB1	0.077	1
KRT10	0.016	1
KRT13	-0.024	1
KRT1	-0.224	0.713
KRT14	-0.055	1
KRT15	0.059	1
KRT16	0.316	0.009
KRT17	0.091	1
KRT18	-0.296	0.035
KRT19	-0.127	1
KRT23	0.124	1
KRT4	0.108	1
KRT5	0.067	1
KRT6A	0.269	0.157
KRT6B	0.205	0.912
KRT7	0.306	0.021
KRT81	0.181	0.997
KRT8	-0.142	1
KRTCAP2	0.211	0.872
KTN1	-0.257	0.258
LACRT	-0.118	1
LAD1	0.407	0.001
LALBA	0.368	0.001
LAMA3	-0.323	0.008
LAMA4	-0.249	0.361
LAMA5	-0.292	0.041
LAMB1	-0.098	1
LAMB2	-0.554	0.001
LAMB3	-0.104	1
LAMC1	-0.065	1
LAMC2	0.009	1
LAMP1	-0.051	1
LAMP2	0.065	1
LAPTM4A	0.022	1
LAPTM4B	0.356	0.002
LAPTM5	0.093	1
LARP1	-0.036	1
LASP1	-0.237	0.549
LASS2	-0.261	0.227
LASS6	-0.217	0.816
LBP	0.139	1
LCN2	0.235	0.573
LCP1	-0.024	1
LDB3	-0.301	0.028
LDHA	0.114	1
LDHB	0.327	0.007
LENG8	-0.186	0.992
LEP	-0.231	0.627
LGALS1	0.084	1
LGALS3	-0.077	1
LGALS3BP	-0.147	1
LGMN	0.249	0.367
LIFR	-0.354	0.002
LIMA1	-0.421	0.001
LIMCH1	-0.2	0.944
LIPA	-0.213	0.855
LIPE	-0.404	0.001
LITAF	-0.006	1
LMAN1	0.123	1
LMAN2	-0.018	1
LMNA	0.04	1
LMO4	0.424	0.001
LOC643719	-0.041	1
LOC647979	-0.396	0.001
LOC653566	0.021	1
LOC96610	0.24	0.505
LONP2	-0.2	0.945
LPCAT1	0.243	0.451
LPGAT1	-0.214	0.844
LPL	-0.058	1
LRBA	-0.385	0.001
LRIG1	-0.489	0.001
LRP10	-0.371	0.001
LRP1	-0.325	0.008
LRP2	-0.275	0.107
LRP5	-0.06	1
LRPPRC	0.25	0.345
LRRC15	-0.202	0.929
LRRC59	0.303	0.026
LSR	0.408	0.001
LTBP1	0.171	1
LTBP2	-0.312	0.015
LTBP3	-0.374	0.001
LTF	-0.176	0.999
LUM	-0.219	0.794
LUZP6	0.202	0.93
LY6E	0.286	0.06
LYPD3	-0.216	0.821
LYPLA1	0.024	1
LYZ	0.261	0.227
MACF1	-0.269	0.152
MAGED1	0.147	1
MAGED2	-0.419	0.001
MAL2	0.119	1
MALAT1	-0.273	0.121
MAN1A1	-0.16	1
MAOA	-0.471	0.001
MAOB	-0.233	0.599
MAP1B	0.007	1
MAP3K1	-0.376	0.001
MAP4	-0.269	0.157
MAP4K4	0.299	0.029
MAPKAPK2	-0.182	0.997
MAPT	-0.463	0.001
MARCKS	0.186	0.992
MARCKSL1	0.23	0.641
MAT2A	-0.418	0.001
MATN2	-0.167	1
MATR3	-0.317	0.009
MAZ	0.054	1
MB	-0.02	1
MBNL1	-0.095	1
MBOAT7	-0.104	1
MBTPS1	-0.184	0.996
MCAM	-0.012	1
MCCC2	-0.493	0.001
MCL1	0.08	1
MCM3	0.363	0.002
MCM4	0.387	0.001
MCM7	0.448	0.001
MDH2	0.202	0.934
MDK	0.078	1
MDM2	-0.233	0.6
MED13	-0.015	1
MED13L	-0.393	0.001
MED1	-0.029	1
MED24	-0.09	1
MEGF9	-0.321	0.009
MEST	-0.071	1
MET	0.092	1
METTL7A	-0.039	1
MFAP4	-0.423	0.001
MFAP5	-0.152	1
MFGE8	0.302	0.026
MGAT4A	-0.199	0.962
MGEA5	-0.247	0.402
MGLL	-0.026	1
MGP	-0.098	1
MGST1	0.206	0.911
MIA3	-0.195	0.97
MICAL2	-0.17	1
MIF	0.26	0.234
MKI67	0.476	0.001
MKL2	-0.501	0.001
MKNK2	-0.361	0.002
MLEC	-0.275	0.112
MLF2	0.181	0.997
MLLT4	-0.017	1
MLLT6	-0.232	0.607
MLPH	-0.518	0.001
MME	-0.116	1
MMP11	-0.045	1
MMP13	-0.012	1
MMP1	0.392	0.001
MMP14	-0.023	1
MMP2	-0.256	0.282
MMP7	0.195	0.97
MMP9	0.272	0.124
MORF4L2	-0.049	1
MPZL1	0.306	0.021
MRC2	-0.029	1
MRFAP1	-0.27	0.139
MRPS30	-0.385	0.001
MS4A7	-0.39	0.001
MSL1	-0.035	1
MSLN	0.152	1
MSMB	-0.047	1
MSN	0.351	0.002
MT2A	0.264	0.204
MTCH1	0.243	0.446
MTDH	0.253	0.307
MTSS1	0.007	1
MTUS1	-0.424	0.001
MUC1	-0.279	0.089
MUC16	0.136	1
MUC2	-0.042	1
MUC5B	0.134	1
MUC6	-0.199	0.956
MUCL1	-0.089	1
MVP	-0.381	0.001
MX1	0.065	1
MXRA5	-0.208	0.892
MXRA8	-0.313	0.012
MYADM	-0.285	0.068
MYB	-0.333	0.005
MYBL2	0.51	0.001
MYBPC1	-0.177	0.998
MYC	0.234	0.584
MYH11	-0.438	0.001
MYH14	0.008	1
MYH2	-0.017	1
MYH7	0.173	0.999
MYH9	-0.006	1
MYL12A	0.25	0.355
MYL12B	0.171	1
MYL1	0.116	1
MYL2	0.035	1
MYL6	-0.012	1
MYL9	-0.057	1
MYLK	-0.068	1
MYLPF	-0.022	1
MYO10	0.276	0.104
MYO1C	-0.327	0.007
MYO1D	-0.119	1
MYO6	-0.354	0.002
MYOC	-0.346	0.003
MYOF	-0.464	0.001
MYOZ1	-0.025	1
MYST3	-0.181	0.997
MYST4	-0.318	0.009
NAA50	0.277	0.097
NACA	-0.019	1
NAMPT	0.225	0.703
NAP1L1	0.094	1
NAPA	-0.351	0.002
NARS	0.129	1
NAT1	-0.521	0.001
NBL1	-0.206	0.912
NBR1	-0.471	0.001
NCALD	-0.034	1
NCAN	0.259	0.247
NCAPD2	0.374	0.001
NCKAP1	0.081	1
NCL	0.28	0.084
NCOA4	-0.227	0.687
NCOR2	-0.235	0.576
NCRNA00188	0.002	1
NCSTN	-0.014	1
NDRG1	0.416	0.001
NDRG2	-0.006	1
NDST1	-0.37	0.001
NDUFA13	-0.034	1
NDUFA4	0.144	1
NDUFB9	0.335	0.004
NDUFC2	-0.024	1
NDUFS5	0.283	0.077
NEAT1	-0.389	0.001
NEB	0.018	1
NEBL	-0.368	0.001
NELL2	-0.282	0.08
NES	0.02	1
NET1	0.161	1
NFE2L1	-0.154	1
NFIB	0.379	0.001
NFIX	-0.019	1
NGRN	-0.007	1
NID1	-0.175	0.999
NKAIN1	-0.283	0.075
NME1	0.313	0.012
NME2	0.246	0.415
NME4	-0.149	1
NNMT	-0.011	1
NOMO1	-0.011	1
NONO	0.281	0.082
NOTCH2	-0.102	1
NOTCH3	0.09	1
NPC2	0.176	0.999
NPDC1	-0.431	0.001
NPEPPS	-0.273	0.121
NPM1	0.174	0.999
NPNT	-0.399	0.001
NPTX1	-0.054	1
NPY1R	-0.326	0.008
NQO1	-0.104	1
NR2F2	-0.338	0.003
NR4A1	-0.23	0.647
NRAP	-0.009	1
NRAS	0.125	1
NRIP1	-0.398	0.001
NRIP3	-0.087	1
NRP1	-0.12	1
NTN4	-0.451	0.001
NTRK2	-0.342	0.003
NTS	-0.143	1
NUCB1	-0.024	1
NUCB2	-0.229	0.663
NUCKS1	0.01	1
NUFIP2	-0.065	1
NUMA1	-0.451	0.001
NUP210	-0.028	1
NUPR1	0.115	1
OAS1	-0.007	1
OAS2	-0.059	1
OAS3	-0.062	1
OAT	0.058	1
OAZ1	0.004	1
OBSCN	0.014	1
OGN	-0.519	0.001
OGT	-0.113	1
OLFM4	0.007	1
OLFML2B	-0.205	0.914
OLFML3	-0.339	0.003
ORM1	0.126	1
ORMDL3	-0.155	1
OS9	-0.244	0.443
OSBPL8	-0.188	0.992
OXTR	-0.238	0.53
P4HA1	0.178	0.998
P4HB	0.253	0.31
PABPC1	0.412	0.001
PABPC4	0.443	0.001
PADI2	0.404	0.001
PAICS	0.308	0.018
PAK1	0.048	1
PALLD	-0.048	1
PALM2-AKAP2	-0.015	1
PAM	-0.115	1
PAPSS1	0.322	0.008
PAPSS2	0.017	1
PARD6B	-0.42	0.001
PARK7	-0.041	1
PARP10	-0.107	1
PARP1	0.089	1
PARP14	-0.036	1
PARP9	-0.091	1
PBX1	-0.295	0.038
PBXIP1	-0.15	1
PCBP1	0.075	1
PCBP2	-0.142	1
PCGF2	-0.256	0.269
PCM1	-0.324	0.008
PCMTD1	-0.111	1
PCNA	0.441	0.001
PCOLCE	-0.164	1
PCSK1	-0.044	1
PCSK6	-0.194	0.977
PCYOX1	-0.289	0.051
PDCD4	-0.305	0.022
PDE4DIP	-0.068	1
PDGFRA	-0.122	1
PDGFRB	-0.354	0.002
PDIA3	0.014	1
PDIA3P	0.041	1
PDIA4	0.217	0.813
PDIA6	0.476	0.001
PDK4	-0.415	0.001
PDLIM1	-0.297	0.035
PDLIM3	-0.084	1
PDLIM5	-0.166	1
PDXDC1	-0.187	0.992
PDXK	0.341	0.003
PDZK1	-0.464	0.001
PEA15	0.047	1
PEBP1	-0.077	1
PEG10	0.062	1
PEG3	-0.006	1
PERP	0.4	0.001
PFDN5	-0.261	0.226
PFKFB3	-0.101	1
PFKL	0.225	0.712
PFKP	0.429	0.001
PFN1	0.194	0.977
PFN2	0.394	0.001
PGAP3	-0.241	0.477
PGD	0.165	1
PGK1	0.372	0.001
PGR	-0.562	0.001
PGRMC1	0.353	0.002
PHB2	0.076	1
PHB	0.233	0.592
PHGDH	0.417	0.001
PHLDA1	0.024	1
PI15	-0.157	1
PI3	0.255	0.283
PICALM	0.162	1
PIGR	-0.312	0.013
PIGT	-0.389	0.001
PIK3R1	-0.298	0.032
PIK3R3	-0.122	1
PIP4K2B	-0.271	0.129
PIP	-0.414	0.001
PJA2	-0.476	0.001
PKM2	0.143	1
PKN1	-0.003	1
PKP1	0.177	0.999
PLA2G16	-0.323	0.008
PLA2G2A	-0.19	0.985
PLAT	-0.368	0.001
PLAU	0.144	1
PLD3	0.095	1
PLEC	-0.16	1
PLEKHF2	-0.193	0.978
PLIN1	-0.42	0.001
PLIN4	-0.378	0.001
PLK2	-0.263	0.209
PLOD1	0.377	0.001
PLOD2	0.234	0.585
PLP1	-0.235	0.568
PLP2	0.313	0.011
PLS3	0.276	0.102
PLTP	0.218	0.8
PLUNC	-0.133	1
PLVAP	-0.275	0.115
PLXNB2	-0.181	0.997
PLXND1	-0.089	1
PMEPA1	0.033	1
PMP22	-0.259	0.244
PNMT	0.022	1
PNPLA2	-0.432	0.001
PODXL	-0.016	1
POLR2A	-0.347	0.003
POSTN	-0.229	0.661
PPA1	0.262	0.222
PPAP2B	-0.292	0.041
PPAPDC1B	-0.139	1
PPDPF	-0.078	1
PPFIA1	-0.016	1
PPIA	0.306	0.021
PPIB	0.122	1
PPIF	0.214	0.844
PPP1CA	0.146	1
PPP1CB	0.262	0.216
PPP1R1B	0.21	0.874
PPP2R1A	-0.005	1
PPP2R4	-0.251	0.341
PPT1	-0.067	1
PRAME	0.417	0.001
PRCP	-0.333	0.005
PRDX1	0.283	0.073
PRDX2	-0.119	1
PRDX3	-0.235	0.568
PRDX5	0.017	1
PRDX6	0.265	0.191
PRELP	-0.129	1
PREX1	-0.491	0.001
PRG4	-0.244	0.437
PRKACB	-0.05	1
PRKAR1A	-0.291	0.045
PRKAR2B	-0.173	0.999
PRKCSH	0.115	1
PRKDC	0.199	0.959
PRKRIR	0.292	0.044
PRLR	-0.295	0.038
PRNP	0.283	0.074
PROL1	-0.206	0.912
PROM1	0.272	0.123
PROM2	-0.22	0.773
PROSC	-0.103	1
PRPF19	-0.061	1
PRPF6	-0.053	1
PRPF8	-0.109	1
PRR4	0.058	1
PRRX1	-0.156	1
PRSS23	-0.344	0.003
PRSS8	-0.195	0.97
PSAP	-0.042	1
PSD3	-0.29	0.05
PSMA6	0.068	1
PSMA7	0.4	0.001
PSMB3	0.156	1
PSMB4	0.347	0.002
PSMC5	0.031	1
PSMD2	0.268	0.163
PSMD3	0.141	1
PSMD4	0.193	0.977
PSMD8	0.236	0.557
PSME1	-0.293	0.041
PSME2	0.021	1
PSME4	0.39	0.001
PTGES3	0.053	1
PTGES	-0.126	1
PTGFRN	-0.191	0.984
PTHLH	-0.334	0.005
PTK2	0.207	0.904
PTK7	0.371	0.001
PTMA	0.37	0.001
PTMS	0.164	1
PTN	-0.176	0.999
PTP4A1	0.05	1
PTP4A2	-0.319	0.009
PTPLAD1	-0.258	0.249
PTPN11	0.117	1
PTPN1	-0.223	0.726
PTPRC	-0.052	1
PTPRF	0.174	0.999
PTPRK	0.135	1
PTPRT	-0.512	0.001
PTRF	-0.092	1
PTTG1IP	0.15	1
PUF60	0.285	0.068
PVRL2	-0.42	0.001
PXDN	0.043	1
PYCR1	0.291	0.046
PYGB	-0.018	1
PYGL	-0.084	1
PYGM	-0.183	0.996
QDPR	-0.3	0.028
QSOX1	-0.121	1
RAB11A	-0.297	0.035
RAB11FIP1	-0.236	0.565
RAB1B	-0.193	0.978
RAB31	-0.311	0.015
RAB5B	-0.386	0.001
RAB6A	0.222	0.746
RAB7A	0.211	0.872
RABEP1	-0.544	0.001
RAC1	-0.046	1
RAD21	0.237	0.545
RAD23B	0.114	1
RALGAPB	-0.211	0.872
RALY	0.112	1
RAMP3	-0.47	0.001
RAN	0.458	0.001
RANBP2	-0.127	1
RAP2C	-0.113	1
RARA	-0.344	0.003
RARRES1	0.474	0.001
RARRES3	-0.301	0.028
RBBP4	0.036	1
RBBP7	-0.149	1
RBBP8	-0.179	0.997
RBM3	-0.343	0.003
RBM39	-0.358	0.002
RBM47	-0.331	0.005
RBP1	0.196	0.969
RBP4	-0.171	1
RCAN1	0.218	0.802
RCC2	0.377	0.001
RCN1	0.159	1
RDH10	0.409	0.001
REEP5	-0.356	0.002
REEP6	-0.46	0.001
REPS2	-0.46	0.001
RERG	-0.541	0.001
RET	-0.334	0.005
RETSAT	-0.213	0.857
RGL2	-0.39	0.001
RGS2	0.101	1
RGS5	-0.427	0.001
RHOA	-0.259	0.241
RHOB	-0.489	0.001
RHOBTB3	-0.12	1
RHOC	-0.132	1
RIMS4	-0.299	0.029
RNASE1	0.103	1
RNF187	-0.006	1
RNF19A	0.014	1
RNF213	-0.106	1
ROD1	0.147	1
RPL10	-0.02	1
RPL10A	0.04	1
RPL11	0.006	1
RPL12	0.071	1
RPL13	0.095	1
RPL13A	-0.064	1
RPL14	-0.035	1
RPL15	-0.102	1
RPL17	-0.011	1
RPL18	0.081	1
RPL18A	0.264	0.207
RPL19	0.101	1
RPL22	0.06	1
RPL23	0.03	1
RPL23A	0.02	1
RPL24	0.074	1
RPL26	-0.03	1
RPL27	0.067	1
RPL27A	0.126	1
RPL28	0.125	1
RPL29	-0.11	1
RPL30	0.35	0.002
RPL31	0.032	1
RPL32	0	1
RPL34	-0.004	1
RPL35	0.168	1
RPL35A	0.164	1
RPL3	-0.066	1
RPL36	0.092	1
RPL37	0.095	1
RPL37A	0.112	1
RPL38	0.222	0.735
RPL41	-0.172	0.999
RPL4	0.123	1
RPL5	0.181	0.997
RPL6	0.04	1
RPL7A	0.04	1
RPL8	0.222	0.735
RPL9	-0.082	1
RPLP0	0.158	1
RPLP1	-0.006	1
RPLP2	0.066	1
RPN1	0.436	0.001
RPN2	0.13	1
RPS10	0.245	0.421
RPS11	0.018	1
RPS12	0.173	0.999
RPS13	0.001	1
RPS14	-0.107	1
RPS15	-0.027	1
RPS15A	0.054	1
RPS16	0.259	0.241
RPS17	0.19	0.986
RPS18	0.142	1
RPS19	0.298	0.03
RPS20	0.327	0.008
RPS21	0.252	0.325
RPS23	-0.087	1
RPS24	0.167	1
RPS25	0.02	1
RPS2	0.106	1
RPS27A	0.257	0.266
RPS29	0.052	1
RPS3	0.168	1
RPS3A	0.018	1
RPS4X	-0.027	1
RPS5	0.124	1
RPS6	0.181	0.997
RPS6KB1	-0.088	1
RPS7	0.367	0.002
RPS8	0.172	0.999
RPS9	-0.017	1
RPSA	0.091	1
RPSAP58	0.024	1
RRBP1	0.142	1
RSL1D1	-0.027	1
RTN3	0.17	1
RTN4	-0.206	0.909
RUNX1	-0.328	0.007
RYR1	0.258	0.247
S100A10	0.275	0.115
S100A11	0.351	0.002
S100A13	-0.114	1
S100A14	-0.028	1
S100A16	0.008	1
S100A1	0.1	1
S100A2	0.262	0.225
S100A4	0.218	0.808
S100A6	0.281	0.082
S100A7	0.241	0.477
S100A7A	0.222	0.735
S100A8	0.421	0.001
S100A9	0.375	0.001
S100P	0.19	0.985
SAA1	-0.104	1
SAA2	-0.051	1
SAPS3	-0.057	1
SAR1A	0.008	1
SAT1	0.078	1
SCARB1	0.123	1
SCARB2	-0.103	1
SCCPDH	-0.352	0.002
SCD	0.124	1
SCG2	-0.275	0.111
SCGB1D2	-0.246	0.417
SCGB2A1	-0.125	1
SCGB2A2	-0.232	0.612
SCGB3A1	-0.153	1
SCNN1A	-0.445	0.001
SCP2	-0.291	0.045
SCPEP1	0.251	0.344
SCRN1	0.055	1
SCUBE2	-0.53	0.001
SDC1	0.266	0.186
SDC2	0.134	1
SDC4	-0.274	0.119
SDCBP	0.221	0.754
SEC14L2	-0.349	0.002
SEC16A	-0.36	0.002
SEC22B	-0.036	1
SEC31A	-0.048	1
SEC61A1	0.268	0.169
SEC61G	0.38	0.001
SEC62	-0.129	1
SEC63	0.124	1
SEL1L	-0.267	0.176
SELENBP1	-0.437	0.001
SELL	-0.059	1
SELM	-0.234	0.586
SEMA3C	-0.454	0.001
SEMA4B	-0.18	0.997
SEPHS2	-0.171	1
SEPP1	-0.27	0.139
SEPT11	-0.023	1
SEPT2	-0.241	0.477
SEPT9	-0.031	1
SEPW1	-0.038	1
SERBP1	0.389	0.001
SERF2	-0.046	1
SERHL2	-0.251	0.341
SERHL	-0.147	1
SERINC1	-0.321	0.009
SERINC2	-0.205	0.912
SERP1	0.007	1
SERPINA1	-0.298	0.03
SERPINA3	-0.176	0.999
SERPINA5	-0.29	0.049
SERPINA6	-0.341	0.003
SERPINB5	0.185	0.995
SERPINE1	-0.074	1
SERPINF1	-0.18	0.997
SERPING1	-0.058	1
SERPINH1	0.361	0.002
SET	0.293	0.04
SETD7	-0.227	0.681
SEZ6L2	-0.164	1
SF3B1	-0.112	1
SF3B2	0.147	1
SF3B3	0.308	0.018
SFN	0.21	0.874
SFPQ	0.357	0.002
SFRP1	0.223	0.733
SFRP2	-0.391	0.001
SFRP4	-0.322	0.008
SFRS1	0.085	1
SFRS5	-0.396	0.001
SFRS6	-0.36	0.002
SGK3	-0.114	1
SH3BGRL3	0.318	0.009
SH3BGRL	-0.339	0.003
SH3BP4	-0.286	0.06
SH3D19	-0.426	0.001
SHISA2	-0.222	0.743
SHISA5	-0.32	0.009
SHROOM1	-0.356	0.002
SHROOM3	-0.393	0.001
SIAH2	-0.343	0.003
SIK1	-0.044	1
SIPA1L2	-0.016	1
SKP1	-0.481	0.001
SLC12A2	-0.273	0.121
SLC19A3	-0.05	1
SLC1A1	-0.15	1
SLC1A4	-0.176	0.999
SLC1A5	0.207	0.904
SLC25A3	0.114	1
SLC25A39	0.146	1
SLC25A5	0.339	0.003
SLC25A6	0.102	1
SLC27A2	-0.308	0.018
SLC29A1	-0.012	1
SLC2A10	-0.162	1
SLC2A1	0.292	0.044
SLC30A8	-0.331	0.005
SLC34A2	0.2	0.944
SLC38A1	-0.035	1
SLC38A2	-0.037	1
SLC39A1	0.121	1
SLC39A6	-0.45	0.001
SLC39A7	0.179	0.997
SLC39A8	0.017	1
SLC3A2	0.367	0.002
SLC40A1	-0.299	0.03
SLC43A3	0.369	0.001
SLC44A1	-0.156	1
SLC44A2	0.059	1
SLC44A4	-0.491	0.001
SLC4A7	-0.358	0.002
SLC5A6	0.314	0.011
SLC7A2	-0.446	0.001
SLC7A5	0.46	0.001
SLC7A8	-0.41	0.001
SLC9A3R1	-0.241	0.477
SLC9A3R2	-0.279	0.089
SLITRK6	-0.205	0.912
SLPI	0.233	0.602
SMARCA2	-0.214	0.843
SMARCA4	0.11	1
SMARCC1	0.048	1
SMARCD2	0.074	1
SMARCE1	-0.14	1
SMC1A	0.111	1
SMG1	-0.201	0.936
SMOC2	-0.49	0.001
SMR3B	-0.065	1
SND1	0.05	1
SNRNP200	0.009	1
SNRNP70	-0.093	1
SNRPB	0.288	0.057
SNX3	0.288	0.055
SOCS3	-0.04	1
SOD1	0.172	0.999
SOD2	0.245	0.433
SON	-0.193	0.977
SORBS1	-0.273	0.121
SORD	-0.265	0.194
SORL1	-0.285	0.064
SORT1	0.163	1
SOX10	0.062	1
SOX4	0.231	0.622
SOX9	0.215	0.829
SPARC	-0.311	0.015
SPARCL1	-0.507	0.001
SPDEF	-0.342	0.003
SPINT1	-0.006	1
SPINT2	0.052	1
SPON1	-0.239	0.512
SPP1	0.218	0.804
SPTAN1	-0.266	0.179
SPTBN1	-0.005	1
SPTBN2	0.137	1
SPTLC2	-0.252	0.326
SQLE	0.354	0.002
SQSTM1	-0.123	1
SRCAP	-0.345	0.003
SREBF1	-0.254	0.292
SREBF2	0.134	1
SRP14	-0.343	0.003
SRP9	-0.072	1
SRPR	0.059	1
SRRM2	-0.411	0.001
SSFA2	-0.228	0.672
SSR1	0.312	0.015
SSR2	0.148	1
SSR3	0.096	1
SSR4	0.089	1
SSRP1	0.376	0.001
ST13	-0.034	1
ST14	0.222	0.742
ST3GAL1	-0.088	1
ST6GAL1	-0.018	1
STAC2	0.232	0.617
STAR	-0.002	1
STARD10	-0.317	0.009
STARD3	-0.052	1
STAT1	0.132	1
STAT3	-0.109	1
STAU1	0.035	1
STC1	-0.214	0.842
STC2	-0.38	0.001
STEAP4	-0.288	0.057
STIP1	0.408	0.001
STK38L	-0.014	1
STMN1	0.582	0.001
STMN3	-0.284	0.072
STOM	-0.181	0.997
STRAP	0.095	1
STT3A	0.044	1
SUB1	-0.12	1
SULF1	-0.098	1
SULF2	-0.275	0.109
SUMF2	-0.017	1
SUMO2	0.256	0.277
SUN2	0.038	1
SUPT5H	0.264	0.203
SUPT6H	-0.3	0.028
SURF4	0.238	0.539
SUSD2	0.031	1
SUSD3	-0.454	0.001
SVEP1	-0.445	0.001
SVIL	0.08	1
SYNCRIP	0.358	0.002
SYNE2	-0.037	1
SYNGR2	-0.088	1
SYNM	0.177	0.999
SYNPO	-0.31	0.016
SYNPO2	-0.451	0.001
SYT13	-0.029	1
SYT1	-0.328	0.007
SYT7	-0.252	0.328
SYTL2	-0.455	0.001
TACC1	-0.155	1
TACSTD2	-0.019	1
TAGLN2	0.37	0.001
TAGLN	-0.026	1
TALDO1	0.17	1
TANC2	-0.06	1
TAP1	0.186	0.994
TAP2	0.228	0.675
TAPBP	-0.014	1
TAT	-0.248	0.39
TAX1BP1	-0.086	1
TBC1D9	-0.523	0.001
TBL1XR1	0.013	1
TBX3	-0.291	0.045
TC2N	-0.227	0.683
TCAP	0.128	1
TCEAL4	-0.349	0.002
TCEB2	-0.016	1
TCN1	-0.199	0.952
TCP1	0.366	0.002
TENC1	-0.573	0.001
TEX2	-0.09	1
TF	0.088	1
TFAP2A	-0.007	1
TFAP2B	-0.193	0.978
TFCP2L1	0.168	1
TFDP1	0.302	0.026
TFF1	-0.421	0.001
TFF3	-0.394	0.001
TFRC	0.169	1
TGFBI	0.182	0.997
TGFBR1	0.112	1
TGFBR2	-0.415	0.001
TGFBR3	-0.287	0.057
TGM2	-0.049	1
TGOLN2	-0.403	0.001
THBS1	-0.214	0.845
THBS2	-0.133	1
THBS4	-0.461	0.001
THSD4	-0.553	0.001
THY1	-0.15	1
TIMP1	-0.156	1
TIMP2	-0.162	1
TIMP3	-0.198	0.962
TK1	0.366	0.002
TKT	0.266	0.19
TLN1	-0.011	1
TM2D2	-0.113	1
TM4SF1	0.182	0.997
TM9SF2	0	1
TM9SF3	-0.067	1
TMBIM1	0.107	1
TMBIM6	-0.361	0.002
TMC4	-0.488	0.001
TMC5	-0.439	0.001
TMCO1	-0.012	1
TMED10	-0.201	0.936
TMED2	0.106	1
TMED3	-0.024	1
TMED9	0.17	1
TMEM123	0.288	0.056
TMEM132A	0.307	0.021
TMEM150C	-0.198	0.962
TMEM176B	0.028	1
TMEM181	-0.268	0.169
TMEM30A	-0.048	1
TMEM47	-0.126	1
TMEM49	-0.149	1
TMEM59	-0.219	0.785
TMEM64	0.143	1
TMEM66	-0.425	0.001
TMEM9	-0.172	0.999
TMSB10	0.458	0.001
TMSL3	0.029	1
TNC	0.012	1
TNFAIP2	-0.003	1
TNFSF10	-0.154	1
TNKS1BP1	-0.15	1
TNNC1	-0.302	0.026
TNNC2	-0.076	1
TNNI1	0.137	1
TNNT1	-0.014	1
TNNT3	-0.287	0.059
TNRC18	-0.381	0.001
TNS1	-0.429	0.001
TNS3	-0.207	0.904
TNXB	-0.489	0.001
TOB1	-0.164	1
TOMM20	0.009	1
TOMM6	0.292	0.042
TOMM7	0.02	1
TOP2A	0.339	0.003
TOP2B	-0.195	0.97
TP53I11	-0.286	0.06
TP53INP1	-0.353	0.002
TPD52	0.015	1
TPI1	0.347	0.003
TPM1	-0.093	1
TPM2	0.106	1
TPM3	0.232	0.61
TPM4	0.111	1
TPP1	-0.237	0.552
TPR	0.061	1
TPRG1	-0.522	0.001
TPSB2	-0.49	0.001
TPT1	-0.005	1
TPX2	0.517	0.001
TRAF4	0.176	0.999
TRAM1	0.205	0.912
TRH	-0.324	0.008
TRIB1	-0.101	1
TRIM28	0.111	1
TRIM29	0.264	0.199
TRIP12	-0.108	1
TRPA1	0.1	1
TRPS1	-0.292	0.042
TSC22D1	-0.18	0.997
TSC22D3	-0.312	0.013
TSKU	-0.032	1
TSPAN1	-0.418	0.001
TSPAN13	-0.355	0.002
TSPAN15	-0.404	0.001
TSPAN3	-0.146	1
TSPO	0.162	1
TSTA3	0.115	1
TTC3	-0.153	1
TTC39A	-0.358	0.002
TTLL12	0.044	1
TTN	-0.015	1
TTYH3	0.287	0.059
TUBA1A	0.151	1
TUBA1B	0.388	0.001
TUBA1C	0.482	0.001
TUBB	0.453	0.001
TUBB2C	0.019	1
TUBB3	0.293	0.04
TUFM	-0.056	1
TUG1	0.156	1
TUSC5	-0.368	0.001
TXN	0.439	0.001
TXNDC5	0.319	0.009
TXNIP	-0.428	0.001
TYMP	0.022	1
UBA1	0.014	1
UBA52	0.23	0.646
UBAP2L	0.159	1
UBB	-0.111	1
UBC	-0.072	1
UBD	0.072	1
UBE2D3	-0.08	1
UBE2L6	0.016	1
UBE2V1	0.056	1
UBE2Z	-0.137	1
UBR4	-0.032	1
UBR5	-0.069	1
UCP2	0.01	1
UFC1	0.053	1
UGDH	-0.332	0.005
UGP2	0.305	0.022
UGT2B11	-0.232	0.619
UGT2B4	-0.153	1
UQCRB	0.366	0.002
UQCRFS1	0.232	0.608
UQCRQ	-0.208	0.897
USP14	0.095	1
USP22	-0.183	0.996
USP25	0.008	1
USP32	-0.117	1
USP9X	-0.006	1
UTRN	-0.366	0.002
VAT1	-0.004	1
VAV3	-0.351	0.002
VCAM1	0.162	1
VCAN	-0.194	0.977
VCL	-0.006	1
VCP	0.187	0.992
VDAC1	0.118	1
VDAC3	0.155	1
[truncated: 54 more rows]

## Sheet: DLV1_SNVs
sig_genes	corr	p_val
GATA3	-0.149	0.981
DYNC1H1	0.139	0.996
HYDIN	0.154	0.969
TP53	0.569	0.001
RYR1	0.141	0.995
SPTA1	0.201	0.523
SPEN	-0.01	1
HMCN1	0.069	1
RYR2	0.227	0.253
LRP2	0.129	0.999
TTN	0.265	0.073
APOB	0.142	0.995
MUC4	0.139	0.996
MUC17	0.226	0.257
KMT2C	0.002	1
DNAH11	0.121	1
CSMD3	0.111	1
ZFHX4	0.183	0.746
HUWE1	0.106	1
TBX3	0	1
KMT2D	0.092	1
MAP2K4	-0.073	1
NCOR1	0.095	1
PIK3CA	-0.211	0.403
CDH1	-0.278	0.047
SYNE2	0.228	0.25
MUC16	0.219	0.331
ARID1A	-0.016	1
MYH9	0.127	0.999
NEB	0.202	0.511
GPR98	0.043	1
FOXA1	-0.105	1
NF1	0.127	0.999
FLG	0.034	1
CACNA1E	-0.002	1
DNAH14	0.206	0.466
LRP1B	0.161	0.936
XIRP2	0.052	1
KIAA1109	0.187	0.705
MAP3K1	-0.169	0.886
MDN1	0.069	1
RELN	0.16	0.943
ABCA13	0.237	0.178
PKHD1L1	-0.054	1
MXRA5	0.081	1
PTEN	0.012	1
SYNE1	0.238	0.169
FAT3	0.223	0.288
FAT1	0.105	1
DNAH8	0.229	0.242
CSMD1	0.056	1
DMD	0.208	0.457
AKAP9	-0.063	1
TEX15	0.045	1
USH2A	0.209	0.439
MUC5B	-0.068	1
MYCBP2	0.213	0.393
DNAH9	0.11	1
FCGBP	0.058	1
DNAH17	0.251	0.108
CSMD2	0.397	0.001
DST	-0.082	1
RYR3	0.079	1
PRUNE2	0.124	1
RUNX1	0.073	1
VPS13C	0.205	0.481
OBSCN	0.114	1
PCLO	0.097	1

## Sheet: DLV1_miRNA_Seq
sig_genes	corr	p_val
let7a3p	0.134	1
let7a5p	-0.408	0.001
let7b3p	-0.18	0.972
let7b5p	-0.292	0.074
let7c3p	0.069	1
let7c5p	-0.126	1
let7d3p	0.496	0.001
let7d5p	0.501	0.001
let7e3p	0.142	1
let7e5p	0.051	1
let7f5p	-0.055	1
let7g3p	0.413	0.001
let7g5p	0.193	0.899
let7i3p	0.459	0.001
let7i5p	0.277	0.121
miR1	-0.226	0.57
miR1005p	-0.182	0.964
miR1013p	-0.239	0.406
miR103a3p	-0.11	1
miR1055p	0.44	0.001
miR106a5p	0.424	0.001
miR106b3p	0.571	0.001
miR106b5p	0.57	0.001
miR107	0.339	0.008
miR10a5p	-0.325	0.013
miR10b3p	-0.37	0.002
miR10b5p	-0.4	0.001
miR11803p	0.139	1
miR1225p	-0.053	1
miR12473p	-0.025	1
miR12475p	-0.028	1
miR12515p	-0.119	1
miR125a5p	-0.162	0.995
miR125b23p	-0.056	1
miR125b5p	-0.09	1
miR1263p	-0.057	1
miR1265p	-0.061	1
miR12665p	0.059	1
miR1269a	0.22	0.642
miR1269b	0.092	1
miR1273p	-0.198	0.867
miR1275p	0.007	1
miR1283p	0.432	0.001
miR12873p	0.267	0.178
miR12875p	0.233	0.483
miR1295p	0.154	0.998
miR13013p	0.483	0.001
miR13065p	0.478	0.001
miR13073p	0.431	0.001
miR13075p	0.488	0.001
miR130a3p	0.345	0.004
miR130b3p	0.624	0.001
miR130b5p	0.607	0.001
miR1323p	-0.028	1
miR133a3p	-0.101	1
miR133b	-0.014	1
miR1345p	-0.04	1
miR135a5p	-0.315	0.023
miR135b5p	0.439	0.001
miR1363p	-0.179	0.972
miR1365p	0.051	1
miR1393p	-0.311	0.033
miR1395p	-0.348	0.003
miR1403p	-0.092	1
miR1405p	0.163	0.994
miR1413p	0.208	0.786
miR1415p	0.039	1
miR1423p	0.349	0.003
miR1425p	0.371	0.002
miR1433p	0.033	1
miR1435p	0.182	0.96
miR1443p	0.185	0.944
miR1445p	-0.032	1
miR1453p	-0.135	1
miR1455p	-0.119	1
miR14685p	0.233	0.479
miR146a5p	0.516	0.001
miR146b3p	0.308	0.039
miR146b5p	0.379	0.002
miR148a3p	0.164	0.994
miR148a5p	0.151	0.999
miR148b3p	0.311	0.034
miR1495p	-0.007	1
miR1505p	0.043	1
miR151a3p	0.46	0.001
miR151a5p	0.496	0.001
miR1523p	0.164	0.994
miR1533p	-0.236	0.445
miR1535p	-0.198	0.865
miR1555p	0.44	0.001
miR15a5p	-0.048	1
miR15b3p	0.507	0.001
miR15b5p	0.331	0.01
miR1623p	0.426	0.001
miR165p	0.365	0.002
miR173p	0.505	0.001
miR175p	0.567	0.001
miR181a23p	0.301	0.048
miR181a3p	-0.028	1
miR181a5p	0.03	1
miR181b3p	0.285	0.091
miR181b5p	0.14	1
miR181c3p	0.132	1
miR181c5p	-0.001	1
miR181d5p	-0.008	1
miR1825p	-0.074	1
miR1835p	0.308	0.036
miR184	-0.122	1
miR1855p	0.439	0.001
miR1865p	0.518	0.001
miR1873p	0.241	0.389
miR18a5p	0.693	0.001
miR190b	-0.511	0.001
miR1915p	0.091	1
miR1925p	0.248	0.32
miR193a3p	0.244	0.346
miR193a5p	0.033	1
miR193b3p	0.177	0.978
miR1945p	0.045	1
miR1955p	-0.231	0.516
miR196a5p	0.067	1
miR196b5p	0.232	0.497
miR1973p	0.644	0.001
miR199a3p	0.082	1
miR199a5p	-0.258	0.242
miR199b3p	0.084	1
miR199b5p	-0.275	0.133
miR19a3p	0.54	0.001
miR19b3p	0.433	0.001
miR200a3p	0.154	0.998
miR200a5p	0.154	0.998
miR200b3p	0.15	0.999
miR200b5p	0.31	0.034
miR200c3p	0.082	1
miR200c5p	0.19	0.923
miR2025p	-0.234	0.473
miR203a	0.374	0.002
miR203b3p	0.451	0.001
miR2045p	-0.41	0.001
miR2055p	-0.078	1
miR206	0.154	0.998
miR20a3p	0.514	0.001
miR20a5p	0.449	0.001
miR20b3p	0.075	1
miR20b5p	0.121	1
miR2103p	0.488	0.001
miR213p	0.26	0.23
miR2143p	0.034	1
miR2145p	-0.04	1
miR2155p	0.327	0.011
miR215p	0.044	1
miR217	-0.219	0.649
miR2185p	-0.209	0.772
miR2213p	0.374	0.002
miR2223p	0.415	0.001
miR2233p	0.155	0.998
miR223p	0.035	1
miR2245p	0.431	0.001
miR225p	0.264	0.202
miR23555p	0.387	0.001
miR23a3p	0.394	0.001
miR23b3p	0.271	0.155
miR2425p	0.429	0.001
miR243p	0.569	0.001
miR253p	0.484	0.001
miR26a5p	0.006	1
miR26b3p	-0.004	1
miR26b5p	0.009	1
miR27a3p	0.41	0.001
miR27a5p	0.069	1
miR27b3p	0.346	0.004
miR283p	0.262	0.21
miR285p	0.422	0.001
miR29a3p	0.068	1
miR29b25p	-0.478	0.001
miR29b3p	-0.017	1
miR29c3p	-0.415	0.001
miR29c5p	-0.294	0.066
miR301a3p	0.532	0.001
miR301a5p	0.476	0.001
miR30653p	-0.159	0.997
miR30655p	0.123	1
miR30745p	0.428	0.001
miR30a3p	-0.362	0.002
miR30a5p	-0.44	0.001
miR30b5p	0.078	1
miR30c23p	-0.4	0.001
miR30c5p	-0.09	1
miR30d5p	-0.005	1
miR30e3p	0.14	1
miR30e5p	0.28	0.111
miR31275p	0.185	0.942
miR315p	0.198	0.867
miR320a	-0.048	1
miR323a3p	0.033	1
miR323b3p	0.201	0.84
miR3243p	0.351	0.003
miR3245p	0.431	0.001
miR325p	0.329	0.01
miR326	0.136	1
miR3283p	0.128	1
miR3305p	0.29	0.078
miR3313p	0.256	0.261
miR3353p	-0.084	1
miR3355p	-0.106	1
miR3373p	-0.189	0.924
miR3383p	-0.253	0.284
miR3395p	0.199	0.855
miR33a5p	0.439	0.001
miR33b5p	0.252	0.286
miR3403p	0.483	0.001
miR3405p	0.256	0.26
miR3423p	-0.256	0.265
miR3425p	-0.278	0.12
miR3455p	0.503	0.001
miR34a5p	0.088	1
miR34c3p	-0.078	1
miR34c5p	-0.163	0.994
miR36073p	0.126	1
miR3613p	-0.028	1
miR3615p	0.123	1
miR3625p	0.391	0.001
miR3633p	0.06	1
miR365a3p	0.066	1
miR365b3p	0.066	1
miR36773p	0.383	0.001
miR3703p	-0.037	1
miR374a3p	0.22	0.638
miR374a5p	0.373	0.002
miR374b5p	0.466	0.001
miR375	-0.269	0.17
miR378a3p	0.348	0.003
miR378a5p	0.38	0.001
miR3795p	-0.139	1
miR3813p	-0.168	0.993
miR3825p	-0.184	0.948
miR3835p	-0.117	1
miR4093p	-0.133	1
miR4095p	-0.105	1
miR4103p	-0.181	0.966
miR4233p	0.312	0.03
miR4235p	0.119	1
miR4245p	0.319	0.017
miR4255p	0.216	0.69
miR429	0.309	0.035
miR4313p	-0.19	0.924
miR4325p	-0.238	0.419
miR4326	0.242	0.377
miR449a	-0.277	0.123
miR450a5p	0.147	1
miR450b5p	0.073	1
miR451a	0.111	1
miR4523p	0.467	0.001
miR4525p	0.362	0.002
miR4543p	0.325	0.013
miR4553p	0.475	0.001
miR4555p	0.378	0.002
miR4662a5p	0.215	0.693
miR47283p	0.081	1
miR4833p	-0.163	0.994
miR4835p	-0.173	0.983
miR484	0.245	0.342
miR4865p	0.054	1
miR4933p	-0.024	1
miR4935p	-0.082	1
miR4953p	-0.057	1
miR4975p	-0.154	0.998
miR500a3p	0.494	0.001
miR5013p	0.504	0.001
miR5035p	0.241	0.388
miR5053p	0.574	0.001
miR5055p	0.547	0.001
miR5083p	-0.078	1
miR50935p	0.093	1
miR5093p	0.277	0.126
miR5115p	0.275	0.135
miR514a3p	0.076	1
miR5323p	0.446	0.001
miR5325p	0.438	0.001
miR5395p	-0.056	1
miR5423p	-0.057	1
miR5683	-0.277	0.124
miR5743p	0.216	0.691
miR5765p	0.51	0.001
miR577	0.542	0.001
miR5823p	0.13	1
miR5825p	0.189	0.926
miR5845p	0.385	0.001
miR5895p	0.358	0.003
miR5905p	0.555	0.001
miR5983p	-0.042	1
miR6087	0.181	0.966
miR6153p	0.244	0.347
miR6253p	-0.064	1
miR6285p	0.186	0.939
miR6295p	0.113	1
miR65103p	0.067	1
miR6523p	0.434	0.001
miR6535p	-0.134	1
miR6543p	-0.06	1
miR6605p	0.289	0.079
miR664a3p	-0.189	0.926
miR6753p	0.047	1
miR7083p	0.079	1
miR7085p	0.208	0.786
miR713p	0.063	1
miR7443p	0.339	0.008
miR7445p	0.189	0.924
miR7583p	-0.245	0.345
miR7663p	0.352	0.003
miR7675p	0.265	0.196
miR7695p	0.444	0.001
miR8743p	-0.044	1
miR8855p	0.21	0.761
miR8873p	-0.085	1
miR8893p	-0.083	1
miR891a5p	0.314	0.026
miR92a3p	0.493	0.001
miR92b3p	0.079	1
miR933p	0.492	0.001
miR934	0.466	0.001
miR935	-0.122	1
miR935p	0.458	0.001
miR93p	0.458	0.001
miR940	0.375	0.002
miR95p	0.465	0.001
miR965p	0.152	0.999
miR985p	0.391	0.001
miR99a5p	-0.126	1
miR99b3p	0.305	0.04
miR99b5p	0.238	0.419

## Sheet: DLV2_Methylation
sig_genes	corr	p_val
cg00003994	-0.072	1
cg00005847	0.164	1
cg00015770	-0.075	1
cg00027083	0.059	1
cg00030047	0.299	0.18
cg00061629	-0.005	1
cg00075967	-0.038	1
cg00116234	0.016	1
cg00117172	0.103	1
cg00134787	0.111	1
cg00186701	0.166	1
cg00202711	0.003	1
cg00217795	0	1
cg00230502	-0.077	1
cg00231644	0.105	1
cg00233307	0.068	1
cg00237010	0.172	1
cg00250430	0.092	1
cg00263760	-0.114	1
cg00282347	0.099	1
cg00290506	0.041	1
cg00297584	0.309	0.117
cg00308665	-0.023	1
cg00321478	-0.014	1
cg00323915	-0.026	1
cg00328227	0.105	1
cg00333226	0.065	1
cg00333528	-0.06	1
cg00335286	-0.02	1
cg00347904	0.017	1
cg00386408	0.051	1
cg00399483	-0.062	1
cg00412772	0.103	1
cg00430287	-0.085	1
cg00462994	0.293	0.242
cg00488364	-0.014	1
cg00489401	0.128	1
cg00497084	0.032	1
cg00498305	0.182	1
cg00498604	0.056	1
cg00499822	0.164	1
cg00512279	-0.006	1
cg00557354	-0.073	1
cg00563926	0.016	1
cg00564163	0.214	0.987
cg00565688	0.035	1
cg00567749	-0.038	1
cg00579393	-0.027	1
cg00615377	-0.034	1
cg00625653	0.02	1
cg00626466	0.032	1
cg00648883	-0.081	1
cg00662556	0.057	1
cg00679738	0.026	1
cg00695416	0.01	1
cg00707317	0.17	1
cg00744433	0.065	1
cg00777121	-0.034	1
cg00779924	-0.01	1
cg00792849	-0.031	1
cg00804392	0.034	1
cg00807586	0.172	1
cg00839584	-0.102	1
cg00842351	0.106	1
cg00846036	-0.071	1
cg00848728	0.022	1
cg00850538	0.153	1
cg00852964	0.095	1
cg00875272	0.029	1
cg00884221	0.076	1
cg00888007	0.052	1
cg00891541	0.096	1
cg00893242	0.191	1
cg00903242	0.078	1
cg00916635	-0.001	1
cg00930873	-0.039	1
cg00955451	0.091	1
cg00967316	0.066	1
cg00970325	-0.018	1
cg00986320	0.032	1
cg00995327	-0.012	1
cg01009664	0.049	1
cg01031400	0.107	1
cg01033938	0.261	0.619
cg01049530	0.012	1
cg01055695	0.081	1
cg01058368	-0.069	1
cg01078434	0.012	1
cg01081263	-0.023	1
cg01086895	-0.002	1
cg01103730	-0.022	1
cg01109219	0.082	1
cg01114088	0.068	1
cg01120165	0.114	1
cg01129459	0.162	1
cg01144286	-0.059	1
cg01152019	0.159	1
cg01182697	0.037	1
cg01185080	0.002	1
cg01185754	-0.003	1
cg01186777	-0.005	1
cg01192900	0.082	1
cg01193293	0.1	1
cg01214847	-0.011	1
cg01216369	0.02	1
cg01281904	0.177	1
cg01291404	0.067	1
cg01295203	0	1
cg01305421	-0.063	1
cg01305625	-0.002	1
cg01324261	-0.03	1
cg01333011	-0.03	1
cg01335367	0.008	1
cg01353448	0.035	1
cg01356829	0.195	1
cg01366419	0.005	1
cg01367992	0	1
cg01381846	0.011	1
cg01401376	0.113	1
cg01407244	0.035	1
cg01424107	0.063	1
cg01464985	0.099	1
cg01469547	-0.035	1
cg01471713	-0.061	1
cg01473816	0.028	1
cg01476044	-0.077	1
cg01484156	-0.128	1
cg01512854	-0.069	1
cg01535453	0.104	1
cg01543654	-0.035	1
cg01546563	0.021	1
cg01555431	-0.056	1
cg01556075	-0.002	1
cg01561916	-0.042	1
cg01568736	-0.148	1
cg01580044	0.207	0.994
cg01580681	0.108	1
cg01598642	-0.117	1
cg01610488	-0.141	1
cg01635061	0.106	1
cg01637734	0.078	1
cg01656955	-0.017	1
cg01664666	0.027	1
cg01671575	-0.131	1
cg01693350	0.101	1
cg01697732	0.146	1
cg01705587	0.268	0.509
cg01718139	0.036	1
cg01724150	0.225	0.95
cg01777397	0.006	1
cg01782486	-0.105	1
cg01791232	0.107	1
cg01804429	0.039	1
cg01805282	0.082	1
cg01817393	0.111	1
cg01830294	0.124	1
cg01837719	0.14	1
cg01839464	0.032	1
cg01857260	-0.023	1
cg01868782	0.094	1
cg01870826	-0.091	1
cg01880569	0.011	1
cg01899253	-0.007	1
cg01920232	0.092	1
cg01958189	0.043	1
cg01965939	-0.028	1
cg01968793	0.137	1
cg01988129	-0.087	1
cg02008154	0.027	1
cg02022375	-0.058	1
cg02029926	0.114	1
cg02037013	-0.002	1
cg02046017	-0.061	1
cg02055963	0.045	1
cg02064106	-0.103	1
cg02085507	0.089	1
cg02097420	-0.008	1
cg02099418	0.15	1
cg02105856	0.005	1
cg02124291	-0.031	1
cg02126753	0.074	1
cg02131967	0.176	1
cg02161900	0.014	1
cg02164046	-0.176	1
cg02170525	0.084	1
cg02184413	0.058	1
cg02192520	-0.058	1
cg02196655	0.114	1
cg02197293	0.021	1
cg02210887	-0.097	1
cg02228185	-0.072	1
cg02238826	-0.018	1
cg02244695	0.089	1
cg02248486	-0.045	1
cg02250594	0.077	1
cg02260587	-0.058	1
cg02309273	0.017	1
cg02311163	0.202	0.997
cg02320454	-0.087	1
cg02335804	0.092	1
cg02351381	-0.03	1
cg02382666	-0.014	1
cg02388150	0.14	1
cg02397720	-0.025	1
cg02399455	0.012	1
cg02409351	-0.03	1
cg02417408	-0.003	1
cg02422694	-0.008	1
cg02431964	0.063	1
cg02433671	0.05	1
cg02452985	-0.031	1
cg02477931	-0.047	1
cg02549424	-0.144	1
cg02579133	0.043	1
cg02595219	0.06	1
cg02599464	0.079	1
cg02602411	-0.027	1
cg02620769	-0.105	1
cg02622316	0.126	1
cg02643667	0.032	1
cg02647265	0.131	1
cg02657438	-0.013	1
cg02672493	0.103	1
cg02681442	0.254	0.717
cg02682905	0.15	1
cg02719634	0.011	1
cg02723533	0.164	1
cg02724472	0.089	1
cg02729303	-0.045	1
cg02735486	0.136	1
cg02748539	0.087	1
cg02757432	-0.024	1
cg02765328	0.049	1
cg02774439	0.025	1
cg02780849	0.209	0.989
cg02789485	0.076	1
cg02805028	-0.015	1
cg02831604	0.161	1
cg02836529	-0.057	1
cg02844545	0.065	1
cg02860543	0.105	1
cg02867079	0.028	1
cg02879662	0.141	1
cg02880679	0.046	1
cg02882813	-0.137	1
cg02885771	0.052	1
cg02899772	0.137	1
cg02909790	-0.017	1
cg02912041	-0.058	1
cg02915544	-0.058	1
cg02916816	0.057	1
cg02920216	0.13	1
cg02927346	0.237	0.879
cg02930996	0.189	1
cg02936263	0.003	1
cg02938601	0.118	1
cg02946850	-0.172	1
cg02983451	0.034	1
cg02989940	0.093	1
cg03001305	-0.075	1
cg03017264	0.106	1
cg03019000	-0.026	1
cg03032025	0.125	1
cg03064067	0.111	1
cg03070194	-0.024	1
cg03087937	0.106	1
cg03100752	0.095	1
cg03104936	0.066	1
cg03109316	0.041	1
cg03127334	-0.014	1
cg03139377	0.004	1
cg03158400	0.199	1
cg03160135	0.079	1
cg03167883	0.096	1
cg03168582	-0.055	1
cg03192551	-0.014	1
cg03192737	-0.072	1
cg03199651	0.201	0.999
cg03214697	0.115	1
cg03238797	-0.058	1
cg03266453	0.112	1
cg03289872	-0.041	1
cg03292388	0.042	1
cg03294491	0.135	1
cg03294619	0.127	1
cg03329165	0.045	1
cg03330058	0.271	0.467
cg03330678	-0.006	1
cg03349953	0.027	1
cg03365437	0.004	1
cg03368758	0.011	1
cg03386373	0.077	1
cg03386869	0.096	1
cg03388193	0.065	1
cg03425110	0.01	1
cg03468463	-0.006	1
cg03476195	0.177	1
cg03490200	-0.119	1
cg03491478	0.113	1
cg03503295	0.026	1
cg03504078	-0.002	1
cg03506489	0.083	1
cg03521113	0.192	1
cg03522063	0.072	1
cg03533858	0.04	1
cg03538436	-0.012	1
cg03543593	0.141	1
cg03544320	0.053	1
cg03544379	0.102	1
cg03547797	-0.034	1
cg03547924	0.032	1
cg03557733	0.137	1
cg03565081	0.105	1
cg03567830	-0.002	1
cg03608577	-0.05	1
cg03614513	0.02	1
cg03630088	0.056	1
cg03642518	0.253	0.721
cg03664992	-0.018	1
cg03665785	-0.024	1
cg03679305	-0.059	1
cg03702236	-0.06	1
cg03734874	0.028	1
cg03743584	0.068	1
cg03763616	0.081	1
cg03764585	-0.091	1
cg03780486	-0.04	1
cg03799530	0.111	1
cg03826976	0.108	1
cg03852144	-0.029	1
cg03860768	-0.051	1
cg03870261	-0.01	1
cg03872376	-0.013	1
cg03874199	-0.082	1
cg03876618	0.039	1
cg03889226	0.068	1
cg03914397	0.009	1
cg03918304	-0.007	1
cg03943081	-0.073	1
cg03958979	-0.001	1
cg03964111	-0.031	1
cg03998348	0.143	1
cg04001333	0.06	1
cg04001802	-0.02	1
cg04032226	0.25	0.752
cg04034767	0.041	1
cg04039397	-0.019	1
cg04048259	0.086	1
cg04052038	0.008	1
cg04058169	0.127	1
cg04062391	0.002	1
cg04063348	0.087	1
cg04072323	0.026	1
cg04091078	-0.127	1
cg04096767	0.144	1
cg04098585	0.147	1
cg04101379	0.016	1
cg04106785	-0.047	1
cg04184278	-0.053	1
cg04219321	0.309	0.116
cg04220579	0.095	1
cg04237663	-0.014	1
cg04254916	0.12	1
cg04263186	0.026	1
cg04270799	0.205	0.994
cg04273431	0.193	1
cg04297093	0.166	1
cg04312209	0.09	1
cg04315771	0.021	1
cg04329382	-0.152	1
cg04330449	0.091	1
cg04336379	0.023	1
cg04345475	-0.043	1
cg04349727	0.104	1
cg04353483	0.034	1
cg04369341	0.08	1
cg04375036	0.08	1
cg04376312	-0.098	1
cg04378886	-0.064	1
cg04387658	0.001	1
cg04424621	0.291	0.253
cg04435420	0.025	1
cg04439215	0.099	1
cg04448487	0.224	0.956
cg04451770	0.007	1
cg04454951	0.055	1
cg04456238	0.084	1
cg04457051	-0.029	1
cg04457979	0.209	0.992
cg04458548	0.089	1
cg04490714	-0.044	1
cg04505023	0.064	1
cg04513422	0.21	0.989
cg04527363	-0.088	1
cg04528819	0.137	1
cg04532952	0	1
cg04534765	0.14	1
cg04549333	0.048	1
cg04564030	0.176	1
cg04574507	-0.111	1
cg04597449	0.016	1
cg04599297	0.083	1
cg04600618	0.051	1
cg04622802	-0.044	1
cg04623837	0.032	1
cg04623955	-0.022	1
cg04632671	-0.077	1
cg04636557	0.061	1
cg04645174	0.049	1
cg04689061	0.065	1
cg04717045	0.071	1
cg04726446	0.158	1
cg04740359	-0.1	1
cg04743650	0.04	1
cg04747322	0.125	1
cg04748010	-0.105	1
cg04761824	0.153	1
cg04765277	-0.007	1
cg04770504	0.033	1
cg04784672	0.119	1
cg04786857	0.013	1
cg04797323	0.081	1
cg04845579	-0.007	1
cg04875162	0.108	1
cg04893119	-0.021	1
cg04897683	0.02	1
cg04915566	0.066	1
cg04920951	-0.032	1
cg04945541	-0.005	1
cg04947157	0.119	1
cg04970117	-0.018	1
cg04970352	0.101	1
cg04981492	0.121	1
cg04988423	-0.009	1
cg04994456	0.104	1
cg04995717	-0.088	1
cg05000446	-0.041	1
cg05022306	0.071	1
cg05023116	-0.128	1
cg05023691	0.092	1
cg05052633	-0.133	1
cg05072008	0.079	1
cg05089968	0.033	1
cg05093686	0.046	1
cg05098732	0.108	1
cg05109049	0.028	1
cg05157725	-0.002	1
cg05158615	0.075	1
cg05159188	0.118	1
cg05161795	0.08	1
cg05164634	0.211	0.989
cg05194726	0.087	1
cg05206587	0.006	1
cg05209917	-0.038	1
cg05213296	0.049	1
cg05226008	-0.115	1
cg05232889	0.074	1
cg05244766	0.183	1
cg05246522	0.05	1
cg05248781	-0.042	1
cg05250458	0.161	1
cg05252264	0.053	1
cg05262335	0.095	1
cg05270634	0.078	1
cg05275752	0.056	1
cg05293216	0.086	1
cg05331214	-0.126	1
cg05345286	0.058	1
cg05358291	0.098	1
cg05373457	-0.076	1
cg05382123	0.068	1
cg05393484	-0.011	1
cg05396987	0.033	1
cg05420896	-0.013	1
cg05429895	-0.208	0.994
cg05440289	0.051	1
cg05445326	0	1
cg05483509	0.097	1
cg05485062	-0.064	1
cg05500015	0.115	1
cg05501584	-0.028	1
cg05508084	0.089	1
cg05522383	0.075	1
cg05535113	-0.029	1
cg05590294	0.096	1
cg05606799	0.078	1
cg05619712	0.094	1
cg05624196	-0.024	1
cg05628549	0.116	1
cg05647859	0.112	1
cg05649009	0.022	1
cg05654163	-0.299	0.18
cg05674036	0.078	1
cg05675373	0.014	1
cg05767404	0.016	1
cg05768141	0.032	1
cg05772663	0.002	1
cg05774801	0.046	1
cg05799317	-0.058	1
cg05820087	-0.132	1
cg05822100	0.038	1
cg05822532	0.079	1
cg05828624	0.012	1
cg05845178	-0.145	1
cg05861567	0.075	1
cg05896682	0.03	1
cg05899618	0.006	1
cg05909475	0.152	1
cg05937453	-0.054	1
cg05942574	-0.007	1
cg05953243	0.078	1
cg06015218	0.024	1
cg06022562	0.175	1
cg06038133	0.241	0.841
cg06043114	0.118	1
cg06051311	0.114	1
cg06051662	0.038	1
cg06092815	0.077	1
cg06096336	-0.148	1
cg06101324	0.057	1
cg06118312	0.046	1
cg06119575	0.102	1
cg06141025	-0.163	1
cg06142324	0.028	1
cg06144905	0.17	1
cg06151165	-0.087	1
cg06156376	0.023	1
cg06166767	0.069	1
cg06213598	-0.106	1
cg06214007	-0.056	1
cg06220235	-0.005	1
cg06233985	-0.15	1
cg06244906	-0.031	1
cg06255227	0.036	1
cg06263495	-0.02	1
cg06269753	0.025	1
cg06274159	0.202	0.997
cg06275635	0.034	1
cg06276653	-0.094	1
cg06277657	0.032	1
cg06291867	0.099	1
cg06339706	-0.294	0.223
cg06346081	-0.064	1
cg06352750	-0.116	1
cg06357925	0.044	1
cg06363129	0.06	1
cg06367117	0.166	1
cg06377278	0.037	1
cg06378617	-0.13	1
cg06388544	0.131	1
cg06417962	-0.009	1
cg06434470	0	1
cg06436504	-0.05	1
cg06458239	0.1	1
cg06490988	0.149	1
cg06493386	-0.093	1
cg06493930	-0.065	1
cg06498267	0.11	1
cg06501084	0.055	1
cg06506864	-0.016	1
cg06509239	0.027	1
cg06516124	-0.001	1
cg06533629	-0.001	1
cg06539449	0.178	1
cg06539804	0.074	1
cg06550629	0.031	1
cg06563300	0.08	1
cg06572160	0.062	1
cg06577725	0.057	1
cg06630241	0.101	1
cg06637774	0.061	1
cg06638433	0.021	1
cg06638966	0.035	1
cg06690548	-0.005	1
cg06738602	0.047	1
cg06757810	-0.092	1
cg06781209	0.217	0.981
cg06818777	0.153	1
cg06821120	0.267	0.528
cg06821993	0.143	1
cg06825142	-0.113	1
cg06851207	0.127	1
cg06906435	0.098	1
cg06908778	0.001	1
cg06912252	-0.095	1
cg06938878	0.099	1
cg06940792	-0.002	1
cg06948294	0.02	1
cg06958829	0.091	1
cg06960698	-0.035	1
cg06971096	0.195	1
cg07007400	-0.04	1
cg07014174	0.025	1
cg07028533	0.083	1
cg07070934	0.13	1
cg07072643	0.18	1
cg07080358	-0.074	1
cg07080946	0.016	1
cg07086380	0.085	1
cg07102705	-0.03	1
cg07104706	0.021	1
cg07112154	0.132	1
cg07126559	-0.094	1
cg07173760	-0.068	1
cg07177852	0.073	1
cg07185695	0.045	1
cg07186138	0.085	1
cg07197059	-0.034	1
cg07200280	0.077	1
cg07220939	0.105	1
cg07237830	0.046	1
cg07237939	0.088	1
cg07241568	0.121	1
cg07260592	-0.108	1
cg07271264	0.067	1
cg07295678	-0.018	1
cg07337598	0.027	1
cg07347645	0.155	1
cg07354440	-0.198	1
cg07361385	0.035	1
cg07376535	0.1	1
cg07384961	0.158	1
cg07398429	0.111	1
cg07409200	0.037	1
cg07447922	0.102	1
cg07471052	0.146	1
cg07525077	0.118	1
cg07533148	-0.133	1
cg07536847	-0.101	1
cg07546360	-0.052	1
cg07548313	0.028	1
cg07550362	0.025	1
cg07570142	-0.018	1
cg07572341	0.061	1
cg07601320	-0.015	1
cg07602200	-0.023	1
cg07613153	0.096	1
cg07621046	-0.028	1
cg07634191	0.133	1
cg07636178	-0.062	1
cg07644368	-0.036	1
cg07654934	0.079	1
cg07660236	-0.007	1
cg07664856	-0.107	1
cg07665060	0.135	1
cg07679836	0.159	1
cg07684796	0.033	1
cg07684809	0.116	1
cg07685034	0.068	1
cg07685869	-0.016	1
cg07694025	0.191	1
cg07696033	0.056	1
cg07703401	0.153	1
cg07715201	0.083	1
cg07748540	-0.088	1
cg07749074	0.08	1
cg07770222	0.139	1
cg07773116	0.114	1
cg07824742	0.099	1
cg07841014	0.051	1
cg07845390	0.166	1
cg07846220	0.061	1
cg07850604	0.111	1
cg07903918	0.052	1
cg07914866	0.078	1
cg07935568	-0.029	1
cg07950803	0.01	1
cg07965823	0.078	1
cg08008403	0.198	1
cg08009622	0.051	1
cg08016363	0.11	1
cg08047457	-0.052	1
cg08047907	0.1	1
cg08056146	-0.028	1
cg08057475	0.085	1
cg08077673	0.067	1
cg08085267	0.056	1
cg08088390	-0.022	1
cg08088989	0.079	1
cg08089301	0.001	1
cg08097755	0.19	1
cg08097882	0.026	1
cg08099701	-0.11	1
cg08101264	0.068	1
cg08108641	-0.093	1
cg08124030	-0.081	1
cg08124722	0.016	1
cg08128768	0.234	0.9
cg08136806	-0.122	1
cg08186362	-0.022	1
cg08190291	-0.122	1
cg08205865	-0.092	1
cg08258650	0.138	1
cg08260891	0.061	1
cg08260959	0.131	1
cg08261094	0.092	1
cg08261841	0.082	1
cg08263647	0.128	1
cg08291098	0.078	1
cg08301503	0.038	1
cg08315770	0.074	1
cg08317263	0.245	0.808
cg08331313	-0.158	1
cg08348496	0.038	1
cg08367223	-0.087	1
cg08385610	-0.129	1
cg08404225	-0.094	1
cg08418111	0.085	1
cg08422599	0.134	1
cg08441170	-0.088	1
cg08441806	-0.018	1
cg08458170	-0.113	1
cg08474603	0.11	1
cg08491964	0.034	1
cg08504583	0.002	1
cg08519905	0.015	1
cg08528984	0.041	1
cg08532057	-0.034	1
cg08535373	0.058	1
cg08536841	0.05	1
cg08555612	0.153	1
cg08558340	0.026	1
cg08572611	0.136	1
cg08575537	-0.004	1
cg08578023	-0.065	1
cg08578734	-0.003	1
cg08598221	0.019	1
cg08614481	-0.037	1
cg08634464	0.042	1
cg08658594	-0.006	1
cg08668790	0.052	1
cg08690031	0.116	1
cg08717396	-0.124	1
cg08728865	0.097	1
cg08747377	-0.04	1
cg08752459	-0.064	1
cg08762247	-0.01	1
cg08763351	-0.041	1
cg08768421	0.098	1
cg08784110	0.05	1
cg08788717	0.002	1
cg08812936	0.004	1
cg08826839	-0.055	1
cg08832227	0.083	1
cg08849574	0.061	1
cg08872742	-0.041	1
cg08876932	0.043	1
cg08878323	0.001	1
cg08897388	0.071	1
cg08899626	0.109	1
cg08914623	0.11	1
cg08918749	0.052	1
cg08924430	0.121	1
cg08942800	0.026	1
cg08947964	-0.11	1
cg08952029	0	1
cg08958015	-0.083	1
cg08970694	-0.065	1
cg08981777	-0.049	1
cg08987989	0.068	1
cg08993172	0.117	1
cg08995424	0.124	1
cg09009111	-0.015	1
cg09022993	-0.004	1
cg09025324	-0.009	1
cg09038676	0.068	1
cg09045681	0.17	1
cg09053680	0.035	1
cg09059945	0.106	1
cg09061733	-0.089	1
cg09068528	0.043	1
cg09082287	0.114	1
cg09096950	-0.106	1
cg09120035	0.064	1
cg09126273	0.233	0.907
cg09137696	0.047	1
cg09147827	0.106	1
cg09158314	0.166	1
cg09173897	0	1
cg09179845	0.019	1
cg09186006	-0.044	1
cg09214254	0.087	1
cg09220361	-0.001	1
cg09243021	0.105	1
cg09256683	-0.065	1
cg09260089	-0.013	1
cg09272256	0.136	1
cg09290866	0.199	1
cg09300114	0.02	1
cg09313705	-0.136	1
cg09328024	0.034	1
cg09350274	-0.086	1
cg09381003	-0.02	1
cg09390792	0.035	1
cg09404633	0.138	1
cg09406238	0.085	1
cg09432376	0.081	1
cg09453312	-0.042	1
cg09467501	0.248	0.773
cg09473585	0.026	1
cg09478478	-0.045	1
cg09479015	0.119	1
cg09492887	0.161	1
cg09495977	0.045	1
cg09499849	-0.01	1
cg09516965	0.09	1
cg09522147	-0.047	1
cg09555879	-0.008	1
cg09577651	0.066	1
cg09582042	-0.027	1
cg09636671	0.159	1
cg09638834	0.053	1
cg09643544	0.1	1
cg09644722	0.092	1
cg09649610	0.135	1
cg09656934	0.184	1
cg09682183	-0.03	1
cg09712066	0.111	1
cg09721047	0.103	1
cg09721427	0.195	1
cg09748960	0.018	1
cg09793866	0.074	1
cg09809672	-0.212	0.989
cg09827833	0.074	1
cg09829176	0.208	0.994
cg09829319	0.028	1
cg09835085	0.111	1
cg09847584	0.035	1
cg09851465	0.178	1
cg09868882	-0.095	1
cg09871315	0.059	1
cg09872233	0.154	1
cg09906458	-0.105	1
cg09945801	0.115	1
cg09949775	-0.048	1
cg09952204	0.121	1
cg09963123	0.089	1
cg09971646	-0.034	1
cg09980522	0.03	1
cg09997082	0.114	1
cg10031651	-0.082	1
cg10044101	0.08	1
cg10045881	-0.272	0.448
cg10054857	-0.087	1
cg10059959	0.145	1
cg10071275	0.033	1
cg10088985	-0.002	1
cg10106388	0.101	1
cg10129493	0.069	1
cg10140638	0.024	1
cg10141715	0.056	1
cg10143146	-0.03	1
cg10146929	0.068	1
cg10150530	0.063	1
cg10161121	0.058	1
cg10171125	0.049	1
cg10175795	0.005	1
cg10187559	0.047	1
cg10189763	0.002	1
cg10257049	-0.164	1
cg10281002	-0.039	1
cg10281770	0.081	1
cg10298815	0.16	1
cg10300684	0.12	1
cg10303487	0.091	1
cg10303842	0.008	1
cg10305797	-0.079	1
cg10316764	0.029	1
cg10318258	0.071	1
cg10321723	-0.043	1
cg10329418	0.013	1
cg10334928	-0.04	1
cg10362591	-0.09	1
cg10370591	-0.007	1
cg10377274	-0.159	1
cg10379687	0.093	1
cg10412312	0.069	1
cg10447080	0.01	1
cg10451565	0.059	1
cg10484958	-0.049	1
cg10486998	0.011	1
cg10503138	-0.014	1
cg10516886	-0.033	1
cg10523671	-0.163	1
cg10539507	0.063	1
cg10541755	0.057	1
cg10556064	0.049	1
cg10576828	-0.025	1
cg10604168	-0.004	1
cg10605520	0.09	1
cg10646402	0.137	1
cg10669058	0.095	1
cg10683939	-0.043	1
cg10691387	-0.055	1
cg10693071	0.114	1
cg10707565	0.015	1
cg10722799	0.073	1
cg10725344	-0.074	1
cg10730712	0.047	1
cg10741760	0.059	1
cg10742801	-0.024	1
cg10743104	0.108	1
cg10757144	0.012	1
cg10766289	0.101	1
cg10777851	0	1
cg10784030	0.01	1
cg10784813	0.224	0.956
cg10818781	-0.08	1
cg10861599	-0.01	1
cg10883303	-0.043	1
cg10883621	0.176	1
cg10919204	0.085	1
cg10935723	-0.037	1
cg10938286	-0.018	1
cg10942056	-0.049	1
cg10946435	0.137	1
cg10947146	-0.026	1
cg10957151	0.059	1
cg10964421	0.074	1
cg10977115	-0.002	1
cg10978355	0.035	1
cg10983208	0.26	0.627
cg10990993	0.181	1
cg11009736	0.05	1
cg11015241	0.216	0.987
cg11021744	0.037	1
cg11038843	0.139	1
cg11052143	-0.049	1
cg11059483	0.039	1
cg11079619	-0.06	1
cg11126134	-0.039	1
cg11191210	0.022	1
cg11200929	-0.017	1
cg11201229	0.099	1
cg11203041	0.147	1
cg11206634	0.137	1
cg11241627	-0.023	1
cg11271605	0.147	1
cg11279021	-0.023	1
cg11304234	-0.035	1
cg11319389	0.11	1
cg11325578	0.002	1
cg11354906	0.036	1
cg11377136	-0.098	1
cg11389172	0.006	1
cg11399100	0.201	0.999
cg11402505	0.134	1
cg11428724	-0.152	1
cg11435943	-0.004	1
cg11438428	-0.045	1
cg11452221	0.096	1
cg11471401	-0.077	1
cg11484576	-0.095	1
cg11500727	0.183	1
cg11500797	0.144	1
cg11511443	0.045	1
cg11512771	-0.067	1
cg11516377	0.06	1
cg11536940	0.05	1
cg11547724	-0.12	1
cg11554507	-0.011	1
cg11566244	-0.011	1
cg11584936	-0.097	1
cg11591325	0.018	1
cg11611600	0.032	1
cg11617144	-0.084	1
cg11634198	0.049	1
cg11638200	-0.039	1
cg11644586	0.199	1
cg11647681	0.029	1
cg11648289	0.052	1
cg11656547	0.024	1
cg11668923	0.03	1
cg11670211	0.103	1
cg11706911	0.244	0.811
cg11716026	0.048	1
cg11719784	-0.003	1
cg11724759	0	1
cg11733245	0.207	0.994
cg11738543	0.086	1
cg11759378	0.013	1
cg11802013	0.165	1
cg11811840	0.117	1
cg11812218	-0.083	1
cg11819637	0.073	1
cg11822659	-0.023	1
cg11832722	0.118	1
cg11846956	0.014	1
cg11846968	-0.103	1
cg11877382	0.031	1
cg11884243	0.212	0.989
cg11902458	0.046	1
cg11903057	0.117	1
cg11911951	0.117	1
cg11934695	0.082	1
cg11939496	-0.031	1
cg11947493	0.057	1
cg11976166	-0.074	1
cg11976616	-0.058	1
cg11984608	0.17	1
cg12005098	0.002	1
cg12006284	0.141	1
cg12024292	0.046	1
cg12041387	-0.162	1
cg12045829	-0.019	1
cg12052765	-0.009	1
cg12058490	-0.147	1
cg12078929	0.076	1
cg12081743	-0.061	1
cg12091331	0.237	0.879
cg12091944	0.137	1
cg12100791	-0.044	1
cg12105450	0.051	1
cg12111714	0.068	1
cg12128839	-0.054	1
cg12133004	-0.096	1
cg12181621	0.069	1
cg12188560	0.079	1
cg12238343	0.06	1
cg12251804	0.03	1
cg12259256	0	1
cg12265829	0.079	1
cg12285118	-0.012	1
cg12294121	0.066	1
cg12300353	-0.058	1
cg12315302	0.116	1
cg12317456	0.046	1
cg12322132	-0.002	1
cg12331389	-0.026	1
cg12348970	-0.061	1
cg12351433	-0.052	1
cg12359315	-0.048	1
cg12360736	0.217	0.979
cg12374721	0.03	1
cg12382902	0.143	1
cg12388309	-0.009	1
cg12391048	-0.072	1
cg12397274	0.056	1
cg12406559	0.128	1
cg12422450	-0.002	1
cg12428447	0.045	1
cg12448933	0.064	1
cg12493906	-0.138	1
cg12515638	0.057	1
cg12530080	0.105	1
cg12531542	-0.032	1
cg12535715	0.144	1
cg12547930	-0.168	1
cg12554476	-0.166	1
cg12571423	0.14	1
cg12582008	0.142	1
cg12601757	0.067	1
cg12610744	-0.17	1
cg12611860	-0.069	1
cg12614105	-0.044	1
cg12626411	-0.061	1
cg12627583	-0.077	1
cg12629325	0.229	0.924
cg12640109	0.008	1
cg12683929	0.203	0.996
cg12699371	0.082	1
cg12717594	0.115	1
cg12727795	0.08	1
cg12732953	0.001	1
cg12738197	0.05	1
cg12741420	0.072	1
cg12762799	0.085	1
cg12768605	0.112	1
cg12782180	0.036	1
cg12783776	0.04	1
cg12788467	0.027	1
cg12793610	-0.026	1
cg12815142	0.161	1
cg12815916	0.092	1
cg12839593	-0.003	1
cg12840719	-0.147	1
cg12847373	0.065	1
cg12856392	0.001	1
cg12858460	-0.001	1
cg12874092	0.088	1
cg12875426	-0.08	1
cg12878228	-0.103	1
cg12914657	0.016	1
cg12949975	-0.02	1
cg12958813	0.024	1
cg12966875	-0.063	1
cg12995941	0.117	1
cg12998491	0.08	1
cg13002506	-0.101	1
cg13007988	-0.042	1
cg13015534	-0.002	1
cg13019092	-0.045	1
cg13038560	0.081	1
cg13060154	0.231	0.917
cg13060997	0.044	1
cg13097407	0.131	1
cg13121699	0.158	1
cg13144783	0.048	1
cg13152535	0.221	0.963
cg13191049	-0.051	1
cg13206017	-0.134	1
cg13216057	0.125	1
cg13217373	0.11	1
cg13226591	-0.052	1
cg13234863	-0.01	1
cg13262687	0.007	1
cg13277939	-0.114	1
cg13288195	0.005	1
cg13297865	0.085	1
cg13301003	0.192	1
cg13311440	0.02	1
cg13315147	0.016	1
cg13320626	0.056	1
cg13351583	0.038	1
cg13379236	0.011	1
cg13398291	0.009	1
cg13410437	0.029	1
cg13447818	-0.001	1
cg13449778	-0.024	1
cg13462129	-0.024	1
cg13471990	0.071	1
cg13488201	0.056	1
cg13492227	-0.048	1
cg13526007	-0.01	1
cg13547644	-0.038	1
cg13548361	0.101	1
cg13549845	0.03	1
cg13577076	0.111	1
cg13603171	0.122	1
cg13615963	-0.044	1
cg13619915	0.059	1
cg13625403	0.144	1
cg13633026	0.03	1
cg13643585	0.152	1
cg13652336	0.028	1
cg13663218	0.042	1
cg13688966	0.047	1
cg13739417	0.021	1
cg13755070	0.095	1
cg13760253	0.165	1
cg13791131	0.089	1
cg13792279	0.109	1
cg13801381	0.035	1
cg13801416	0.111	1
cg13818573	-0.047	1
cg13830624	0.002	1
cg13836770	0.028	1
cg13847070	0.115	1
cg13870494	-0.06	1
cg13882988	-0.068	1
cg13885201	0.081	1
cg13901526	0.248	0.773
cg13904968	0.132	1
cg13912117	-0.042	1
cg13915726	0.076	1
cg13921352	0.161	1
cg13929328	0.087	1
cg13958426	0.022	1
cg13958614	0.206	0.994
cg13968061	-0.054	1
cg13986130	-0.067	1
cg13991233	0.118	1
cg14001035	0.2	0.999
cg14011639	0.041	1
cg14015044	-0.016	1
cg14019317	0.087	1
cg14021073	0.149	1
cg14023451	0.103	1
cg14062083	0.123	1
cg14063008	0.098	1
cg14074117	-0.047	1
cg14094960	-0.006	1
cg14114267	0	1
cg14116122	-0.013	1
cg14133708	0.055	1
cg14137939	0.052	1
cg14153740	-0.073	1
cg14155416	0.059	1
cg14161241	-0.035	1
cg14167596	0.069	1
cg14189571	0.121	1
cg14201417	-0.063	1
cg14209518	-0.028	1
cg14223995	0.103	1
cg14228238	-0.006	1
cg14258236	0.03	1
cg14262937	-0.128	1
cg14289461	-0.059	1
cg14289511	0.008	1
cg14294758	-0.026	1
cg14310034	-0.053	1
cg14367014	0.022	1
cg14370448	0.102	1
cg14384532	-0.033	1
cg14385738	-0.01	1
cg14396117	-0.05	1
cg14401837	-0.069	1
cg14407437	-0.015	1
cg14409941	0.094	1
cg14417329	0.13	1
cg14419187	0.043	1
cg14446712	-0.166	1
cg14456683	-0.039	1
cg14458834	-0.018	1
cg14472778	0.072	1
cg14494812	0.018	1
cg14498423	0.197	1
cg14539231	-0.019	1
cg14563260	-0.034	1
cg14601284	0.048	1
cg14611174	0.096	1
cg14614211	0.155	1
cg14620221	0.051	1
cg14652095	0.052	1
cg14659547	0.009	1
cg14681055	0.066	1
cg14696396	0.049	1
cg14696820	-0.023	1
cg14696870	-0.079	1
cg14717170	0.05	1
cg14721213	0.163	1
cg14726637	0.076	1
cg14740251	-0.083	1
cg14754581	0.017	1
cg14759043	0.228	0.932
cg14776962	0	1
cg14795968	0.029	1
cg14823162	0.098	1
cg14826683	-0.036	1
cg14832904	0.003	1
cg14859460	0.153	1
cg14882700	-0.001	1
cg14892768	-0.122	1
cg14902389	0.096	1
cg14916079	0.134	1
cg14916288	0.012	1
cg14920334	0.082	1
cg14925024	-0.094	1
cg14958635	0.053	1
cg14988503	0.209	0.992
cg14991487	0.093	1
cg14998713	0.034	1
cg15002204	-0.024	1
cg15020645	0.194	1
cg15042080	0.111	1
cg15043057	0.022	1
cg15046693	0.045	1
cg15077070	0.037	1
cg15096123	0.132	1
cg15105703	0.052	1
cg15107670	-0.065	1
cg15133917	-0.027	1
cg15134649	0.087	1
cg15147516	-0.034	1
cg15149645	-0.147	1
cg15149938	0.142	1
cg15158783	-0.02	1
cg15175266	-0.042	1
cg15191648	0.094	1
cg15202954	0.052	1
cg15238224	0.078	1
cg15239123	-0.013	1
cg15241708	-0.036	1
cg15271616	0.151	1
cg15309006	0.022	1
cg15337897	-0.035	1
cg15343119	-0.02	1
cg15350036	-0.138	1
cg15361231	0.152	1
cg15361590	0.195	1
cg15361750	-0.007	1
cg15364537	0.096	1
cg15364618	0.105	1
cg15377518	-0.077	1
cg15379633	-0.038	1
cg15381313	-0.091	1
cg15383120	0.032	1
cg15398520	-0.054	1
cg15403517	0.034	1
cg15423764	0.119	1
cg15425811	0.013	1
cg15435730	-0.032	1
cg15439862	0.144	1
cg15452573	0.032	1
cg15475323	-0.072	1
cg15481539	0.054	1
cg15485859	-0.009	1
cg15516226	0.055	1
cg15520279	0.077	1
cg15526708	-0.03	1
cg15534366	0.126	1
cg15540820	-0.006	1
cg15552238	-0.077	1
cg15583072	-0.015	1
cg15584813	-0.104	1
cg15590780	0.07	1
cg15604467	0.074	1
cg15607672	-0.079	1
cg15613048	0.013	1
cg15642035	-0.145	1
cg15647515	0.129	1
cg15669228	0.081	1
cg15684563	0.052	1
cg15692239	0.198	1
cg15720535	0.038	1
cg15746445	0.115	1
cg15746719	0.109	1
cg15747595	0.107	1
cg15755548	0.125	1
cg15760840	0.157	1
cg15761405	0.035	1
cg15765694	0.052	1
cg15772361	0.01	1
cg15774153	0.037	1
cg15777781	0.107	1
cg15786837	0.177	1
cg15798455	0.032	1
cg15799267	-0.179	1
cg15802898	-0.048	1
cg15811427	0.013	1
cg15817236	-0.029	1
cg15830940	-0.039	1
cg15839448	0.036	1
cg15852891	0.007	1
cg15873301	0.156	1
cg15883716	0.039	1
cg15905979	0.105	1
cg15926585	0.087	1
cg15928132	0.076	1
cg15937958	-0.173	1
cg15952487	-0.004	1
cg15982419	0.171	1
cg15984661	0.033	1
cg15988792	0.14	1
cg15992730	0.027	1
cg16014085	-0.034	1
cg16016036	-0.027	1
cg16019620	-0.07	1
cg16042149	0.046	1
cg16092786	0.065	1
cg16098981	0.007	1
cg16101800	0.089	1
cg16112050	0.229	0.931
cg16112129	-0.008	1
cg16112157	-0.032	1
cg16131766	0.125	1
cg16139316	0.063	1
cg16158220	-0.032	1
cg16158681	0.092	1
cg16173109	0.192	1
cg16175263	0.144	1
cg16177830	-0.055	1
cg16215361	-0.135	1
cg16232126	0.055	1
cg16232979	0.097	1
cg16240480	-0.215	0.987
cg16245261	0.039	1
cg16250754	0.079	1
cg16254309	0.049	1
cg16257091	-0.019	1
cg16293656	0.048	1
cg16302441	0.159	1
cg16313343	0.189	1
cg16319578	0.117	1
cg16321029	0.014	1
cg16334795	-0.014	1
cg16335762	0.089	1
cg16358826	-0.059	1
cg16363586	0.138	1
cg16377872	0.12	1
cg16415646	-0.046	1
cg16428251	0.07	1
cg16431978	0.098	1
cg16505550	-0.098	1
cg16516400	-0.065	1
cg16517394	-0.044	1
cg16530429	-0.008	1
cg16557944	-0.024	1
cg16580737	0.066	1
cg16585619	0.037	1
cg16607065	0.061	1
cg16612699	-0.054	1
cg16615211	0.085	1
cg16616769	-0.091	1
cg16652063	0.162	1
cg16652259	-0.136	1
cg16703647	0.081	1
cg16708623	0.089	1
cg16714091	0.146	1
cg16731240	-0.042	1
cg16739580	0.002	1
cg16743289	0.085	1
cg16744741	0.006	1
cg16761581	0.097	1
cg16776350	0.079	1
cg16777510	0.039	1
cg16778809	0.068	1
cg16786703	0.076	1
cg16787600	0.057	1
cg16792800	0.067	1
cg16812893	0.157	1
cg16848873	-0.051	1
cg16858125	0.194	1
cg16862361	0.052	1
cg16864658	0.007	1
cg16869108	0.097	1
cg16873863	-0.264	0.571
cg16907566	0.031	1
cg16924616	0.186	1
cg16954341	-0.047	1
cg16970232	0.135	1
cg16979445	-0.008	1
cg16983159	-0.036	1
cg16991589	-0.003	1
cg16994506	0.144	1
cg17016000	-0.259	0.639
cg17020834	-0.022	1
cg17029168	0.006	1
cg17093267	0.134	1
cg17095936	-0.028	1
cg17105014	0.161	1
cg17108819	0.032	1
cg17162024	0.103	1
cg17169998	0.107	1
cg17173423	0.08	1
cg17178336	0.081	1
cg17188046	0.017	1
cg17194182	0.018	1
cg17214107	0.062	1
cg17243643	-0.058	1
cg17252960	-0.042	1
cg17259265	-0.024	1
cg17264618	-0.007	1
cg17267493	-0.085	1
cg17274064	-0.021	1
cg17277939	-0.224	0.956
cg17281600	0.144	1
cg17327492	-0.118	1
cg17347389	0.258	0.652
cg17347634	0.223	0.958
cg17356733	0.013	1
cg17357062	0.242	0.826
cg17371081	0.056	1
cg17397493	0.143	1
cg17398595	0.071	1
cg17410236	0.1	1
cg17412258	-0.034	1
cg17423978	-0.036	1
cg17430393	0.033	1
cg17471928	0.044	1
cg17483510	0.123	1
cg17503456	0.128	1
cg17525406	0.099	1
cg17568996	0.033	1
cg17580045	0.178	1
cg17582777	-0.055	1
cg17586860	-0.134	1
cg17610929	0.218	0.977
cg17619823	-0.04	1
cg17628717	-0.02	1
cg17641252	0.059	1
cg17651821	0.013	1
cg17657618	0.086	1
cg17688525	-0.002	1
cg17701886	-0.004	1
cg17706173	-0.01	1
cg17718302	-0.1	1
cg17740399	-0.016	1
cg17741572	-0.17	1
cg17747005	-0.058	1
cg17771150	0.18	1
cg17778867	0.167	1
cg17783509	0.128	1
cg17786776	0.1	1
cg17800442	-0.042	1
cg17803965	0.018	1
cg17827767	-0.074	1
cg17829936	-0.167	1
cg17833578	-0.016	1
cg17836145	0.127	1
cg17838026	0.113	1
cg17860158	-0.04	1
cg17861230	0.119	1
cg17872757	0.069	1
cg17886028	0.03	1
cg17901463	-0.107	1
cg17904739	0.224	0.955
cg17923358	-0.023	1
cg17939444	0.06	1
cg17952262	0.084	1
cg17965019	-0.089	1
cg17966619	0.022	1
cg17980508	-0.017	1
cg17982102	0.022	1
cg18006568	-0.067	1
cg18016365	0.062	1
cg18031008	-0.124	1
cg18055007	-0.034	1
cg18059088	-0.024	1
cg18074297	-0.028	1
cg18081258	-0.031	1
cg18085435	0.131	1
cg18098286	0.127	1
cg18108623	-0.017	1
cg18109798	-0.112	1
cg18110483	0.046	1
cg18117847	0.005	1
cg18129786	0.004	1
cg18133957	0.084	1
cg18138484	0.16	1
cg18145505	0.222	0.963
cg18159180	-0.098	1
cg18172186	-0.127	1
cg18182399	0.054	1
cg18221862	0.139	1
cg18236477	0.013	1
cg18239753	-0.027	1
cg18267374	-0.051	1
cg18267381	-0.022	1
cg18275051	0.196	1
cg18277754	0.105	1
cg18286698	-0.002	1
cg18312429	-0.019	1
cg18335068	0.048	1
cg18335243	-0.117	1
cg18338296	-0.16	1
cg18342279	0.124	1
cg18343292	-0.296	0.207
cg18349835	0.124	1
cg18390025	0.046	1
cg18397523	0.085	1
cg18403361	0.063	1
cg18416881	0.252	0.733
cg18420965	0.064	1
cg18430208	0.066	1
cg18432105	0.069	1
cg18434152	0.005	1
cg18450227	-0.124	1
cg18454685	0.02	1
cg18463686	0.056	1
cg18466173	0.072	1
cg18482268	0.041	1
cg18511007	0.018	1
cg18552939	0.041	1
cg18613421	-0.022	1
cg18618334	0.19	1
cg18630040	-0.038	1
cg18634211	-0.066	1
cg18638496	-0.053	1
cg18640030	0.075	1
cg18671950	-0.002	1
cg18674980	-0.033	1
cg18676237	0.148	1
cg18678121	0.038	1
cg18691434	0.045	1
cg18711066	0.193	1
cg18722841	0.073	1
cg18738906	-0.072	1
cg18750960	0.124	1
cg18752854	-0.065	1
cg18755783	0.09	1
cg18766755	-0.024	1
cg18771300	0.022	1
cg18793806	0.138	1
cg18794577	0.038	1
cg18815943	0.02	1
cg18838701	0.027	1
cg18841634	-0.024	1
cg18847227	0.066	1
cg18877506	0.138	1
cg18878432	-0.086	1
cg18881723	0.089	1
cg18885346	0.076	1
cg18886444	0.223	0.961
cg18902090	0.2	0.999
cg18908499	0.117	1
cg18938204	0.054	1
cg18952647	0.026	1
cg18956481	0.102	1
cg18959478	0.036	1
cg18982568	0.176	1
cg18986165	0.023	1
cg18992201	0.087	1
cg18995088	-0.013	1
cg19006008	0.04	1
cg19014419	0.059	1
cg19018097	0.065	1
cg19042062	0.083	1
cg19063972	0.096	1
cg19064258	0.109	1
cg19067730	0.123	1
cg19096475	0.108	1
cg19099213	0.106	1
cg19132372	0.001	1
cg19135761	0.095	1
cg19162106	0.117	1
cg19180828	0.064	1
cg19205041	0.044	1
cg19210770	0.189	1
cg19220825	-0.089	1
cg19228118	-0.048	1
cg19233472	-0.006	1
cg19246110	-0.023	1
cg19248557	-0.07	1
cg19279346	0.009	1
cg19280968	0.043	1
cg19283196	-0.022	1
cg19292008	-0.044	1
cg19306866	0.153	1
cg19343464	-0.042	1
cg19352038	-0.049	1
cg19355190	0.144	1
cg19370451	-0.007	1
cg19378133	0.032	1
cg19402885	-0.023	1
cg19403377	-0.097	1
cg19423196	0.129	1
cg19430897	-0.072	1
cg19456540	0.19	1
cg19461644	-0.015	1
cg19466563	-0.057	1
cg19475870	0.135	1
cg19478478	-0.108	1
cg19502744	-0.064	1
cg19526600	0.137	1
cg19528976	0.189	1
cg19531130	0.108	1
cg19561774	0.018	1
cg19566405	-0.17	1
cg19586576	0.098	1
cg19589427	-0.015	1
cg19591881	0.052	1
cg19594666	0.084	1
cg19596755	0.18	1
cg19601328	-0.287	0.295
cg19614321	0.076	1
cg19616230	-0.147	1
cg19620294	-0.117	1
cg19629292	0.126	1
cg19630689	-0.06	1
cg19635695	0.02	1
cg19642007	0.185	1
cg19664945	-0.017	1
cg19674669	0.036	1
cg19697981	0.066	1
cg19717326	0.076	1
cg19718882	0.095	1
cg19721889	0.022	1
cg19724470	0.225	0.951
cg19728382	0.115	1
cg19731268	0.022	1
cg19734228	0.054	1
cg19751300	0.023	1
cg19776201	0.077	1
cg19790294	0.039	1
cg19831575	0.037	1
cg19845843	0.079	1
cg19850348	0.143	1
cg19856444	-0.074	1
cg19857541	-0.095	1
cg19881895	-0.062	1
cg19884262	0.12	1
cg19884600	-0.022	1
cg19884658	0.046	1
cg19885761	0.165	1
cg19896198	0.099	1
cg19903229	-0.118	1
cg19904463	0.076	1
cg19917856	0.09	1
cg19947621	-0.026	1
cg19965810	0.1	1
cg19988449	0.031	1
cg19994834	-0.04	1
cg19996355	0.089	1
cg20018806	-0.028	1
cg20023231	0.116	1
cg20050826	0.01	1
cg20092728	0.045	1
cg20120491	0.116	1
cg20134151	0.142	1
cg20134215	-0.109	1
cg20161179	0.144	1
cg20162146	0.049	1
cg20162599	-0.124	1
cg20169062	0.039	1
cg20176989	0.12	1
cg20209009	0.025	1
cg20217872	-0.093	1
cg20239740	0.152	1
cg20256494	-0.014	1
cg20286200	-0.048	1
cg20287234	0.235	0.896
cg20289949	0.023	1
cg20291049	0.106	1
cg20300246	0.123	1
cg20308679	0.013	1
cg20311501	0.088	1
cg20311730	-0.102	1
cg20312687	0.058	1
cg20322862	-0.003	1
cg20330472	0.156	1
cg20339230	0.064	1
cg20357628	0.04	1
cg20387341	-0.061	1
cg20395892	0.061	1
cg20398399	0.158	1
cg20401549	-0.153	1
cg20404387	0.092	1
cg20406482	0.123	1
cg20406878	-0.048	1
cg20415809	0.073	1
cg20442697	0.072	1
cg20449692	0.005	1
cg20483374	0.024	1
cg20498685	0.132	1
cg20507276	-0.177	1
cg20523861	-0.017	1
cg20535085	0.059	1
cg20544605	-0.054	1
cg20556988	-0.106	1
cg20579480	0.051	1
cg20613889	0	1
cg20615832	0.151	1
cg20616414	0.177	1
cg20622019	-0.081	1
cg20624391	0.164	1
cg20640433	0.088	1
cg20645058	-0.13	1
cg20645065	-0.029	1
cg20647888	0.058	1
cg20674577	0.11	1
cg20676475	-0.023	1
cg20695587	-0.074	1
cg20723355	0.075	1
cg20727114	0.128	1
cg20769842	0.113	1
cg20786074	-0.03	1
cg20792294	0.041	1
cg20793071	0.015	1
cg20804101	-0.072	1
cg20811607	-0.145	1
cg20822579	0.005	1
cg20822628	0.153	1
cg20832020	0.018	1
cg20840847	0.02	1
cg20847746	0.012	1
cg20857253	0.123	1
cg20884362	-0.073	1
cg20890210	0.133	1
cg20895028	-0.053	1
cg20895877	0.23	0.924
cg20904010	0.055	1
cg20916523	0.116	1
cg20922422	-0.002	1
cg20924286	-0.037	1
cg20945531	-0.005	1
cg20955688	-0.056	1
cg20959866	0.107	1
cg20980592	-0.046	1
cg21026663	-0.02	1
cg21035142	0.32	0.059
cg21053323	0.115	1
cg21053529	0.015	1
cg21057046	0.117	1
cg21073927	0.102	1
cg21087137	0.088	1
cg21109025	0.077	1
cg21137417	0.108	1
cg21146268	-0.047	1
cg21176048	0.136	1
cg21200703	0.018	1
cg21201572	0.079	1
cg21229055	0.114	1
cg21237591	0.032	1
cg21250296	0.066	1
cg21269897	0.054	1
cg21271753	-0.03	1
cg21274025	-0.165	1
cg21306775	0.047	1
cg21307628	0.06	1
cg21309147	0.009	1
cg21312148	-0.036	1
cg21342728	0.039	1
cg21359747	0.038	1
cg21365602	0.099	1
cg21406461	-0.026	1
cg21410991	-0.029	1
cg21457147	0.079	1
cg21458907	0.043	1
cg21460081	-0.107	1
cg21461100	-0.081	1
cg21472642	0.049	1
cg21475402	0.168	1
cg21478437	0.008	1
cg21517055	0.049	1
cg21529533	0.04	1
cg21530890	0.026	1
cg21546671	0.032	1
cg21550483	-0.027	1
cg21554552	-0.048	1
cg21577049	0.015	1
cg21591742	0.001	1
cg21604042	0.081	1
cg21604803	0.173	1
cg21621248	0.022	1
cg21624282	-0.041	1
cg21634602	0.182	1
cg21640749	0.021	1
cg21652958	0.134	1
cg21660392	-0.067	1
cg21663122	0.1	1
cg21667836	-0.022	1
cg21669679	0.046	1
cg21688264	-0.041	1
cg21732383	0.162	1
cg21754343	-0.006	1
cg21762589	0.073	1
cg21765730	-0.074	1
cg21790626	0.043	1
cg21815667	0.131	1
cg21835643	0.025	1
cg21842478	0.115	1
cg21846488	-0.063	1
cg21870668	0.009	1
cg21870884	-0.054	1
cg21907579	0.034	1
cg21922574	-0.092	1
cg21942082	-0.002	1
cg21965997	0.036	1
cg21968796	-0.064	1
cg21972382	0.036	1
cg21988465	0.309	0.116
cg21991396	0.085	1
cg22029275	-0.015	1
cg22036988	-0.036	1
cg22037648	-0.021	1
cg22039287	-0.013	1
cg22054191	0.018	1
cg22083798	0.13	1
cg22123464	0.027	1
cg22131691	-0.016	1
cg22165175	0.068	1
cg22166290	0.077	1
cg22176895	0.113	1
cg22179082	0.102	1
cg22183706	-0.035	1
cg22187630	0.041	1
cg22190114	-0.067	1
cg22197708	0.011	1
cg22214414	0.184	1
cg22215192	-0.084	1
cg22268164	-0.026	1
cg22289837	-0.027	1
cg22294908	-0.028	1
cg22319147	-0.095	1
cg22325646	0.362	0.009
cg22334665	0.065	1
cg22341104	0.072	1
cg22359606	0.043	1
cg22385764	0.158	1
cg22392666	0.172	1
cg22415472	0.08	1
cg22416721	0.066	1
cg22418909	-0.018	1
cg22442090	0.017	1
cg22461018	-0.058	1
cg22461835	0.154	1
cg22467567	0.006	1
cg22472290	0.023	1
cg22487322	-0.037	1
cg22495124	0.058	1
cg22511262	0.07	1
cg22512531	-0.023	1
cg22572159	0.017	1
cg22584138	0.16	1
cg22598028	0.045	1
cg22605643	0.096	1
cg22619018	0.198	1
cg22625415	0.039	1
cg22631938	0.074	1
cg22633722	0.17	1
cg22660578	0.178	1
cg22670329	0.015	1
cg22672790	-0.13	1
cg22678136	-0.068	1
cg22680204	0.081	1
cg22681784	0.16	1
cg22692158	-0.058	1
cg22709192	-0.023	1
cg22730004	-0.045	1
cg22730830	-0.011	1
cg22731373	0.133	1
cg22736323	-0.023	1
cg22740783	0.088	1
cg22740835	-0.04	1
cg22750254	0.153	1
cg22752533	0.056	1
cg22766145	-0.027	1
cg22774472	-0.003	1
cg22775000	0.226	0.947
cg22780475	0.102	1
cg22783363	0.049	1
cg22792910	0.063	1
cg22797169	0.023	1
cg22799132	-0.007	1
cg22805632	-0.115	1
cg22815110	0.248	0.773
cg22830895	0.265	0.554
cg22836229	0.081	1
cg22855405	0.135	1
cg22875391	0.031	1
cg22879515	0.049	1
cg22882178	0.13	1
cg22886089	-0.07	1
cg22892110	0.109	1
cg22892904	0.035	1
cg22905097	0.008	1
cg22909609	-0.069	1
cg22927134	-0.033	1
cg22959932	0.039	1
cg22970435	0.115	1
cg22971191	0.08	1
cg22975913	-0.073	1
cg22994720	0.066	1
cg23037403	0.127	1
cg23040064	0.007	1
cg23047271	-0.09	1
cg23051664	0.07	1
cg23079782	0.125	1
cg23083672	0.105	1
cg23089840	0.042	1
cg23092823	0.13	1
cg23097006	0.047	1
cg23111544	0.11	1
cg23113963	0.015	1
cg23129478	0.074	1
cg23130254	-0.006	1
cg23158811	0.05	1
cg23187653	0.013	1
cg23189044	0.024	1
cg23191950	0.128	1
cg23207527	-0.01	1
cg23207990	0.189	1
cg23211240	0.14	1
cg23234999	0.094	1
cg23242898	-0.094	1
cg23273897	-0.029	1
cg23276695	-0.12	1
cg23282559	-0.031	1
cg23282674	-0.125	1
cg23290344	0.088	1
cg23297477	0.081	1
cg23300372	0.005	1
cg23316360	-0.077	1
cg23317501	0.043	1
cg23326689	-0.117	1
cg23337754	0.002	1
cg23363832	0.23	0.92
cg23391785	0.089	1
cg23400451	0.051	1
cg23412850	0.053	1
cg23413307	-0.062	1
cg23418591	0.028	1
cg23432345	0.061	1
cg23473904	0.12	1
cg23477967	0.01	1
cg23495733	-0.005	1
cg23502772	0.188	1
cg23540518	-0.129	1
cg23559331	0.069	1
cg23563234	0.035	1
cg23596123	-0.012	1
cg23645091	0.016	1
cg23694248	-0.118	1
cg23696618	-0.085	1
cg23704362	0.098	1
cg23713520	0.046	1
cg23741330	-0.018	1
cg23765993	0.093	1
cg23771603	-0.006	1
cg23829949	-0.07	1
cg23843505	-0.049	1
cg23855989	0.179	1
cg23863670	-0.139	1
cg23873703	0.114	1
cg23881725	0.151	1
cg23887102	0.022	1
cg23887396	-0.036	1
cg23904249	-0.046	1
cg23917399	-0.233	0.905
cg23968383	0.067	1
cg23995753	0.183	1
cg24024214	0.057	1
cg24056567	0.256	0.678
cg24110050	0.055	1
cg24122922	0.128	1
cg24127874	0.162	1
cg24133115	-0.017	1
cg24176563	-0.103	1
[truncated: 261 more rows]

## Sheet: DLV2_RNA_Seq
sig_genes	corr	p_val
A2M	0.112	1
AARS	-0.181	0.72
ABAT	0.109	1
ABCA3	-0.034	1
ABCC11	-0.063	1
ABCC5	-0.039	1
ABCD3	-0.094	1
ABHD2	-0.127	1
ABLIM1	0.034	1
ACACA	-0.037	1
ACACB	0.057	1
ACADSB	-0.077	1
ACADVL	0.122	1
ACAN	-0.037	1
ACLY	-0.138	1
ACP5	-0.127	1
ACSL1	-0.014	1
ACSL3	-0.088	1
ACSM1	0.165	0.925
ACTA1	0.143	0.999
ACTA2	0.178	0.761
ACTB	0.086	1
ACTG1	0.04	1
ACTG2	0.127	1
ACTN1	0.071	1
ACTN2	-0.005	1
ACTN4	-0.065	1
ACTR2	-0.082	1
ACTR3	-0.027	1
ADAM12	0.007	1
ADAM15	0.063	1
ADAM6	0.039	1
ADAM9	-0.064	1
ADAMTS1	0.177	0.769
ADAR	0.018	1
ADCY1	0.005	1
ADD1	-0.083	1
ADH1B	0.099	1
ADIPOQ	0.106	1
ADIPOR1	-0.079	1
ADIPOR2	-0.053	1
ADNP	-0.039	1
AEBP1	0.126	1
AES	-0.01	1
AFF3	-0.086	1
AFF4	-0.139	1
AGL	-0.031	1
AGPAT2	0.06	1
AGPAT6	-0.093	1
AGR2	0.076	1
AGR3	0.064	1
AGRN	0.025	1
AGT	0.007	1
AGTR1	-0.074	1
AHCY	-0.04	1
AHCYL1	-0.043	1
AHNAK2	0.156	0.984
AHNAK	0.026	1
AHR	0.121	1
AIF1L	0.009	1
AIM1	0.167	0.914
AKAP12	0.158	0.97
AKAP9	-0.046	1
AKR1C1	0.099	1
AKR1C2	0.109	1
AKR7A3	-0.068	1
AKT1	-0.042	1
ALB	0.042	1
ALCAM	-0.047	1
ALDH2	0.101	1
ALDH3A2	0.016	1
ALDH3B2	-0.014	1
ALDH9A1	0.176	0.786
ALDOA	-0.02	1
ALG8	-0.016	1
ALOX15B	0.252	0.017
AMD1	-0.049	1
AMFR	-0.145	0.999
AMIGO2	0.095	1
ANGPTL2	0.064	1
ANKH	-0.034	1
ANKRD17	-0.033	1
ANKRD50	0.078	1
ANO1	0.074	1
ANO6	0.093	1
ANP32B	-0.108	1
ANP32E	0.041	1
ANPEP	0.122	1
ANTXR1	0.083	1
ANXA11	0.042	1
ANXA1	0.077	1
ANXA2	0.053	1
ANXA2P2	0.037	1
ANXA5	0.027	1
ANXA6	-0.123	1
AOC3	0.117	1
AP2B1	-0.094	1
AP2M1	-0.048	1
APBB2	-0.121	1
APH1A	0.141	1
APLP2	-0.049	1
APOC1	-0.078	1
APOD	0.106	1
APOE	-0.006	1
APOL6	-0.03	1
APP	0.027	1
AQP1	0.118	1
AQP3	0.077	1
ARCN1	0.042	1
AREG	0.002	1
ARF1	0.053	1
ARF3	-0.063	1
ARF4	0.043	1
ARF5	0.052	1
ARF6	-0.056	1
ARFGEF1	-0.075	1
ARFGEF2	-0.12	1
ARHGAP29	0.106	1
ARHGAP32	0.058	1
ARHGAP36	0.077	1
ARHGDIA	-0.06	1
ARHGDIB	0.166	0.918
ARHGEF12	0.011	1
ARID5B	0.025	1
ARL6IP1	-0.073	1
ARL6IP5	0.13	1
ARNT2	-0.071	1
ARPC1B	0.045	1
ARPC3	0.061	1
ARPC5	0.087	1
ARPP19	-0.145	0.999
ARRDC3	0.159	0.963
ARSD	0.131	1
ASAH1	0.089	1
ASH1L	0.05	1
ASH2L	-0.091	1
ASPH	0.082	1
ASPN	0.155	0.987
ASS1	0.092	1
ATAD2	-0.074	1
ATF3	0.047	1
ATF4	-0.148	0.996
ATHL1	-0.008	1
ATN1	-0.012	1
ATP1A1	0.003	1
ATP1B1	0.131	1
ATP1B3	-0.097	1
ATP2A1	-0.056	1
ATP2A2	-0.032	1
ATP2A3	-0.149	0.994
ATP2B4	0.059	1
ATP5A1	-0.057	1
ATP5B	-0.148	0.997
ATP5C1	-0.116	1
ATP5E	-0.064	1
ATP5G2	0.052	1
ATP5H	-0.042	1
ATP6AP1	-0.111	1
ATP6AP2	-0.015	1
ATP6V0B	-0.247	0.023
ATP6V0C	-0.025	1
ATP8B1	0.059	1
ATP9A	-0.007	1
ATXN7L3B	-0.069	1
AUTS2	0.034	1
AZGP1	0.133	1
AZIN1	-0.112	1
B2M	-0.056	1
B4GALT1	0.042	1
BAG1	-0.174	0.814
BAMBI	0.025	1
BANF1	0.06	1
BAT1	-0.01	1
BAT2	-0.074	1
BAT2L1	-0.084	1
BAT2L2	0.091	1
BCAM	0.024	1
BCAP31	-0.134	1
BCAS1	-0.063	1
BCHE	0.12	1
BCL2	-0.083	1
BCLAF1	0.034	1
BGN	0.013	1
BHLHE40	0.063	1
BMI1	0.133	1
BMPR1B	-0.075	1
BNIP3L	0.136	1
BPIL1	0.058	1
BPTF	-0.014	1
BRD2	-0.17	0.878
BSG	-0.018	1
BST2	-0.02	1
BTF3	-0.049	1
BTG1	0.162	0.95
BTG2	0.041	1
BUB3	-0.068	1
BZW1	-0.012	1
C10orf10	0.054	1
C10orf116	0.048	1
C10orf18	-0.033	1
C10orf58	-0.06	1
C17orf28	-0.086	1
C17orf37	-0.005	1
C19orf2	-0.029	1
C19orf63	-0.062	1
C1orf198	0.17	0.872
C1orf21	0.109	1
C1orf43	-0.069	1
C1orf9	0.04	1
C1QA	-0.071	1
C1QB	-0.11	1
C1QC	-0.093	1
C1R	0.1	1
C1S	0.086	1
C20orf108	0.106	1
C20orf114	0.026	1
C20orf3	0.075	1
C3	0.092	1
C4A	0.083	1
C4orf7	0.011	1
C6orf15	0.032	1
C6orf211	-0.092	1
C6orf62	0.045	1
C7	0.132	1
C7orf41	0.138	1
C8orf4	-0.069	1
C8orf85	-0.071	1
CA12	0.019	1
CA2	0.016	1
CA3	0.055	1
CACNA1H	-0.042	1
CACNG4	0.012	1
CALCOCO2	-0.058	1
CALD1	0.122	1
CALM1	-0.089	1
CALM2	-0.018	1
CALM3	-0.149	0.994
CALML3	0.16	0.959
CALML5	0.034	1
CALR	-0.064	1
CALU	0.024	1
CAMK2N1	0.031	1
CAND1	-0.096	1
CANT1	-0.082	1
CANX	-0.152	0.991
CAP1	-0.034	1
CAPG	0.056	1
CAPN1	-0.011	1
CAPN2	0.156	0.983
CAPN6	0.163	0.946
CAPNS1	0.013	1
CAPRIN1	-0.11	1
CAPS	-0.107	1
CAPZB	-0.061	1
CARTPT	-0.039	1
CASC3	-0.072	1
CASD1	0.042	1
CASQ1	0.083	1
CAST	0.069	1
CAT	0.068	1
CAV1	0.175	0.797
CAV2	0.031	1
CBLN2	0.076	1
CBX1	-0.151	0.992
CBX3	0.014	1
CBX5	-0.05	1
CCDC117	-0.113	1
CCDC47	-0.053	1
CCDC6	0.197	0.44
CCDC74A	0.023	1
CCDC80	0.183	0.687
CCL5	-0.053	1
CCND1	-0.105	1
CCNG2	0.048	1
CCNI	-0.05	1
CCT2	-0.141	1
CCT3	0.01	1
CCT4	-0.059	1
CCT5	-0.03	1
CCT6A	-0.08	1
CCT7	-0.111	1
CCT8	-0.135	1
CD109	0.153	0.988
CD14	-0.047	1
CD151	0.062	1
CD163	-0.025	1
CD164	0.129	1
CD177	-0.05	1
CD24	0	1
CD34	0.129	1
CD36	0.092	1
CD44	-0.084	1
CD46	0.116	1
CD47	-0.06	1
CD52	-0.024	1
CD59	0.027	1
CD63	0.113	1
CD68	-0.063	1
CD74	0.046	1
CD81	0.073	1
CD93	0.114	1
CD9	0.131	1
CD99	0.124	1
CDC42	-0.009	1
CDC42EP4	0.047	1
CDC42SE1	0.104	1
CDH11	0.101	1
CDH1	-0.179	0.743
CDH3	0.094	1
CDK12	-0.03	1
CDK16	-0.033	1
CDK2AP1	0.128	1
CDK4	0.065	1
CDK5RAP3	0.01	1
CDKN1A	-0.061	1
CDV3	0.013	1
CEACAM5	-0.063	1
CEACAM6	-0.025	1
CEL	-0.153	0.988
CELSR1	-0.077	1
CELSR2	-0.068	1
CENPF	-0.134	1
CES1	0.124	1
CFB	0.01	1
CFD	0.112	1
CFL1	-0.027	1
CGA	-0.294	0.002
CGN	-0.066	1
CHAD	-0.041	1
CHCHD2	-0.015	1
CHD3	-0.072	1
CHD4	-0.069	1
CHGA	-0.076	1
CHGB	-0.155	0.987
CHI3L1	0.163	0.943
CHI3L2	0.095	1
CHIT1	-0.035	1
CHMP2A	0.019	1
CHMP4B	-0.031	1
CHPF	0.023	1
CHPT1	0.021	1
CHRDL1	0.102	1
CHST1	-0.064	1
CIB1	0.037	1
CIDEC	0.132	1
CILP	0.071	1
CIRBP	0.146	0.999
CITED2	0.03	1
CITED4	0.165	0.926
CKAP4	0.206	0.282
CKAP5	-0.193	0.5
CKB	-0.127	1
CKM	-0.008	1
CLCA2	0.238	0.046
CLDN1	0.191	0.528
CLDN3	0.018	1
CLDN4	0.037	1
CLEC3A	0.049	1
CLIC1	0.009	1
CLIC4	-0.036	1
CLIC6	0.111	1
CLNS1A	-0.054	1
CLSTN1	-0.11	1
CLSTN2	0.059	1
CLSTN3	0.044	1
CLTC	-0.108	1
CLU	0.005	1
CMTM6	-0.023	1
CMYA5	0.096	1
CNBP	-0.05	1
CNDP2	0.125	1
CNN1	0.242	0.033
CNN2	0.212	0.206
CNN3	0.088	1
CNOT1	-0.19	0.544
CNTNAP2	-0.058	1
COL10A1	0.099	1
COL11A1	0.043	1
COL11A2	0.064	1
COL12A1	0.112	1
COL14A1	0.152	0.991
COL15A1	-0.051	1
COL16A1	0.119	1
COL17A1	0.203	0.334
COL18A1	0.035	1
COL1A1	0.048	1
COL1A2	0.043	1
COL2A1	-0.107	1
COL3A1	0.034	1
COL4A1	-0.079	1
COL4A2	-0.035	1
COL5A1	0.028	1
COL5A2	0.087	1
COL6A1	0.209	0.237
COL6A2	0.166	0.914
COL6A3	0.078	1
COL9A3	0.128	1
COMP	0.146	0.999
COPA	0.02	1
COPB1	-0.065	1
COPB2	-0.017	1
COPG	-0.096	1
COPZ1	0.027	1
CORO1B	-0.054	1
COTL1	0.054	1
COX4I1	-0.014	1
COX6A1	-0.024	1
COX6B1	0.039	1
COX6C	-0.191	0.531
CP	0.139	1
CPB1	-0.137	1
CPD	-0.056	1
CPE	-0.046	1
CPNE1	0.125	1
CPNE3	-0.104	1
CPT1A	-0.102	1
CRABP1	0.065	1
CRABP2	0.02	1
CRAT	0.245	0.027
CREB3L1	0.081	1
CREB3L2	0.025	1
CREB3L4	0.058	1
CRIM1	-0.062	1
CRIP1	-0.044	1
CRIP2	0.124	1
CRISP3	0.036	1
CRISPLD1	0.086	1
CRISPLD2	0.069	1
CRP	0.123	1
CRTAP	0.188	0.594
CRYAB	0.052	1
CS	0.033	1
CSDA	0.121	1
CSDE1	-0.041	1
CSE1L	-0.119	1
CSN1S1	0.023	1
CSN2	0.068	1
CSN3	0.048	1
CSNK1A1	-0.093	1
CSPG4	-0.011	1
CSRP1	0.167	0.91
CST3	-0.05	1
CST5	0.016	1
CSTB	-0.006	1
CTDSP2	-0.052	1
CTGF	0.166	0.92
CTHRC1	0.048	1
CTNNA1	0.085	1
CTNNB1	0.119	1
CTNND1	-0.071	1
CTSA	0.031	1
CTSB	-0.01	1
CTSC	0.035	1
CTSD	0.152	0.991
CTSF	-0.083	1
CTSH	0.01	1
CTSK	0.064	1
CTSS	-0.063	1
CTSZ	-0.017	1
CTTN	0.019	1
CX3CL1	0.108	1
CXCL10	-0.054	1
CXCL12	0.189	0.569
CXCL13	-0.012	1
CXCL14	0.02	1
CXCL17	0.044	1
CXCL9	-0.009	1
CXCR4	0.057	1
CYB561	-0.098	1
CYB5A	0.08	1
CYB5R3	0.057	1
CYBRD1	0.112	1
CYC1	-0.11	1
CYCS	-0.025	1
CYP11A1	0.164	0.937
CYP19A1	0.044	1
CYP1B1	0.055	1
CYP2A6	-0.03	1
CYP2A7	-0.101	1
CYP2B7P1	-0.055	1
CYP4X1	0.133	1
CYP4Z1	0.152	0.991
CYR61	0.157	0.978
DAG1	0.132	1
DAP	0.108	1
DAZAP2	0.075	1
DBI	0.055	1
DCAF10	-0.062	1
DCAF7	-0.12	1
DCD	0.094	1
DCLK1	-0.112	1
DCN	0.171	0.856
DCXR	-0.006	1
DDB1	-0.029	1
DDHD2	-0.086	1
DDIT4	0.003	1
DDOST	-0.062	1
DDR1	-0.004	1
DDX17	0.028	1
DDX3X	0.021	1
DDX5	-0.058	1
DDX58	-0.022	1
DEGS1	0.134	1
DEGS2	0.072	1
DEK	-0.039	1
DERL1	-0.11	1
DES	0.093	1
DGAT2	0.062	1
DHCR24	-0.071	1
DHCR7	-0.114	1
DHRS2	0.071	1
DHX40	-0.081	1
DHX9	-0.044	1
DIO2	0.134	1
DLG5	-0.084	1
DLK1	0.009	1
DMBT1	0.124	1
DMKN	0.031	1
DNAJA1	-0.166	0.914
DNAJA4	-0.197	0.435
DNAJB1	0.09	1
DNAJC10	-0.023	1
DNAJC1	0.045	1
DPP7	-0.033	1
DPT	0.211	0.223
DPYSL2	0.128	1
DPYSL3	0.114	1
DSC2	0.09	1
DSC3	0.05	1
DSG1	0.044	1
DSG2	0.148	0.996
DSG3	0.079	1
DSP	0.02	1
DST	0.122	1
DSTN	-0.04	1
DUSP1	0.097	1
DUSP4	-0.036	1
DUSP6	0.134	1
DYNC1H1	-0.071	1
DYNLRB1	-0.075	1
ECE1	0.038	1
ECEL1	-0.089	1
ECH1	0.09	1
ECM1	-0.042	1
EDEM3	0.105	1
EDF1	-0.023	1
EEF1A1	0.03	1
EEF1A1P9	0.06	1
EEF1A2	-0.112	1
EEF1B2	0.059	1
EEF1D	-0.005	1
EEF1G	0.076	1
EEF2	0	1
EFCAB4A	0.138	1
EFEMP1	0.076	1
EFHD1	0.014	1
EFNA1	0.079	1
EFR3A	-0.082	1
EGFR	0.097	1
EGLN2	-0.018	1
EGLN3	0.164	0.937
EGR1	0.095	1
EGR3	0.04	1
EHD2	0.225	0.111
EHF	0.066	1
EID1	-0.039	1
EIF1	-0.035	1
EIF2AK1	-0.117	1
EIF2S3	0.061	1
EIF3A	-0.101	1
EIF3B	-0.032	1
EIF3CL	0.067	1
EIF3D	-0.085	1
EIF3E	-0.077	1
EIF3H	-0.032	1
EIF3K	0.071	1
EIF3L	0.027	1
EIF3M	-0.015	1
EIF4A1	-0.076	1
EIF4A2	-0.26	0.007
EIF4B	-0.043	1
EIF4EBP1	-0.093	1
EIF4EBP2	0.016	1
EIF4G1	-0.068	1
EIF4G2	0.012	1
EIF5	-0.013	1
EIF5A	-0.022	1
EIF5B	-0.009	1
EIF6	-0.081	1
ELF3	0.046	1
ELF5	0.033	1
ELN	0.039	1
ELOVL2	-0.083	1
ELOVL5	0.069	1
ELP2	-0.063	1
EMILIN1	0.11	1
EMP1	0.092	1
EMP2	0.002	1
ENAH	0.148	0.997
ENG	0.084	1
ENO1	-0.068	1
ENO3	0.02	1
ENPP1	-0.073	1
ENPP2	0.057	1
ENPP5	0.005	1
ENSA	0.032	1
EPAS1	0.035	1
EPB41L2	-0.018	1
EPCAM	-0.105	1
EPHB3	0.096	1
EPHB4	0.106	1
EPHX1	0.079	1
EPRS	0.024	1
ERBB2	0.037	1
ERBB3	0.095	1
ERGIC1	-0.053	1
ERGIC3	-0.025	1
ERLIN2	-0.07	1
ERMP1	-0.021	1
ERRFI1	-0.007	1
ESR1	-0.135	1
ESRP1	-0.025	1
ESYT1	0.019	1
ESYT2	-0.057	1
ETS1	0.039	1
ETV6	0.12	1
EVL	-0.062	1
EXOC2	-0.106	1
EZR	0.015	1
F11R	0.135	1
F13A1	0.105	1
FABP4	0.077	1
FABP7	0.093	1
FADS2	-0.004	1
FAM102A	-0.005	1
FAM107B	-0.024	1
FAM120A	-0.079	1
FAM128B	0.026	1
FAM129A	0.045	1
FAM129B	-0.009	1
FAM198B	-0.06	1
FAM38A	-0.048	1
FAM83H	-0.04	1
FAM84B	-0.107	1
FARP1	0.081	1
FASN	-0.045	1
FAT1	0.047	1
FAU	0.003	1
FBL	0.035	1
FBLN1	0.087	1
FBLN2	0.19	0.551
FBLN5	0.198	0.424
FBN1	0.135	1
FBP1	-0.093	1
FCGBP	0.032	1
FCGR3A	-0.022	1
FCGRT	-0.094	1
FDFT1	0.015	1
FDPS	-0.025	1
FGA	-0.019	1
FGB	-0.039	1
FGD3	0.136	1
FGFR1	-0.029	1
FGFR2	0.124	1
FGG	-0.02	1
FHL1	0.117	1
FHL2	0.084	1
FKBP10	0.022	1
FKBP1A	0.089	1
FKBP4	-0.016	1
FKBP5	0.165	0.929
FKBP8	0	1
FKBP9	0.095	1
FLJ23867	-0.037	1
FLNA	0.116	1
FLNB	-0.119	1
FLNC	0.005	1
FLOT1	-0.05	1
FLOT2	-0.103	1
FMO2	0.125	1
FMOD	0.149	0.994
FN1	0.049	1
FNBP1L	-0.038	1
FNDC1	0.069	1
FOS	0.061	1
FOSB	0.074	1
FOXA1	-0.103	1
FOXM1	-0.173	0.831
FOXO3	0.162	0.954
FOXP4	-0.024	1
FRMD6	0.105	1
FRS2	-0.043	1
FRZB	0.005	1
FSCN1	0.152	0.991
FSTL1	0.129	1
FTH1	0.09	1
FTL	0.015	1
FURIN	-0.074	1
FUS	0.078	1
FXYD3	-0.041	1
FXYD5	0.131	1
FZD4	0.128	1
G0S2	0.048	1
G3BP2	-0.043	1
G6PD	-0.006	1
GAA	0.002	1
GAB2	-0.02	1
GABARAP	0.048	1
GABRP	0.084	1
GALNT6	0.025	1
GALNT7	0.027	1
GANAB	-0.084	1
GAPDH	-0.102	1
GARS	-0.083	1
GAS5	0.021	1
GAS6	0.142	1
GATA3	-0.085	1
GBAS	0.049	1
GBP1	-0.04	1
GBP2	0.048	1
GBP4	-0.074	1
GDAP1	-0.074	1
GDF9	0.088	1
GDI1	-0.3	0.001
GDI2	-0.037	1
GFPT1	-0.1	1
GFRA1	0.107	1
GGCT	0.105	1
GHITM	-0.015	1
GJA1	0.029	1
GJB2	0.043	1
GLA	0.009	1
GLG1	0.044	1
GLO1	-0.088	1
GLTSCR2	0.075	1
GLUD1	-0.108	1
GLUL	0.094	1
GLYATL2	0.248	0.021
GNAI2	0.1	1
GNAS	-0.084	1
GNB1	-0.206	0.296
GNB2	-0.017	1
GNB2L1	0.02	1
GNG12	0.13	1
GNS	-0.113	1
GOLGA4	-0.089	1
GOLGB1	-0.121	1
GOLM1	0.003	1
GOT2	-0.202	0.352
GP2	-0.067	1
GPAA1	-0.015	1
GPAM	0.025	1
GPC1	0.063	1
GPC3	0.055	1
GPC4	0.07	1
GPD1	0.091	1
GPI	-0.076	1
GPNMB	0.018	1
GPR56	-0.035	1
GPRC5A	0.016	1
GPX1	0.005	1
GPX3	0.047	1
GPX4	0.018	1
GRB2	-0.132	1
GRB7	-0.026	1
GREB1	0.032	1
GRIA2	-0.062	1
GRINA	-0.053	1
GRLF1	0.069	1
GRN	-0.075	1
GSN	0.021	1
GSPT1	0.049	1
GSTM1	0.103	1
GSTM2	0.095	1
GSTM3	-0.002	1
GSTM5	0.149	0.994
GSTP1	0.112	1
GTF2I	0.003	1
GTF2IP1	-0.057	1
GUK1	0.054	1
GUSB	0.034	1
GYG2	0.056	1
H19	0.056	1
H1F0	0.041	1
H1FX	0.03	1
H2AFJ	-0.018	1
H2AFY	-0.171	0.865
H2AFZ	-0.121	1
H3F3A	0.114	1
H3F3B	-0.024	1
HADHA	0.095	1
HBA2	-0.039	1
HBB	-0.047	1
HDAC2	-0.036	1
HDC	-0.078	1
HDGF	0.012	1
HDLBP	0.031	1
HEBP1	-0.077	1
HECTD1	-0.07	1
HGSNAT	0.101	1
HIF1A	0.028	1
HIGD1A	-0.013	1
HINT1	0.028	1
HIPK2	-0.071	1
HIST1H1C	-0.086	1
HIST1H2AC	-0.143	1
HIST1H2BK	-0.023	1
HIST2H2AA3	-0.004	1
HIST2H2BE	-0.136	1
HK1	0.024	1
HK2	-0.054	1
HLA-A	-0.058	1
HLA-B	-0.039	1
HLA-C	-0.024	1
HLA-DPA1	0.023	1
HLA-DPB1	0.015	1
HLA-DQA1	0.018	1
HLA-DQB1	0.094	1
HLA-DRA	0.035	1
HLA-DRB1	0.09	1
HLA-DRB5	0.035	1
HLA-E	-0.001	1
HLA-F	-0.071	1
HLA-H	-0.048	1
HM13	-0.153	0.988
HMGA1	-0.017	1
HMGB1	0.033	1
HMGB2	-0.151	0.992
HMGB3	-0.107	1
HMGCS2	0.045	1
HMGN1	0.068	1
HMGN2	-0.022	1
HMOX1	-0.081	1
HN1	-0.048	1
HN1L	0.005	1
HNRNPA1	0.042	1
HNRNPA2B1	-0.069	1
HNRNPA3	-0.102	1
HNRNPAB	-0.011	1
HNRNPC	-0.09	1
HNRNPF	0.105	1
HNRNPH1	-0.12	1
HNRNPK	-0.068	1
HNRNPU	0.014	1
HNRNPUL1	-0.063	1
HP1BP3	0.005	1
HP	0.082	1
HPGD	0.026	1
HPX	0.106	1
HSP90AA1	-0.105	1
HSP90AB1	-0.188	0.583
HSP90B1	-0.038	1
HSPA1A	-0.005	1
HSPA1B	-0.012	1
HSPA2	0.039	1
HSPA5	-0.087	1
HSPA8	-0.049	1
HSPA9	-0.076	1
HSPB1	0.08	1
HSPB6	0.14	1
HSPB8	-0.103	1
HSPD1	-0.146	0.999
HSPG2	0.166	0.915
HSPH1	-0.048	1
HTRA1	0.124	1
HTRA3	0.143	1
HUWE1	-0.07	1
HYOU1	-0.072	1
IARS2	0.005	1
IBSP	-0.082	1
ICAM1	0.111	1
IDH1	0.026	1
IDH2	0.071	1
IDI1	-0.104	1
IDO1	-0.09	1
IDS	-0.057	1
IER2	0.122	1
IER3	-0.023	1
IFI16	-0.021	1
IFI27	-0.056	1
IFI30	-0.074	1
IFI44L	-0.032	1
IFI6	-0.055	1
IFIT1	-0.108	1
IFIT2	-0.095	1
IFIT3	-0.09	1
IFITM1	0.043	1
IFITM2	0.108	1
IFITM3	0.09	1
IGF1R	-0.118	1
IGF2	0.029	1
IGF2R	0.057	1
IGFBP2	0.072	1
IGFBP3	0.07	1
IGFBP4	0.124	1
IGFBP5	0.05	1
IGFBP7	0.112	1
IGJ	0.111	1
IGSF1	0.065	1
IGSF3	0.194	0.487
IL13RA1	0.068	1
IL1R1	0.088	1
IL32	-0.042	1
IL6ST	0.017	1
ILF2	0.094	1
ILF3	-0.001	1
IMPAD1	-0.131	1
IMPDH2	0.093	1
INADL	0.023	1
INSIG1	-0.216	0.165
INSR	0.033	1
IPO5	0.038	1
IPO7	-0.075	1
IQGAP1	0.005	1
IRAK1	-0.076	1
IRF2BP2	0.066	1
ISG15	-0.086	1
ISLR	0.002	1
ITGA11	0.095	1
ITGA3	-0.056	1
ITGA5	0.073	1
ITGA6	0.042	1
ITGAV	0.071	1
ITGB1	0.007	1
ITGB2	-0.058	1
ITGB4	0.092	1
ITGB5	0.049	1
ITGB6	0.167	0.91
ITIH5	0.171	0.865
ITM2B	0.039	1
ITPR1	-0.12	1
ITPR2	-0.064	1
ITPR3	-0.142	1
ITPRIPL2	0.016	1
JAK1	0.044	1
JTB	0.106	1
JUN	0.09	1
JUNB	0.118	1
JUND	0.008	1
JUP	0.024	1
KBTBD10	0.084	1
KCNE4	-0.098	1
KCNJ3	-0.107	1
KCTD12	0.072	1
KCTD3	0.035	1
KDELR1	0.009	1
KDELR2	0.012	1
KDM2A	-0.044	1
KDM4B	0	1
KDM5B	0.149	0.994
KIAA0040	0.082	1
KIAA0100	-0.108	1
KIAA0182	-0.148	0.996
KIAA0196	-0.088	1
KIAA0319L	-0.107	1
KIAA1217	0.072	1
KIAA1324	-0.027	1
KIAA1429	-0.039	1
KIAA1467	-0.134	1
KIAA1522	-0.027	1
KIF13B	0.104	1
KIF5B	-0.04	1
KIT	0.151	0.992
KITLG	0.058	1
KLF6	0.012	1
KLHDC7B	-0.01	1
KLK14	0.082	1
KLK5	0.09	1
KLK6	0.029	1
KLK7	0.044	1
KPNA2	-0.158	0.97
KPNB1	-0.116	1
KRT10	0.109	1
KRT13	0.044	1
KRT1	0.017	1
KRT14	0.147	0.999
KRT15	0.161	0.957
KRT16	0.107	1
KRT17	0.11	1
KRT18	0.054	1
KRT19	0.025	1
KRT23	0.082	1
KRT4	0.039	1
KRT5	0.005	1
KRT6A	0.055	1
KRT6B	0.003	1
KRT7	0.191	0.529
KRT81	0.053	1
KRT8	0.112	1
KRTCAP2	0.093	1
KTN1	0.02	1
LACRT	0.089	1
LAD1	0.098	1
LALBA	0.076	1
LAMA3	-0.111	1
LAMA4	0.066	1
LAMA5	-0.077	1
LAMB1	0.025	1
LAMB2	0.116	1
LAMB3	0.04	1
LAMC1	0.124	1
LAMC2	0.075	1
LAMP1	0.089	1
LAMP2	0.073	1
LAPTM4A	0.055	1
LAPTM4B	-0.049	1
LAPTM5	-0.031	1
LARP1	-0.034	1
LASP1	-0.166	0.918
LASS2	-0.049	1
LASS6	-0.08	1
LBP	0.14	1
LCN2	0.161	0.956
LCP1	-0.063	1
LDB3	0.102	1
LDHA	-0.066	1
LDHB	-0.108	1
LENG8	-0.008	1
LEP	0.12	1
LGALS1	0.046	1
LGALS3	0.193	0.509
LGALS3BP	-0.101	1
LGMN	0.033	1
LIFR	0.048	1
LIMA1	0.105	1
LIMCH1	0.15	0.994
LIPA	-0.004	1
LIPE	0.041	1
LITAF	0.193	0.512
LMAN1	-0.089	1
LMAN2	-0.008	1
LMNA	0.138	1
LMO4	-0.033	1
LOC643719	0.044	1
LOC647979	-0.051	1
LOC653566	-0.007	1
LOC96610	-0.03	1
LONP2	-0.008	1
LPCAT1	-0.008	1
LPGAT1	0.008	1
LPL	0.088	1
LRBA	-0.117	1
LRIG1	0.093	1
LRP10	0.115	1
LRP1	0.123	1
LRP2	-0.06	1
LRP5	0.049	1
LRPPRC	-0.093	1
LRRC15	0.134	1
LRRC59	-0.096	1
LSR	-0.002	1
LTBP1	0.088	1
LTBP2	0.128	1
LTBP3	0.022	1
LTF	0.276	0.004
LUM	0.12	1
LUZP6	-0.064	1
LY6E	-0.016	1
LYPD3	-0.047	1
LYPLA1	-0.124	1
LYZ	-0.093	1
MACF1	-0.059	1
MAGED1	0.117	1
MAGED2	-0.067	1
MAL2	-0.026	1
MALAT1	0.055	1
MAN1A1	-0.071	1
MAOA	-0.066	1
MAOB	0.206	0.29
MAP1B	0.032	1
MAP3K1	0.01	1
MAP4	-0.053	1
MAP4K4	-0.033	1
MAPKAPK2	0.03	1
MAPT	0.171	0.858
MARCKS	-0.074	1
MARCKSL1	-0.022	1
MAT2A	0.045	1
MATN2	0.11	1
MATR3	-0.055	1
MAZ	-0.055	1
MB	0.024	1
MBNL1	0.092	1
MBOAT7	-0.071	1
MBTPS1	-0.137	1
MCAM	-0.042	1
MCCC2	0.051	1
MCL1	0.133	1
MCM3	-0.038	1
MCM4	-0.107	1
MCM7	-0.054	1
MDH2	0.026	1
MDK	0.032	1
MDM2	-0.155	0.987
MED13	-0.123	1
MED13L	-0.013	1
MED1	-0.106	1
MED24	0.052	1
MEGF9	0.027	1
MEST	0.167	0.905
MET	0.014	1
METTL7A	0.022	1
MFAP4	0.15	0.994
MFAP5	0.067	1
MFGE8	0.077	1
MGAT4A	-0.15	0.994
MGEA5	-0.105	1
MGLL	-0.03	1
MGP	0.193	0.512
MGST1	0.014	1
MIA3	0.041	1
MICAL2	0.036	1
MIF	0.043	1
MKI67	-0.181	0.705
MKL2	0.015	1
MKNK2	0.081	1
MLEC	-0.102	1
MLF2	-0.067	1
MLLT4	-0.074	1
MLLT6	-0.018	1
MLPH	0.03	1
MME	0.033	1
MMP11	0.017	1
MMP13	0.088	1
MMP1	-0.063	1
MMP14	0.004	1
MMP2	0.06	1
MMP7	0.008	1
MMP9	-0.083	1
MORF4L2	-0.033	1
MPZL1	0.212	0.206
MRC2	0.135	1
MRFAP1	-0.041	1
MRPS30	-0.105	1
MS4A7	0.108	1
MSL1	-0.045	1
MSLN	0.012	1
MSMB	0.06	1
MSN	0.041	1
MT2A	-0.07	1
MTCH1	-0.174	0.817
MTDH	-0.117	1
MTSS1	-0.046	1
MTUS1	0.134	1
MUC1	0.079	1
MUC16	0.082	1
MUC2	-0.096	1
MUC5B	0.144	0.999
MUC6	0.109	1
MUCL1	0.123	1
MVP	0.085	1
MX1	-0.032	1
MXRA5	0.089	1
MXRA8	0.173	0.832
MYADM	0.047	1
MYB	-0.017	1
MYBL2	-0.121	1
MYBPC1	0.102	1
MYC	-0.011	1
MYH11	0.199	0.417
MYH14	-0.065	1
MYH2	0.04	1
MYH7	-0.017	1
MYH9	-0.006	1
MYL12A	0.041	1
MYL12B	0.044	1
MYL1	0.013	1
MYL2	0.027	1
MYL6	0.058	1
MYL9	0.176	0.786
MYLK	0.16	0.961
MYLPF	0.02	1
MYO10	0.007	1
MYO1C	0.143	1
MYO1D	0.005	1
MYO6	0.049	1
MYOC	0.102	1
MYOF	0.001	1
MYOZ1	0.029	1
MYST3	-0.101	1
MYST4	-0.116	1
NAA50	-0.062	1
NACA	0.068	1
NAMPT	0.141	1
NAP1L1	-0.058	1
NAPA	-0.058	1
NARS	-0.14	1
NAT1	0.132	1
NBL1	-0.053	1
NBR1	-0.105	1
NCALD	0.099	1
NCAN	-0.026	1
NCAPD2	-0.064	1
NCKAP1	-0.014	1
NCL	-0.035	1
NCOA4	-0.05	1
NCOR2	-0.064	1
NCRNA00188	0.003	1
NCSTN	0.064	1
NDRG1	-0.102	1
NDRG2	0.154	0.988
NDST1	0.102	1
NDUFA13	-0.016	1
NDUFA4	0.038	1
NDUFB9	-0.015	1
NDUFC2	0.023	1
NDUFS5	-0.035	1
NEAT1	0.111	1
NEB	0.048	1
NEBL	-0.126	1
NELL2	-0.129	1
NES	0.068	1
NET1	-0.057	1
NFE2L1	-0.066	1
NFIB	0.032	1
NFIX	0.109	1
NGRN	-0.084	1
NID1	0.09	1
NKAIN1	-0.076	1
NME1	-0.063	1
NME2	-0.049	1
NME4	0.076	1
NNMT	0.087	1
NOMO1	-0.03	1
NONO	-0.101	1
NOTCH2	0.105	1
NOTCH3	0.114	1
NPC2	0.172	0.852
NPDC1	0.057	1
NPEPPS	-0.059	1
NPM1	-0.122	1
NPNT	0.056	1
NPTX1	0.01	1
NPY1R	0.048	1
NQO1	0.035	1
NR2F2	0.155	0.987
NR4A1	0.098	1
NRAP	-0.037	1
NRAS	-0.03	1
NRIP1	0.05	1
NRIP3	-0.069	1
NRP1	0.083	1
NTN4	0.13	1
NTRK2	0.02	1
NTS	0.02	1
NUCB1	0.038	1
NUCB2	-0.001	1
NUCKS1	0.071	1
NUFIP2	-0.094	1
NUMA1	-0.074	1
NUP210	-0.05	1
NUPR1	0.076	1
OAS1	-0.08	1
OAS2	-0.035	1
OAS3	-0.125	1
OAT	0.023	1
OAZ1	-0.011	1
OBSCN	0.107	1
OGN	0.185	0.643
OGT	0.001	1
OLFM4	0.113	1
OLFML2B	0.012	1
OLFML3	0.095	1
ORM1	0.085	1
ORMDL3	-0.053	1
OS9	-0.039	1
OSBPL8	-0.056	1
OXTR	0.051	1
P4HA1	0.052	1
P4HB	-0.075	1
PABPC1	-0.06	1
PABPC4	-0.039	1
PADI2	0.089	1
PAICS	-0.132	1
PAK1	-0.117	1
PALLD	0.045	1
PALM2-AKAP2	0.008	1
PAM	0.134	1
PAPSS1	-0.07	1
PAPSS2	0.036	1
PARD6B	-0.109	1
PARK7	-0.049	1
PARP10	-0.084	1
PARP1	0.055	1
PARP14	-0.006	1
PARP9	-0.031	1
PBX1	-0.078	1
PBXIP1	0.131	1
PCBP1	-0.038	1
PCBP2	0.05	1
PCGF2	0.038	1
PCM1	0.055	1
PCMTD1	0.039	1
PCNA	-0.141	1
PCOLCE	0.068	1
PCSK1	-0.072	1
PCSK6	-0.076	1
PCYOX1	-0.091	1
PDCD4	0.127	1
PDE4DIP	0.04	1
PDGFRA	0.048	1
PDGFRB	0.129	1
PDIA3	-0.01	1
PDIA3P	-0.01	1
PDIA4	0.07	1
PDIA6	-0.075	1
PDK4	0.114	1
PDLIM1	0.028	1
PDLIM3	0.105	1
PDLIM5	-0.165	0.928
PDXDC1	0.012	1
PDXK	0.075	1
PDZK1	0.03	1
PEA15	0.076	1
PEBP1	-0.117	1
PEG10	0.121	1
PEG3	0.019	1
PERP	0.142	1
PFDN5	0.063	1
PFKFB3	0.101	1
PFKL	-0.059	1
PFKP	0.08	1
PFN1	0.054	1
PFN2	-0.204	0.316
PGAP3	0	1
PGD	-0.08	1
PGK1	-0.038	1
PGR	0.172	0.847
PGRMC1	0.148	0.997
PHB2	0.017	1
PHB	-0.032	1
PHGDH	0.12	1
PHLDA1	0.024	1
PI15	0.05	1
PI3	0.061	1
PICALM	-0.002	1
PIGR	0.189	0.555
PIGT	-0.036	1
PIK3R1	0.168	0.897
PIK3R3	0.059	1
PIP4K2B	-0.011	1
PIP	0.095	1
PJA2	0.021	1
PKM2	-0.041	1
PKN1	-0.045	1
PKP1	0.075	1
PLA2G16	0.102	1
PLA2G2A	0.133	1
PLAT	-0.042	1
PLAU	0.052	1
PLD3	-0.111	1
PLEC	0.038	1
PLEKHF2	-0.12	1
PLIN1	0.126	1
PLIN4	0.133	1
PLK2	0.036	1
PLOD1	0.113	1
PLOD2	-0.048	1
PLP1	0.159	0.966
PLP2	-0.178	0.769
PLS3	0.028	1
PLTP	0.05	1
PLUNC	0.04	1
PLVAP	0.055	1
PLXNB2	0.075	1
PLXND1	-0.027	1
PMEPA1	0.232	0.066
PMP22	0.154	0.988
PNMT	0.103	1
PNPLA2	0.149	0.994
PODXL	-0.095	1
POLR2A	-0.085	1
POSTN	0.126	1
PPA1	-0.001	1
PPAP2B	0.036	1
PPAPDC1B	-0.022	1
PPDPF	0.021	1
PPFIA1	-0.082	1
PPIA	-0.031	1
PPIB	0.038	1
PPIF	0.025	1
PPP1CA	-0.062	1
PPP1CB	0.051	1
PPP1R1B	0.195	0.483
PPP2R1A	-0.024	1
PPP2R4	0.072	1
PPT1	-0.08	1
PRAME	-0.031	1
PRCP	0.056	1
PRDX1	-0.103	1
PRDX2	-0.056	1
PRDX3	-0.021	1
PRDX5	0.026	1
PRDX6	0.076	1
PRELP	0.123	1
PREX1	0.097	1
PRG4	0.109	1
PRKACB	-0.074	1
PRKAR1A	-0.071	1
PRKAR2B	0.023	1
PRKCSH	0.01	1
PRKDC	-0.043	1
PRKRIR	-0.043	1
PRLR	0.007	1
PRNP	-0.041	1
PROL1	0.063	1
PROM1	0.102	1
PROM2	0.035	1
PROSC	-0.021	1
PRPF19	0.022	1
PRPF6	-0.061	1
PRPF8	-0.014	1
PRR4	0.077	1
PRRX1	0.071	1
PRSS23	-0.096	1
PRSS8	0.159	0.965
PSAP	-0.055	1
PSD3	0.123	1
PSMA6	-0.025	1
PSMA7	-0.155	0.987
PSMB3	-0.013	1
PSMB4	0.113	1
PSMC5	-0.06	1
PSMD2	-0.055	1
PSMD3	-0.04	1
PSMD4	0.033	1
PSMD8	-0.094	1
PSME1	-0.032	1
PSME2	-0.046	1
PSME4	0.059	1
PTGES3	-0.089	1
PTGES	-0.008	1
PTGFRN	0.024	1
PTHLH	0.106	1
PTK2	-0.076	1
PTK7	0.126	1
PTMA	-0.03	1
PTMS	-0.037	1
PTN	0.064	1
PTP4A1	-0.031	1
PTP4A2	-0.054	1
PTPLAD1	-0.061	1
PTPN11	-0.002	1
PTPN1	-0.08	1
PTPRC	-0.036	1
PTPRF	-0.111	1
PTPRK	0.156	0.98
PTPRT	0.105	1
PTRF	0.142	1
PTTG1IP	0.081	1
PUF60	-0.026	1
PVRL2	0.039	1
PXDN	0.112	1
PYCR1	0.056	1
PYGB	0.068	1
PYGL	0.022	1
PYGM	0.067	1
QDPR	0.013	1
QSOX1	0.036	1
RAB11A	-0.117	1
RAB11FIP1	-0.099	1
RAB1B	-0.026	1
RAB31	0.126	1
RAB5B	-0.129	1
RAB6A	0.026	1
RAB7A	-0.091	1
RABEP1	0.033	1
RAC1	0.07	1
RAD21	-0.187	0.614
RAD23B	-0.068	1
RALGAPB	-0.08	1
RALY	0.032	1
RAMP3	0.09	1
RAN	-0.134	1
RANBP2	-0.058	1
RAP2C	0.051	1
RARA	0.07	1
RARRES1	0.113	1
RARRES3	0.008	1
RBBP4	-0.143	0.999
RBBP7	-0.085	1
RBBP8	0.028	1
RBM3	0.143	1
RBM39	-0.017	1
RBM47	0.018	1
RBP1	-0.118	1
RBP4	0.085	1
RCAN1	0.187	0.613
RCC2	0.036	1
RCN1	0.031	1
RDH10	0.004	1
REEP5	-0.018	1
REEP6	0.168	0.904
REPS2	0.025	1
RERG	-0.057	1
RET	-0.112	1
RETSAT	0.007	1
RGL2	0.006	1
RGS2	0.075	1
RGS5	-0.027	1
RHOA	0.054	1
RHOB	0.024	1
RHOBTB3	-0.061	1
RHOC	0.071	1
RIMS4	-0.022	1
RNASE1	-0.053	1
RNF187	0.036	1
RNF19A	0.035	1
RNF213	-0.018	1
ROD1	-0.138	1
RPL10	0.076	1
RPL10A	0.055	1
RPL11	0.01	1
RPL12	0.041	1
RPL13	0.07	1
RPL13A	0.016	1
RPL14	0.055	1
RPL15	-0.034	1
RPL17	0.047	1
RPL18	0.028	1
RPL18A	0.101	1
RPL19	-0.029	1
RPL22	-0.014	1
RPL23	-0.004	1
RPL23A	-0.104	1
RPL24	0.022	1
RPL26	0.078	1
RPL27	0.043	1
RPL27A	0.07	1
RPL28	0.068	1
RPL29	0.027	1
RPL30	-0.028	1
RPL31	0.042	1
RPL32	0.083	1
RPL34	0.094	1
RPL35	0.056	1
RPL35A	0.007	1
RPL3	-0.008	1
RPL36	0.063	1
RPL37	0.006	1
RPL37A	0.034	1
RPL38	-0.026	1
RPL41	0.112	1
RPL4	-0.031	1
RPL5	0.001	1
RPL6	0.076	1
RPL7A	0.036	1
RPL8	-0.023	1
RPL9	0.015	1
RPLP0	-0.029	1
RPLP1	0.018	1
RPLP2	0.04	1
RPN1	-0.089	1
RPN2	-0.119	1
RPS10	0.042	1
RPS11	0.02	1
RPS12	0.11	1
RPS13	0.009	1
RPS14	0.012	1
RPS15	0.026	1
RPS15A	0.201	0.378
RPS16	0.048	1
RPS17	-0.06	1
RPS18	0.037	1
RPS19	0.089	1
RPS20	0.077	1
RPS21	0	1
RPS23	0.04	1
RPS24	0.03	1
RPS25	0.016	1
RPS2	0.047	1
RPS27A	0.058	1
RPS29	0.067	1
RPS3	-0.006	1
RPS3A	0.088	1
RPS4X	0.078	1
RPS5	0.036	1
RPS6	0.036	1
RPS6KB1	-0.11	1
RPS7	0.074	1
RPS8	-0.004	1
RPS9	0.04	1
RPSA	-0.008	1
RPSAP58	-0.021	1
RRBP1	0.011	1
RSL1D1	0.011	1
RTN3	-0.151	0.992
RTN4	-0.039	1
RUNX1	0.009	1
RYR1	0.082	1
S100A10	0.095	1
S100A11	0.094	1
S100A13	0.131	1
S100A14	0.069	1
S100A16	0.034	1
S100A1	0.129	1
S100A2	0.058	1
S100A4	0.038	1
S100A6	0.109	1
S100A7	0.088	1
S100A7A	0.05	1
S100A8	0.138	1
S100A9	0.127	1
S100P	0.049	1
SAA1	0.064	1
SAA2	0.121	1
SAPS3	-0.033	1
SAR1A	0.016	1
SAT1	-0.072	1
SCARB1	0.048	1
SCARB2	-0.02	1
SCCPDH	-0.071	1
SCD	-0.185	0.642
SCG2	-0.021	1
SCGB1D2	0.085	1
SCGB2A1	0.096	1
SCGB2A2	0.074	1
SCGB3A1	0.174	0.821
SCNN1A	0.075	1
SCP2	-0.049	1
SCPEP1	0.225	0.111
SCRN1	-0.057	1
SCUBE2	0.082	1
SDC1	0.166	0.915
SDC2	0.036	1
SDC4	-0.063	1
SDCBP	0.005	1
SEC14L2	0.065	1
SEC16A	-0.029	1
SEC22B	-0.026	1
SEC31A	-0.015	1
SEC61A1	-0.041	1
SEC61G	-0.01	1
SEC62	-0.023	1
SEC63	0.021	1
SEL1L	0.019	1
SELENBP1	0.032	1
SELL	-0.023	1
SELM	0.073	1
SEMA3C	0.107	1
SEMA4B	0.071	1
SEPHS2	0.07	1
SEPP1	0.084	1
SEPT11	0.087	1
SEPT2	0.07	1
SEPT9	-0.043	1
SEPW1	0.011	1
SERBP1	-0.058	1
SERF2	0.038	1
SERHL2	-0.02	1
SERHL	-0.016	1
SERINC1	-0.101	1
SERINC2	-0.015	1
SERP1	-0.048	1
SERPINA1	0.067	1
SERPINA3	0.123	1
SERPINA5	0.017	1
SERPINA6	-0.033	1
SERPINB5	0.005	1
SERPINE1	0.075	1
SERPINF1	0.143	1
SERPING1	0.038	1
SERPINH1	0.036	1
SET	-0.066	1
SETD7	-0.009	1
SEZ6L2	-0.002	1
SF3B1	-0.036	1
SF3B2	-0.095	1
SF3B3	-0.054	1
SFN	0.027	1
SFPQ	-0.021	1
SFRP1	0.152	0.991
SFRP2	0.196	0.455
SFRP4	0.052	1
SFRS1	-0.006	1
SFRS5	0.043	1
SFRS6	0.053	1
SGK3	-0.048	1
SH3BGRL3	0.075	1
SH3BGRL	0.106	1
SH3BP4	0.054	1
SH3D19	0.148	0.996
SHISA2	0.123	1
SHISA5	0.06	1
SHROOM1	0.137	1
SHROOM3	0.056	1
SIAH2	-0.07	1
SIK1	-0.014	1
SIPA1L2	-0.02	1
SKP1	-0.115	1
SLC12A2	0.041	1
SLC19A3	0.088	1
SLC1A1	0.035	1
SLC1A4	-0.069	1
SLC1A5	-0.014	1
SLC25A3	-0.021	1
SLC25A39	-0.081	1
SLC25A5	-0.053	1
SLC25A6	0.018	1
SLC27A2	-0.1	1
SLC29A1	-0.015	1
SLC2A10	0.052	1
SLC2A1	-0.082	1
SLC30A8	0.065	1
SLC34A2	0.096	1
SLC38A1	-0.067	1
SLC38A2	-0.061	1
SLC39A1	0.105	1
SLC39A6	-0.104	1
SLC39A7	-0.023	1
SLC39A8	-0.02	1
SLC3A2	-0.034	1
SLC40A1	0.124	1
SLC43A3	0.078	1
SLC44A1	0.055	1
SLC44A2	-0.036	1
SLC44A4	-0.036	1
SLC4A7	0.122	1
SLC5A6	0.029	1
SLC7A2	-0.066	1
SLC7A5	-0.093	1
SLC7A8	0.096	1
SLC9A3R1	-0.038	1
SLC9A3R2	0.168	0.899
SLITRK6	0.122	1
SLPI	0.005	1
SMARCA2	-0.073	1
SMARCA4	-0.038	1
SMARCC1	-0.055	1
SMARCD2	-0.019	1
SMARCE1	0.004	1
SMC1A	-0.054	1
SMG1	0.028	1
SMOC2	-0.026	1
SMR3B	0.09	1
SND1	-0.057	1
SNRNP200	-0.02	1
SNRNP70	-0.034	1
SNRPB	-0.037	1
SNX3	0.11	1
SOCS3	0.043	1
SOD1	-0.116	1
SOD2	0.059	1
SON	0.026	1
SORBS1	0.134	1
SORD	-0.071	1
SORL1	0.085	1
SORT1	-0.056	1
SOX10	0.009	1
SOX4	0.072	1
SOX9	0.083	1
SPARC	0.124	1
SPARCL1	0.166	0.923
SPDEF	0.052	1
SPINT1	-0.024	1
SPINT2	-0.027	1
SPON1	0.092	1
SPP1	-0.048	1
SPTAN1	-0.056	1
SPTBN1	-0.014	1
SPTBN2	0.072	1
SPTLC2	0.081	1
SQLE	-0.182	0.693
SQSTM1	-0.006	1
SRCAP	0.044	1
SREBF1	-0.002	1
SREBF2	-0.191	0.531
SRP14	-0.003	1
SRP9	0.129	1
SRPR	0.017	1
SRRM2	0.027	1
SSFA2	-0.025	1
SSR1	-0.093	1
SSR2	0.186	0.634
SSR3	-0.034	1
SSR4	-0.038	1
SSRP1	-0.074	1
ST13	-0.074	1
ST14	0.137	1
ST3GAL1	-0.057	1
ST6GAL1	0.14	1
STAC2	0.191	0.528
STAR	-0.068	1
STARD10	-0.082	1
STARD3	-0.062	1
STAT1	-0.08	1
STAT3	0.047	1
STAU1	0.019	1
STC1	0.055	1
STC2	0.006	1
STEAP4	-0.015	1
STIP1	-0.017	1
STK38L	0.042	1
STMN1	-0.157	0.978
STMN3	-0.1	1
STOM	-0.029	1
STRAP	-0.065	1
STT3A	0.034	1
SUB1	-0.027	1
SULF1	0.049	1
SULF2	0.153	0.988
SUMF2	0.058	1
SUMO2	-0.097	1
SUN2	-0.017	1
SUPT5H	0.025	1
SUPT6H	-0.038	1
SURF4	0.029	1
SUSD2	0.117	1
SUSD3	0.111	1
SVEP1	0.132	1
SVIL	0.08	1
SYNCRIP	0.019	1
SYNE2	-0.051	1
SYNGR2	-0.023	1
SYNM	0.08	1
SYNPO	0.17	0.871
SYNPO2	0.016	1
SYT13	-0.123	1
SYT1	0.045	1
SYT7	-0.068	1
SYTL2	-0.085	1
TACC1	0.043	1
TACSTD2	0.138	1
TAGLN2	0.018	1
TAGLN	0.173	0.822
TALDO1	0.018	1
TANC2	0.019	1
TAP1	-0.006	1
TAP2	-0.1	1
TAPBP	0.038	1
TAT	0.009	1
TAX1BP1	0.027	1
TBC1D9	-0.141	1
TBL1XR1	-0.021	1
TBX3	-0.038	1
TC2N	0.119	1
TCAP	-0.042	1
TCEAL4	0.011	1
TCEB2	0.068	1
TCN1	0.055	1
TCP1	-0.102	1
TENC1	0.134	1
TEX2	0.035	1
TF	0.107	1
TFAP2A	-0.135	1
TFAP2B	0.213	0.195
TFCP2L1	-0.053	1
TFDP1	-0.008	1
TFF1	0.015	1
TFF3	-0.105	1
TFRC	0	1
TGFBI	-0.055	1
TGFBR1	0.064	1
TGFBR2	0.005	1
TGFBR3	0.123	1
TGM2	0.047	1
TGOLN2	0.004	1
THBS1	0.072	1
THBS2	0.115	1
THBS4	0.001	1
THSD4	-0.142	1
THY1	0.065	1
TIMP1	0.024	1
TIMP2	0.147	0.999
TIMP3	0.09	1
TK1	-0.114	1
TKT	-0.129	1
TLN1	0.045	1
TM2D2	0.052	1
TM4SF1	-0.018	1
TM9SF2	-0.074	1
TM9SF3	-0.028	1
TMBIM1	0.014	1
TMBIM6	-0.063	1
TMC4	0.084	1
TMC5	0.158	0.97
TMCO1	0.09	1
TMED10	0.025	1
TMED2	-0.039	1
TMED3	-0.067	1
TMED9	-0.029	1
TMEM123	0.001	1
TMEM132A	0.054	1
TMEM150C	-0.084	1
TMEM176B	-0.008	1
TMEM181	-0.07	1
TMEM30A	-0.02	1
TMEM47	0.122	1
TMEM49	0.048	1
TMEM59	-0.154	0.988
TMEM64	0.054	1
TMEM66	0.126	1
TMEM9	0.01	1
TMSB10	0.131	1
TMSL3	0.036	1
TNC	0.182	0.693
TNFAIP2	0.021	1
TNFSF10	0.001	1
TNKS1BP1	0.044	1
TNNC1	0.058	1
TNNC2	0.111	1
TNNI1	0.171	0.857
TNNT1	-0.079	1
TNNT3	0.103	1
TNRC18	0.07	1
TNS1	0.165	0.929
TNS3	0.099	1
TNXB	0.165	0.932
TOB1	-0.048	1
TOMM20	-0.008	1
TOMM6	-0.007	1
TOMM7	0.057	1
TOP2A	-0.044	1
TOP2B	0.011	1
TP53I11	0.027	1
TP53INP1	0.027	1
TPD52	-0.141	1
TPI1	-0.11	1
TPM1	0.092	1
TPM2	0.03	1
TPM3	0.07	1
TPM4	0.102	1
TPP1	0.108	1
TPR	0.071	1
TPRG1	0.12	1
TPSB2	0.103	1
TPT1	0.094	1
TPX2	-0.084	1
TRAF4	-0.083	1
TRAM1	-0.065	1
TRH	-0.046	1
TRIB1	0.068	1
TRIM28	-0.055	1
TRIM29	0.08	1
TRIP12	-0.015	1
TRPA1	-0.053	1
TRPS1	-0.049	1
TSC22D1	0.109	1
TSC22D3	0.141	1
TSKU	0.048	1
TSPAN1	-0.089	1
TSPAN13	0.097	1
TSPAN15	0.067	1
TSPAN3	-0.12	1
TSPO	0.094	1
TSTA3	0.091	1
TTC3	0.002	1
TTC39A	0.087	1
TTLL12	0.004	1
TTN	0.01	1
TTYH3	0.13	1
TUBA1A	0.012	1
TUBA1B	-0.059	1
TUBA1C	-0.015	1
TUBB	-0.055	1
TUBB2C	-0.029	1
TUBB3	-0.093	1
TUFM	0.041	1
TUG1	0.004	1
TUSC5	0.131	1
TXN	-0.126	1
TXNDC5	0.039	1
TXNIP	0.133	1
TYMP	-0.013	1
UBA1	0.026	1
UBA52	0.072	1
UBAP2L	0.055	1
UBB	-0.029	1
UBC	0.01	1
UBD	-0.025	1
UBE2D3	-0.11	1
UBE2L6	-0.02	1
UBE2V1	0.003	1
UBE2Z	-0.049	1
UBR4	-0.089	1
UBR5	-0.072	1
UCP2	0.177	0.777
UFC1	0.041	1
UGDH	0.026	1
UGP2	0.063	1
UGT2B11	0.094	1
UGT2B4	-0.082	1
UQCRB	-0.068	1
UQCRFS1	0.024	1
UQCRQ	0.098	1
USP14	-0.074	1
USP22	0.005	1
USP25	0.045	1
USP32	-0.107	1
USP9X	0.026	1
UTRN	0.135	1
VAT1	-0.063	1
VAV3	0.138	1
VCAM1	-0.01	1
VCAN	0.099	1
VCL	0.095	1
VCP	-0.09	1
VDAC1	-0.063	1
VDAC3	-0.019	1
[truncated: 54 more rows]

## Sheet: DLV2_SNVs
sig_genes	corr	p_val
GATA3	-0.129	0.998
DYNC1H1	-0.01	1
HYDIN	-0.069	1
TP53	-0.148	0.978
RYR1	-0.084	1
SPTA1	-0.053	1
SPEN	0.004	1
HMCN1	0.03	1
RYR2	-0.096	1
LRP2	0.028	1
TTN	0.038	1
APOB	-0.071	1
MUC4	-0.016	1
MUC17	-0.116	1
KMT2C	-0.055	1
DNAH11	-0.123	1
CSMD3	0.024	1
ZFHX4	-0.052	1
HUWE1	-0.045	1
TBX3	0	1
KMT2D	-0.045	1
MAP2K4	0.078	1
NCOR1	0.018	1
PIK3CA	0.241	0.161
CDH1	0.201	0.555
SYNE2	-0.039	1
MUC16	0.004	1
ARID1A	-0.042	1
MYH9	0.039	1
NEB	-0.056	1
GPR98	0.037	1
FOXA1	0.154	0.96
NF1	0.006	1
FLG	0.087	1
CACNA1E	0.052	1
DNAH14	-0.023	1
LRP1B	-0.021	1
XIRP2	0.07	1
KIAA1109	-0.052	1
MAP3K1	0.051	1
MDN1	-0.063	1
RELN	-0.026	1
ABCA13	0.018	1
PKHD1L1	-0.066	1
MXRA5	0.036	1
PTEN	0.145	0.985
SYNE1	-0.067	1
FAT3	-0.007	1
FAT1	-0.054	1
DNAH8	-0.012	1
CSMD1	0.19	0.685
DMD	0.078	1
AKAP9	0.043	1
TEX15	-0.021	1
USH2A	-0.017	1
MUC5B	0.022	1
MYCBP2	-0.013	1
DNAH9	-0.053	1
FCGBP	0.033	1
DNAH17	-0.101	1
CSMD2	-0.053	1
DST	-0.095	1
RYR3	-0.049	1
PRUNE2	0.062	1
RUNX1	0.034	1
VPS13C	-0.023	1
OBSCN	0.08	1
PCLO	0.04	1

## Sheet: DLV2_miRNA_Seq
sig_genes	corr	p_val
let7a3p	-0.071	1
let7a5p	0.035	1
let7b3p	0.035	1
let7b5p	0.148	0.998
let7c3p	0.237	0.478
let7c5p	0.374	0.001
let7d3p	-0.223	0.656
let7d5p	-0.138	1
let7e3p	0.024	1
let7e5p	-0.08	1
let7f5p	0.022	1
let7g3p	-0.168	0.994
let7g5p	-0.111	1
let7i3p	-0.054	1
let7i5p	0.051	1
miR1	0.13	1
miR1005p	0.193	0.914
miR1013p	0.003	1
miR103a3p	-0.123	1
miR1055p	-0.058	1
miR106a5p	0.046	1
miR106b3p	-0.125	1
miR106b5p	-0.123	1
miR107	-0.232	0.542
miR10a5p	0.266	0.216
miR10b3p	0.208	0.794
miR10b5p	0.258	0.279
miR11803p	-0.253	0.312
miR1225p	0.118	1
miR12473p	0.092	1
miR12475p	0.094	1
miR12515p	-0.129	1
miR125a5p	-0.045	1
miR125b23p	0.337	0.002
miR125b5p	0.276	0.14
miR1263p	-0.073	1
miR1265p	-0.031	1
miR12665p	-0.132	1
miR1269a	-0.173	0.989
miR1269b	-0.132	1
miR1273p	0.339	0.001
miR1275p	0.187	0.943
miR1283p	-0.095	1
miR12873p	-0.058	1
miR12875p	-0.018	1
miR1295p	-0.294	0.06
miR13013p	-0.2	0.874
miR13065p	-0.198	0.886
miR13073p	-0.268	0.193
miR13075p	-0.258	0.277
miR130a3p	0.031	1
miR130b3p	-0.156	0.997
miR130b5p	-0.172	0.99
miR1323p	-0.089	1
miR133a3p	0.143	1
miR133b	0.097	1
miR1345p	0.26	0.264
miR135a5p	0.04	1
miR135b5p	-0.019	1
miR1363p	0.298	0.046
miR1365p	0.182	0.971
miR1393p	0.01	1
miR1395p	0.071	1
miR1403p	0.034	1
miR1405p	-0.075	1
miR1413p	-0.136	1
miR1415p	-0.074	1
miR1423p	-0.145	0.999
miR1425p	-0.126	1
miR1433p	0.121	1
miR1435p	0.003	1
miR1443p	-0.18	0.976
miR1445p	-0.15	0.998
miR1453p	0.139	1
miR1455p	0.155	0.998
miR14685p	-0.103	1
miR146a5p	-0.043	1
miR146b3p	0.021	1
miR146b5p	-0.022	1
miR148a3p	0.085	1
miR148a5p	0.108	1
miR148b3p	-0.186	0.951
miR1495p	-0.013	1
miR1505p	-0.079	1
miR151a3p	-0.107	1
miR151a5p	-0.13	1
miR1523p	0.134	1
miR1533p	-0.159	0.997
miR1535p	-0.199	0.885
miR1555p	-0.095	1
miR15a5p	0.047	1
miR15b3p	-0.184	0.96
miR15b5p	-0.131	1
miR1623p	-0.123	1
miR165p	-0.138	1
miR173p	-0.154	0.998
miR175p	-0.163	0.995
miR181a23p	0.088	1
miR181a3p	0.189	0.937
miR181a5p	0.113	1
miR181b3p	-0.033	1
miR181b5p	0.074	1
miR181c3p	-0.029	1
miR181c5p	0.006	1
miR181d5p	0.048	1
miR1825p	0.067	1
miR1835p	-0.114	1
miR184	0.165	0.995
miR1855p	-0.121	1
miR1865p	-0.202	0.856
miR1873p	-0.009	1
miR18a5p	-0.196	0.893
miR190b	0.059	1
miR1915p	-0.116	1
miR1925p	-0.089	1
miR193a3p	-0.026	1
miR193a5p	-0.046	1
miR193b3p	0.007	1
miR1945p	0.023	1
miR1955p	0.148	0.998
miR196a5p	0.31	0.022
miR196b5p	0.095	1
miR1973p	-0.197	0.89
miR199a3p	0.223	0.658
miR199a5p	0.277	0.132
miR199b3p	0.221	0.664
miR199b5p	0.297	0.047
miR19a3p	-0.161	0.996
miR19b3p	-0.11	1
miR200a3p	-0.217	0.703
miR200a5p	-0.118	1
miR200b3p	-0.177	0.981
miR200b5p	-0.187	0.946
miR200c3p	-0.179	0.98
miR200c5p	-0.077	1
miR2025p	0.103	1
miR203a	0.149	0.998
miR203b3p	0.034	1
miR2045p	0.238	0.473
miR2055p	0.316	0.019
miR206	-0.002	1
miR20a3p	-0.142	1
miR20a5p	-0.113	1
miR20b3p	0.054	1
miR20b5p	0.055	1
miR2103p	-0.082	1
miR213p	-0.022	1
miR2143p	0.205	0.826
miR2145p	0.239	0.463
miR2155p	0.021	1
miR215p	0.116	1
miR217	0.131	1
miR2185p	0.141	1
miR2213p	0.011	1
miR2223p	-0.015	1
miR2233p	0.008	1
miR223p	0.109	1
miR2245p	-0.002	1
miR225p	0.098	1
miR23555p	-0.024	1
miR23a3p	-0.001	1
miR23b3p	0.011	1
miR2425p	0.015	1
miR243p	-0.089	1
miR253p	-0.108	1
miR26a5p	0.037	1
miR26b3p	-0.03	1
miR26b5p	0.047	1
miR27a3p	0.057	1
miR27a5p	0.123	1
miR27b3p	0.07	1
miR283p	0.12	1
miR285p	0.021	1
miR29a3p	0.051	1
miR29b25p	-0.146	0.999
miR29b3p	-0.233	0.527
miR29c3p	-0.073	1
miR29c5p	-0.105	1
miR301a3p	-0.313	0.019
miR301a5p	-0.236	0.497
miR30653p	-0.006	1
miR30655p	-0.064	1
miR30745p	-0.176	0.984
miR30a3p	-0.065	1
miR30a5p	-0.035	1
miR30b5p	0.019	1
miR30c23p	-0.024	1
miR30c5p	-0.053	1
miR30d5p	-0.102	1
miR30e3p	-0.019	1
miR30e5p	-0.135	1
miR31275p	-0.205	0.832
miR315p	0.088	1
miR320a	0.181	0.972
miR323a3p	0.217	0.703
miR323b3p	0.073	1
miR3243p	-0.203	0.85
miR3245p	-0.199	0.884
miR325p	-0.106	1
miR326	-0.229	0.58
miR3283p	-0.199	0.884
miR3305p	-0.231	0.547
miR3313p	-0.188	0.941
miR3353p	0.114	1
miR3355p	0.18	0.976
miR3373p	0.289	0.077
miR3383p	-0.178	0.981
miR3395p	-0.068	1
miR33a5p	-0.172	0.99
miR33b5p	-0.108	1
miR3403p	-0.13	1
miR3405p	-0.04	1
miR3423p	-0.125	1
miR3425p	-0.19	0.932
miR3455p	-0.019	1
miR34a5p	-0.088	1
miR34c3p	-0.114	1
miR34c5p	0.031	1
miR36073p	-0.044	1
miR3613p	-0.106	1
miR3615p	0.037	1
miR3625p	-0.079	1
miR3633p	0.142	1
miR365a3p	0.072	1
miR365b3p	0.072	1
miR36773p	-0.025	1
miR3703p	0.175	0.984
miR374a3p	-0.004	1
miR374a5p	0.021	1
miR374b5p	-0.057	1
miR375	-0.192	0.919
miR378a3p	-0.059	1
miR378a5p	-0.034	1
miR3795p	0.384	0.001
miR3813p	0.268	0.199
miR3825p	0.348	0.001
miR3835p	0.059	1
miR4093p	0.236	0.496
miR4095p	0.284	0.1
miR4103p	0.39	0.001
miR4233p	-0.225	0.626
miR4235p	-0.137	1
miR4245p	0.107	1
miR4255p	-0.077	1
miR429	-0.181	0.974
miR4313p	0.269	0.187
miR4325p	0.291	0.071
miR4326	-0.158	0.997
miR449a	-0.007	1
miR450a5p	0.21	0.77
miR450b5p	0.173	0.986
miR451a	-0.098	1
miR4523p	0.022	1
miR4525p	0.094	1
miR4543p	-0.219	0.681
miR4553p	-0.056	1
miR4555p	0.095	1
miR4662a5p	-0.114	1
miR47283p	-0.013	1
miR4833p	0.054	1
miR4835p	0.108	1
miR484	-0.019	1
miR4865p	-0.214	0.737
miR4933p	0.205	0.82
miR4935p	0.22	0.677
miR4953p	0.245	0.392
miR4975p	0.066	1
miR500a3p	-0.14	1
miR5013p	-0.245	0.395
miR5035p	0.002	1
miR5053p	-0.088	1
miR5055p	-0.183	0.966
miR5083p	-0.089	1
miR50935p	0.137	1
miR5093p	-0.079	1
miR5115p	-0.168	0.994
miR514a3p	0.053	1
miR5323p	-0.142	1
miR5325p	-0.097	1
miR5395p	0.189	0.939
miR5423p	0.298	0.046
miR5683	0.06	1
miR5743p	0.007	1
miR5765p	-0.091	1
miR577	-0.067	1
miR5823p	0.09	1
miR5825p	0.004	1
miR5845p	-0.058	1
miR5895p	-0.067	1
miR5905p	-0.093	1
miR5983p	-0.068	1
miR6087	0.034	1
miR6153p	0.167	0.995
miR6253p	0.008	1
miR6285p	-0.074	1
miR6295p	-0.14	1
miR65103p	0.186	0.953
miR6523p	0.04	1
miR6535p	0.062	1
miR6543p	0.274	0.146
miR6605p	-0.043	1
miR664a3p	0.117	1
miR6753p	0.125	1
miR7083p	0.08	1
miR7085p	0.049	1
miR713p	-0.23	0.565
miR7443p	-0.181	0.974
miR7445p	-0.275	0.146
miR7583p	0.31	0.022
miR7663p	-0.047	1
miR7675p	-0.004	1
miR7695p	-0.199	0.88
miR8743p	-0.176	0.984
miR8855p	0.01	1
miR8873p	-0.195	0.901
miR8893p	0.312	0.021
miR891a5p	-0.042	1
miR92a3p	-0.214	0.735
miR92b3p	0.045	1
miR933p	-0.186	0.951
miR934	-0.081	1
miR935	-0.106	1
miR935p	-0.107	1
miR93p	-0.067	1
miR940	-0.095	1
miR95p	-0.164	0.995
miR965p	-0.049	1
miR985p	-0.184	0.963
miR99a5p	0.307	0.026
miR99b3p	-0.243	0.412
miR99b5p	-0.208	0.797

## Sheet: DLV3_Methylation
sig_genes	corr	p_val
cg00003994	0.094	1
cg00005847	0.168	1
cg00015770	0.164	1
cg00027083	0.065	1
cg00030047	0.013	1
cg00061629	0.284	0.325
cg00075967	0.116	1
cg00116234	0.154	1
cg00117172	0.206	0.992
cg00134787	-0.04	1
cg00186701	0.049	1
cg00202711	0.061	1
cg00217795	0.004	1
cg00230502	-0.082	1
cg00231644	-0.052	1
cg00233307	0.159	1
cg00237010	0.016	1
cg00250430	0.198	0.995
cg00263760	0.037	1
cg00282347	-0.062	1
cg00290506	-0.107	1
cg00297584	0.089	1
cg00308665	0.05	1
cg00321478	0.041	1
cg00323915	-0.039	1
cg00328227	-0.098	1
cg00333226	0.078	1
cg00333528	0.04	1
cg00335286	0.149	1
cg00347904	0.174	1
cg00386408	-0.051	1
cg00399483	0.124	1
cg00412772	0.106	1
cg00430287	-0.148	1
cg00462994	0.21	0.988
cg00488364	0.023	1
cg00489401	0.245	0.775
cg00497084	-0.158	1
cg00498305	0.252	0.698
cg00498604	0.101	1
cg00499822	0.15	1
cg00512279	0.04	1
cg00557354	0.109	1
cg00563926	0.086	1
cg00564163	-0.059	1
cg00565688	0.096	1
cg00567749	0.21	0.988
cg00579393	-0.203	0.994
cg00615377	0.177	1
cg00625653	0.028	1
cg00626466	-0.011	1
cg00648883	0.126	1
cg00662556	0.032	1
cg00679738	0.073	1
cg00695416	0.003	1
cg00707317	0.055	1
cg00744433	-0.083	1
cg00777121	0.134	1
cg00779924	0.093	1
cg00792849	0.042	1
cg00804392	-0.075	1
cg00807586	0.189	0.999
cg00839584	0.138	1
cg00842351	0.119	1
cg00846036	0.129	1
cg00848728	0.107	1
cg00850538	0.192	0.999
cg00852964	0.046	1
cg00875272	0.114	1
cg00884221	0.143	1
cg00888007	0.055	1
cg00891541	0.155	1
cg00893242	0.232	0.913
cg00903242	0.196	0.998
cg00916635	-0.053	1
cg00930873	0.186	0.999
cg00955451	-0.039	1
cg00967316	0.016	1
cg00970325	0.25	0.718
cg00986320	-0.038	1
cg00995327	0.143	1
cg01009664	0.262	0.575
cg01031400	0.28	0.354
cg01033938	0.178	1
cg01049530	-0.034	1
cg01055695	-0.046	1
cg01058368	-0.073	1
cg01078434	-0.09	1
cg01081263	0.116	1
cg01086895	0.16	1
cg01103730	0.034	1
cg01109219	0.03	1
cg01114088	0.296	0.225
cg01120165	0.121	1
cg01129459	0.161	1
cg01144286	0.086	1
cg01152019	0.15	1
cg01182697	0.17	1
cg01185080	0.086	1
cg01185754	0.105	1
cg01186777	-0.172	1
cg01192900	0.072	1
cg01193293	0.002	1
cg01214847	0.065	1
cg01216369	0.124	1
cg01281904	-0.051	1
cg01291404	0.001	1
cg01295203	0.22	0.968
cg01305421	0.042	1
cg01305625	0.133	1
cg01324261	0.016	1
cg01333011	0.213	0.985
cg01335367	0.284	0.325
cg01353448	-0.099	1
cg01356829	-0.019	1
cg01366419	0.084	1
cg01367992	0.13	1
cg01381846	0.109	1
cg01401376	0.098	1
cg01407244	0.149	1
cg01424107	0.186	0.999
cg01464985	0.146	1
cg01469547	-0.112	1
cg01471713	0.076	1
cg01473816	-0.067	1
cg01476044	0.054	1
cg01484156	0.095	1
cg01512854	0.076	1
cg01535453	-0.045	1
cg01543654	0.033	1
cg01546563	0.177	1
cg01555431	0.107	1
cg01556075	0.088	1
cg01561916	0.134	1
cg01568736	-0.108	1
cg01580044	0.167	1
cg01580681	0.172	1
cg01598642	-0.034	1
cg01610488	0.008	1
cg01635061	0.09	1
cg01637734	-0.093	1
cg01656955	0.009	1
cg01664666	0.112	1
cg01671575	-0.071	1
cg01693350	0.215	0.982
cg01697732	0.11	1
cg01705587	0.273	0.447
cg01718139	-0.05	1
cg01724150	0.111	1
cg01777397	0.143	1
cg01782486	-0.112	1
cg01791232	-0.034	1
cg01804429	-0.199	0.995
cg01805282	0.153	1
cg01817393	0.109	1
cg01830294	0.161	1
cg01837719	0.172	1
cg01839464	0.144	1
cg01857260	0.152	1
cg01868782	-0.082	1
cg01870826	0.02	1
cg01880569	-0.017	1
cg01899253	0.098	1
cg01920232	0.099	1
cg01958189	-0.014	1
cg01965939	0.123	1
cg01968793	0.09	1
cg01988129	-0.026	1
cg02008154	0.076	1
cg02022375	-0.078	1
cg02029926	0.167	1
cg02037013	0.047	1
cg02046017	-0.245	0.786
cg02055963	0.132	1
cg02064106	0.114	1
cg02085507	-0.056	1
cg02097420	-0.033	1
cg02099418	0.122	1
cg02105856	-0.015	1
cg02124291	-0.074	1
cg02126753	0.126	1
cg02131967	0.187	0.999
cg02161900	0.091	1
cg02164046	0.081	1
cg02170525	0.234	0.898
cg02184413	-0.063	1
cg02192520	0.006	1
cg02196655	0.066	1
cg02197293	0.08	1
cg02210887	-0.021	1
cg02228185	0.033	1
cg02238826	0.093	1
cg02244695	0.017	1
cg02248486	0.042	1
cg02250594	0.074	1
cg02260587	-0.133	1
cg02309273	0.132	1
cg02311163	-0.007	1
cg02320454	0.125	1
cg02335804	0.27	0.478
cg02351381	0.194	0.998
cg02382666	0.151	1
cg02388150	0.181	1
cg02397720	0.119	1
cg02399455	-0.135	1
cg02409351	0.146	1
cg02417408	0.081	1
cg02422694	0.095	1
cg02431964	-0.044	1
cg02433671	-0.133	1
cg02452985	0.066	1
cg02477931	-0.127	1
cg02549424	0.016	1
cg02579133	-0.068	1
cg02595219	0.172	1
cg02599464	0.111	1
cg02602411	-0.048	1
cg02620769	0.153	1
cg02622316	0.253	0.691
cg02643667	-0.062	1
cg02647265	-0.126	1
cg02657438	-0.091	1
cg02672493	0.176	1
cg02681442	0.186	0.999
cg02682905	-0.057	1
cg02719634	0.221	0.963
cg02723533	-0.093	1
cg02724472	0.063	1
cg02729303	0.039	1
cg02735486	0.102	1
cg02748539	0.131	1
cg02757432	0.124	1
cg02765328	0.127	1
cg02774439	0.091	1
cg02780849	0.208	0.989
cg02789485	0.178	1
cg02805028	0.076	1
cg02831604	0.172	1
cg02836529	0.157	1
cg02844545	0.237	0.869
cg02860543	0.19	0.999
cg02867079	0.004	1
cg02879662	0.191	0.999
cg02880679	-0.098	1
cg02882813	0.138	1
cg02885771	0.167	1
cg02899772	0.209	0.988
cg02909790	0.019	1
cg02912041	-0.033	1
cg02915544	-0.07	1
cg02916816	0.275	0.424
cg02920216	0.22	0.969
cg02927346	0.082	1
cg02930996	0.157	1
cg02936263	-0.018	1
cg02938601	0.091	1
cg02946850	-0.065	1
cg02983451	0.059	1
cg02989940	-0.059	1
cg03001305	0.2	0.995
cg03017264	0.204	0.993
cg03019000	-0.094	1
cg03032025	0.074	1
cg03064067	0.165	1
cg03070194	0.14	1
cg03087937	0.123	1
cg03100752	0.055	1
cg03104936	0.221	0.966
cg03109316	-0.136	1
cg03127334	0.072	1
cg03139377	0.056	1
cg03158400	0.145	1
cg03160135	0.143	1
cg03167883	0.034	1
cg03168582	0.112	1
cg03192551	0.113	1
cg03192737	0.037	1
cg03199651	0.079	1
cg03214697	0.103	1
cg03238797	0.069	1
cg03266453	0.216	0.98
cg03289872	0.056	1
cg03292388	0.162	1
cg03294491	-0.012	1
cg03294619	0.186	0.999
cg03329165	0.272	0.458
cg03330058	-0.014	1
cg03330678	-0.045	1
cg03349953	0.051	1
cg03365437	0.053	1
cg03368758	-0.123	1
cg03386373	0.151	1
cg03386869	0.073	1
cg03388193	0.202	0.994
cg03425110	0.163	1
cg03468463	-0.049	1
cg03476195	0.106	1
cg03490200	0.022	1
cg03491478	0.145	1
cg03503295	-0.092	1
cg03504078	0.045	1
cg03506489	0.096	1
cg03521113	0.032	1
cg03522063	0.138	1
cg03533858	-0.079	1
cg03538436	0.167	1
cg03543593	0.145	1
cg03544320	0.045	1
cg03544379	-0.088	1
cg03547797	-0.037	1
cg03547924	0.171	1
cg03557733	0.166	1
cg03565081	-0.019	1
cg03567830	0.175	1
cg03608577	-0.114	1
cg03614513	-0.03	1
cg03630088	0.157	1
cg03642518	0.153	1
cg03664992	-0.071	1
cg03665785	0.094	1
cg03679305	0.185	0.999
cg03702236	0.01	1
cg03734874	-0.091	1
cg03743584	0.18	1
cg03763616	0.061	1
cg03764585	0.087	1
cg03780486	0.058	1
cg03799530	0.037	1
cg03826976	0.099	1
cg03852144	-0.059	1
cg03860768	0.079	1
cg03870261	0.005	1
cg03872376	0.017	1
cg03874199	0.116	1
cg03876618	0.022	1
cg03889226	0.131	1
cg03914397	0.107	1
cg03918304	0.141	1
cg03943081	0.04	1
cg03958979	-0.011	1
cg03964111	-0.023	1
cg03998348	0.043	1
cg04001333	-0.172	1
cg04001802	0.019	1
cg04032226	0.11	1
cg04034767	0.179	1
cg04039397	0.095	1
cg04048259	0.069	1
cg04052038	0.067	1
cg04058169	-0.164	1
cg04062391	0.208	0.992
cg04063348	0.015	1
cg04072323	0.119	1
cg04091078	0.083	1
cg04096767	0.142	1
cg04098585	0.117	1
cg04101379	0.215	0.981
cg04106785	-0.138	1
cg04184278	-0.129	1
cg04219321	0.004	1
cg04220579	0.044	1
cg04237663	0.03	1
cg04254916	0.276	0.411
cg04263186	-0.015	1
cg04270799	0.154	1
cg04273431	0.122	1
cg04297093	-0.024	1
cg04312209	-0.089	1
cg04315771	0.072	1
cg04329382	-0.008	1
cg04330449	0.131	1
cg04336379	0.029	1
cg04345475	0.04	1
cg04349727	0.006	1
cg04353483	0.153	1
cg04369341	0.244	0.796
cg04375036	0.104	1
cg04376312	0.116	1
cg04378886	0.012	1
cg04387658	0.049	1
cg04424621	-0.008	1
cg04435420	0.04	1
cg04439215	-0.034	1
cg04448487	0.372	0.005
cg04451770	0.085	1
cg04454951	0.102	1
cg04456238	0.169	1
cg04457051	-0.023	1
cg04457979	0.211	0.988
cg04458548	0.133	1
cg04490714	0.104	1
cg04505023	0.091	1
cg04513422	-0.022	1
cg04527363	-0.022	1
cg04528819	0.179	1
cg04532952	0.083	1
cg04534765	0.187	0.999
cg04549333	0.235	0.89
cg04564030	0.217	0.979
cg04574507	-0.033	1
cg04597449	0.118	1
cg04599297	0.138	1
cg04600618	0.12	1
cg04622802	0.119	1
cg04623837	0.158	1
cg04623955	0.035	1
cg04632671	-0.048	1
cg04636557	0.014	1
cg04645174	-0.105	1
cg04689061	0.185	1
cg04717045	-0.158	1
cg04726446	0.126	1
cg04740359	-0.091	1
cg04743650	0.092	1
cg04747322	0.192	0.999
cg04748010	0.044	1
cg04761824	0.071	1
cg04765277	0.06	1
cg04770504	0.138	1
cg04784672	0.069	1
cg04786857	0.052	1
cg04797323	0.169	1
cg04845579	0.238	0.857
cg04875162	0.137	1
cg04893119	-0.035	1
cg04897683	0.112	1
cg04915566	0.029	1
cg04920951	0.187	0.999
cg04945541	0.166	1
cg04947157	0.069	1
cg04970117	0.08	1
cg04970352	0.252	0.698
cg04981492	0.191	0.999
cg04988423	-0.026	1
cg04994456	0.153	1
cg04995717	0.052	1
cg05000446	-0.012	1
cg05022306	0.113	1
cg05023116	-0.059	1
cg05023691	0.01	1
cg05052633	0.033	1
cg05072008	-0.064	1
cg05089968	-0.148	1
cg05093686	0.243	0.801
cg05098732	0.172	1
cg05109049	-0.024	1
cg05157725	0.055	1
cg05158615	0.023	1
cg05159188	0.17	1
cg05161795	0.07	1
cg05164634	0.038	1
cg05194726	0.251	0.713
cg05206587	-0.087	1
cg05209917	-0.142	1
cg05213296	0.096	1
cg05226008	-0.155	1
cg05232889	-0.025	1
cg05244766	-0.02	1
cg05246522	0.173	1
cg05248781	0.041	1
cg05250458	0.052	1
cg05252264	-0.066	1
cg05262335	0.198	0.995
cg05270634	0.061	1
cg05275752	-0.206	0.992
cg05293216	0.056	1
cg05331214	0.052	1
cg05345286	0.144	1
cg05358291	0.106	1
cg05373457	0.146	1
cg05382123	0.13	1
cg05393484	-0.041	1
cg05396987	0.135	1
cg05420896	0.01	1
cg05429895	0.034	1
cg05440289	-0.063	1
cg05445326	0.064	1
cg05483509	0.006	1
cg05485062	0.021	1
cg05500015	0.124	1
cg05501584	-0.123	1
cg05508084	0.011	1
cg05522383	0.003	1
cg05535113	0.057	1
cg05590294	0.113	1
cg05606799	-0.145	1
cg05619712	-0.002	1
cg05624196	0.04	1
cg05628549	0.128	1
cg05647859	-0.064	1
cg05649009	0.053	1
cg05654163	-0.092	1
cg05674036	-0.096	1
cg05675373	0.159	1
cg05767404	-0.059	1
cg05768141	0.119	1
cg05772663	0.125	1
cg05774801	0.096	1
cg05799317	-0.201	0.995
cg05820087	0.009	1
cg05822100	0.125	1
cg05822532	0.135	1
cg05828624	-0.081	1
cg05845178	-0.114	1
cg05861567	0.256	0.651
cg05896682	0.081	1
cg05899618	0.054	1
cg05909475	0.094	1
cg05937453	0.199	0.995
cg05942574	0.056	1
cg05953243	0.025	1
cg06015218	0.049	1
cg06022562	-0.042	1
cg06038133	0.184	1
cg06043114	0.072	1
cg06051311	0.127	1
cg06051662	0.114	1
cg06092815	0.095	1
cg06096336	0.013	1
cg06101324	0.155	1
cg06118312	0.122	1
cg06119575	-0.036	1
cg06141025	0.099	1
cg06142324	0.143	1
cg06144905	0.015	1
cg06151165	0.14	1
cg06156376	0.006	1
cg06166767	0.011	1
cg06213598	-0.212	0.986
cg06214007	0.043	1
cg06220235	0.026	1
cg06233985	0.025	1
cg06244906	-0.044	1
cg06255227	-0.139	1
cg06263495	-0.059	1
cg06269753	0.137	1
cg06274159	0.164	1
cg06275635	0.074	1
cg06276653	-0.106	1
cg06277657	0.039	1
cg06291867	0.026	1
cg06339706	0.07	1
cg06346081	0.004	1
cg06352750	0.151	1
cg06357925	0.132	1
cg06363129	0.118	1
cg06367117	0.063	1
cg06377278	0.037	1
cg06378617	-0.095	1
cg06388544	0.033	1
cg06417962	0.012	1
cg06434470	-0.163	1
cg06436504	-0.279	0.376
cg06458239	0.156	1
cg06490988	0.02	1
cg06493386	0.023	1
cg06493930	-0.144	1
cg06498267	0.086	1
cg06501084	-0.036	1
cg06506864	-0.099	1
cg06509239	0.052	1
cg06516124	0.185	0.999
cg06533629	0.069	1
cg06539449	0.121	1
cg06539804	0.289	0.275
cg06550629	-0.079	1
cg06563300	0.165	1
cg06572160	0.129	1
cg06577725	0.133	1
cg06630241	-0.01	1
cg06637774	0.165	1
cg06638433	0.095	1
cg06638966	0.263	0.569
cg06690548	-0.11	1
cg06738602	0.011	1
cg06757810	-0.057	1
cg06781209	0.101	1
cg06818777	0.078	1
cg06821120	0.044	1
cg06821993	0.056	1
cg06825142	0.09	1
cg06851207	0.075	1
cg06906435	-0.04	1
cg06908778	0.159	1
cg06912252	0.081	1
cg06938878	0.117	1
cg06940792	0.009	1
cg06948294	0.043	1
cg06958829	0.063	1
cg06960698	0.173	1
cg06971096	0.261	0.587
cg07007400	-0.009	1
cg07014174	0.059	1
cg07028533	0.025	1
cg07070934	0.217	0.975
cg07072643	0.109	1
cg07080358	0.178	1
cg07080946	-0.143	1
cg07086380	0.071	1
cg07102705	0.112	1
cg07104706	0.015	1
cg07112154	0.119	1
cg07126559	-0.104	1
cg07173760	0.063	1
cg07177852	0.077	1
cg07185695	0.001	1
cg07186138	0.265	0.552
cg07197059	-0.024	1
cg07200280	0.117	1
cg07220939	0.011	1
cg07237830	-0.153	1
cg07237939	0.148	1
cg07241568	0.152	1
cg07260592	0.011	1
cg07271264	-0.015	1
cg07295678	0.083	1
cg07337598	-0.127	1
cg07347645	-0.002	1
cg07354440	-0.048	1
cg07361385	0.033	1
cg07376535	0.15	1
cg07384961	0.289	0.273
cg07398429	0.004	1
cg07409200	0.042	1
cg07447922	0.127	1
cg07471052	-0.024	1
cg07525077	0.044	1
cg07533148	-0.127	1
cg07536847	0.074	1
cg07546360	0.054	1
cg07548313	-0.019	1
cg07550362	0.096	1
cg07570142	-0.012	1
cg07572341	0.025	1
cg07601320	0.15	1
cg07602200	0.136	1
cg07613153	0.199	0.995
cg07621046	-0.122	1
cg07634191	-0.08	1
cg07636178	0.065	1
cg07644368	0.104	1
cg07654934	0.165	1
cg07660236	0.248	0.745
cg07664856	-0.097	1
cg07665060	0.145	1
cg07679836	0.101	1
cg07684796	0.021	1
cg07684809	0.054	1
cg07685034	0.033	1
cg07685869	0.143	1
cg07694025	0.058	1
cg07696033	0.251	0.713
cg07703401	0.235	0.889
cg07715201	0.01	1
cg07748540	0.122	1
cg07749074	0.128	1
cg07770222	-0.152	1
cg07773116	0.103	1
cg07824742	0.03	1
cg07841014	-0.059	1
cg07845390	0.146	1
cg07846220	0.162	1
cg07850604	0.012	1
cg07903918	0.152	1
cg07914866	0.068	1
cg07935568	0.029	1
cg07950803	-0.028	1
cg07965823	0.024	1
cg08008403	0.211	0.987
cg08009622	0.123	1
cg08016363	0.109	1
cg08047457	0.061	1
cg08047907	0.254	0.672
cg08056146	0.131	1
cg08057475	-0.035	1
cg08077673	-0.023	1
cg08085267	0.048	1
cg08088390	0.053	1
cg08088989	0.041	1
cg08089301	0.073	1
cg08097755	0.142	1
cg08097882	0.068	1
cg08099701	-0.102	1
cg08101264	0.06	1
cg08108641	-0.112	1
cg08124030	0.006	1
cg08124722	0.041	1
cg08128768	0.038	1
cg08136806	0.093	1
cg08186362	0.031	1
cg08190291	0.148	1
cg08205865	-0.134	1
cg08258650	0.186	0.999
cg08260891	0.101	1
cg08260959	0.138	1
cg08261094	0.049	1
cg08261841	0.088	1
cg08263647	0.134	1
cg08291098	0.181	1
cg08301503	0.195	0.998
cg08315770	0.099	1
cg08317263	0.161	1
cg08331313	-0.008	1
cg08348496	0.243	0.801
cg08367223	-0.049	1
cg08385610	-0.041	1
cg08404225	-0.12	1
cg08418111	0.058	1
cg08422599	0.104	1
cg08441170	0.02	1
cg08441806	0.091	1
cg08458170	-0.051	1
cg08474603	-0.039	1
cg08491964	-0.008	1
cg08504583	0.084	1
cg08519905	0.046	1
cg08528984	0.084	1
cg08532057	0.061	1
cg08535373	0.173	1
cg08536841	0.122	1
cg08555612	0.104	1
cg08558340	-0.032	1
cg08572611	0.144	1
cg08575537	0.096	1
cg08578023	0.073	1
cg08578734	0.244	0.798
cg08598221	-0.029	1
cg08614481	0.14	1
cg08634464	-0.126	1
cg08658594	-0.179	1
cg08668790	0.038	1
cg08690031	0.148	1
cg08717396	0.05	1
cg08728865	0.013	1
cg08747377	0.14	1
cg08752459	0.118	1
cg08762247	0.233	0.901
cg08763351	0.058	1
cg08768421	0.135	1
cg08784110	-0.02	1
cg08788717	0.041	1
cg08812936	0.171	1
cg08826839	0.049	1
cg08832227	0.207	0.992
cg08849574	0.053	1
cg08872742	0.21	0.988
cg08876932	0.203	0.994
cg08878323	-0.01	1
cg08897388	0.1	1
cg08899626	0.097	1
cg08914623	0.229	0.921
cg08918749	0.142	1
cg08924430	-0.013	1
cg08942800	0.166	1
cg08947964	-0.177	1
cg08952029	0.148	1
cg08958015	0.11	1
cg08970694	-0.006	1
cg08981777	-0.063	1
cg08987989	-0.155	1
cg08993172	0.247	0.755
cg08995424	0.256	0.652
cg09009111	0.102	1
cg09022993	0.106	1
cg09025324	0.155	1
cg09038676	0.165	1
cg09045681	0.137	1
cg09053680	0.093	1
cg09059945	0.039	1
cg09061733	-0.013	1
cg09068528	0.077	1
cg09082287	0.181	1
cg09096950	0.17	1
cg09120035	-0.143	1
cg09126273	0.161	1
cg09137696	0.077	1
cg09147827	-0.044	1
cg09158314	0.202	0.994
cg09173897	0.122	1
cg09179845	0.11	1
cg09186006	0.119	1
cg09214254	0.162	1
cg09220361	0.177	1
cg09243021	0.013	1
cg09256683	0.117	1
cg09260089	0.176	1
cg09272256	0.254	0.678
cg09290866	0.132	1
cg09300114	0.025	1
cg09313705	0.027	1
cg09328024	-0.065	1
cg09350274	0.147	1
cg09381003	0.051	1
cg09390792	0.104	1
cg09404633	0.264	0.553
cg09406238	-0.055	1
cg09432376	0.144	1
cg09453312	-0.112	1
cg09467501	0.188	0.999
cg09473585	-0.093	1
cg09478478	0.002	1
cg09479015	0.148	1
cg09492887	0.194	0.999
cg09495977	0.186	0.999
cg09499849	0.069	1
cg09516965	0.193	0.999
cg09522147	-0.019	1
cg09555879	-0.111	1
cg09577651	0.117	1
cg09582042	0.068	1
cg09636671	0.283	0.328
cg09638834	0.101	1
cg09643544	0.126	1
cg09644722	0.041	1
cg09649610	0.143	1
cg09656934	-0.003	1
cg09682183	0.037	1
cg09712066	0.073	1
cg09721047	0.069	1
cg09721427	0.011	1
cg09748960	0.105	1
cg09793866	-0.041	1
cg09809672	-0.03	1
cg09827833	0.156	1
cg09829176	0.296	0.218
cg09829319	0.253	0.686
cg09835085	-0.044	1
cg09847584	-0.187	0.999
cg09851465	0.425	0.001
cg09868882	-0.044	1
cg09871315	0.2	0.995
cg09872233	0.179	1
cg09906458	0.013	1
cg09945801	0.203	0.994
cg09949775	0.106	1
cg09952204	0.114	1
cg09963123	-0.09	1
cg09971646	0.037	1
cg09980522	0.202	0.994
cg09997082	0.207	0.992
cg10031651	-0.032	1
cg10044101	-0.039	1
cg10045881	-0.028	1
cg10054857	0.076	1
cg10059959	0.113	1
cg10071275	-0.123	1
cg10088985	-0.01	1
cg10106388	0.122	1
cg10129493	-0.028	1
cg10140638	0.177	1
cg10141715	0.049	1
cg10143146	0.17	1
cg10146929	0.184	1
cg10150530	0.087	1
cg10161121	-0.081	1
cg10171125	-0.075	1
cg10175795	0.082	1
cg10187559	0.199	0.995
cg10189763	0.011	1
cg10257049	-0.018	1
cg10281002	-0.017	1
cg10281770	-0.103	1
cg10298815	-0.013	1
cg10300684	0.267	0.527
cg10303487	0.239	0.857
cg10303842	0.2	0.995
cg10305797	-0.032	1
cg10316764	-0.012	1
cg10318258	0.083	1
cg10321723	0.106	1
cg10329418	0.072	1
cg10334928	-0.108	1
cg10362591	0.056	1
cg10370591	-0.022	1
cg10377274	-0.113	1
cg10379687	-0.026	1
cg10412312	0.079	1
cg10447080	0.101	1
cg10451565	0.072	1
cg10484958	-0.036	1
cg10486998	0.118	1
cg10503138	-0.149	1
cg10516886	0.122	1
cg10523671	-0.012	1
cg10539507	0.191	0.999
cg10541755	0.089	1
cg10556064	0.102	1
cg10576828	-0.101	1
cg10604168	0.111	1
cg10605520	0.138	1
cg10646402	0.26	0.6
cg10669058	-0.044	1
cg10683939	0.068	1
cg10691387	-0.018	1
cg10693071	0.017	1
cg10707565	-0.089	1
cg10722799	-0.084	1
cg10725344	0.062	1
cg10730712	0.074	1
cg10741760	0.144	1
cg10742801	0.261	0.593
cg10743104	0.204	0.993
cg10757144	0.204	0.994
cg10766289	-0.009	1
cg10777851	0.191	0.999
cg10784030	0.094	1
cg10784813	0.153	1
cg10818781	-0.038	1
cg10861599	0.063	1
cg10883303	0.006	1
cg10883621	0.081	1
cg10919204	-0.099	1
cg10935723	-0.066	1
cg10938286	0.113	1
cg10942056	-0.16	1
cg10946435	0.196	0.998
cg10947146	0.097	1
cg10957151	-0.001	1
cg10964421	0.243	0.808
cg10977115	-0.015	1
cg10978355	-0.05	1
cg10983208	0.204	0.994
cg10990993	0.056	1
cg11009736	0.073	1
cg11015241	0.134	1
cg11021744	0.048	1
cg11038843	0.154	1
cg11052143	-0.055	1
cg11059483	0.02	1
cg11079619	-0.101	1
cg11126134	0.112	1
cg11191210	0.098	1
cg11200929	0.034	1
cg11201229	-0.031	1
cg11203041	-0.012	1
cg11206634	-0.026	1
cg11241627	0.069	1
cg11271605	-0.188	0.999
cg11279021	0.101	1
cg11304234	0.039	1
cg11319389	0.269	0.489
cg11325578	0.186	0.999
cg11354906	0.207	0.992
cg11377136	0.07	1
cg11389172	0.15	1
cg11399100	0.079	1
cg11402505	0.074	1
cg11428724	-0.113	1
cg11435943	-0.05	1
cg11438428	0.116	1
cg11452221	0.248	0.753
cg11471401	0.064	1
cg11484576	0.084	1
cg11500727	0.09	1
cg11500797	0.178	1
cg11511443	-0.035	1
cg11512771	0.059	1
cg11516377	0.029	1
cg11536940	0.1	1
cg11547724	-0.187	0.999
cg11554507	-0.146	1
cg11566244	0.09	1
cg11584936	-0.018	1
cg11591325	0.135	1
cg11611600	-0.014	1
cg11617144	0.176	1
cg11634198	0.142	1
cg11638200	0.149	1
cg11644586	-0.005	1
cg11647681	0.118	1
cg11648289	0.02	1
cg11656547	0.035	1
cg11668923	0.11	1
cg11670211	0.249	0.73
cg11706911	0.128	1
cg11716026	0.044	1
cg11719784	0.071	1
cg11724759	0.066	1
cg11733245	0.153	1
cg11738543	0.198	0.995
cg11759378	-0.088	1
cg11802013	-0.183	1
cg11811840	0.23	0.92
cg11812218	0.154	1
cg11819637	0.112	1
cg11822659	0.147	1
cg11832722	0.043	1
cg11846956	0.107	1
cg11846968	-0.013	1
cg11877382	0.075	1
cg11884243	0.142	1
cg11902458	0.16	1
cg11903057	-0.044	1
cg11911951	-0.188	0.999
cg11934695	0.012	1
cg11939496	0.096	1
cg11947493	0.231	0.918
cg11976166	0.056	1
cg11976616	-0.063	1
cg11984608	0.039	1
cg12005098	0.146	1
cg12006284	0.193	0.999
cg12024292	0.063	1
cg12041387	0.108	1
cg12045829	0.278	0.382
cg12052765	0.139	1
cg12058490	0.059	1
cg12078929	0.014	1
cg12081743	0.055	1
cg12091331	0.204	0.993
cg12091944	0.133	1
cg12100791	0.115	1
cg12105450	0.184	1
cg12111714	0.214	0.983
cg12128839	0.095	1
cg12133004	0.018	1
cg12181621	0.118	1
cg12188560	0.212	0.985
cg12238343	0.064	1
cg12251804	0.04	1
cg12259256	0.104	1
cg12265829	0.239	0.847
cg12285118	-0.034	1
cg12294121	0.124	1
cg12300353	0.111	1
cg12315302	0.119	1
cg12317456	0.052	1
cg12322132	0.018	1
cg12331389	0.079	1
cg12348970	-0.02	1
cg12351433	0.102	1
cg12359315	0.018	1
cg12360736	0.125	1
cg12374721	0.17	1
cg12382902	0.183	1
cg12388309	-0.043	1
cg12391048	-0.11	1
cg12397274	-0.006	1
cg12406559	-0.184	1
cg12422450	0.032	1
cg12428447	0.046	1
cg12448933	0.08	1
cg12493906	-0.133	1
cg12515638	-0.011	1
cg12530080	-0.031	1
cg12531542	0.119	1
cg12535715	0.033	1
cg12547930	-0.215	0.983
cg12554476	-0.085	1
cg12571423	0.267	0.525
cg12582008	-0.078	1
cg12601757	0.068	1
cg12610744	-0.111	1
cg12611860	-0.19	0.999
cg12614105	0.092	1
cg12626411	-0.125	1
cg12627583	0.059	1
cg12629325	0.027	1
cg12640109	-0.044	1
cg12683929	0.048	1
cg12699371	0.167	1
cg12717594	0.083	1
cg12727795	0.215	0.982
cg12732953	-0.002	1
cg12738197	0.035	1
cg12741420	0.163	1
cg12762799	0.059	1
cg12768605	0.206	0.992
cg12782180	0.023	1
cg12783776	0.154	1
cg12788467	0.204	0.993
cg12793610	0.072	1
cg12815142	-0.043	1
cg12815916	-0.092	1
cg12839593	-0.253	0.686
cg12840719	0.179	1
cg12847373	0.123	1
cg12856392	0.067	1
cg12858460	0.12	1
cg12874092	0.111	1
cg12875426	-0.025	1
cg12878228	0.079	1
cg12914657	-0.023	1
cg12949975	0.041	1
cg12958813	0.01	1
cg12966875	0.042	1
cg12995941	0.047	1
cg12998491	0.087	1
cg13002506	-0.1	1
cg13007988	-0.067	1
cg13015534	0.052	1
cg13019092	0.116	1
cg13038560	-0.208	0.992
cg13060154	0.019	1
cg13060997	0.104	1
cg13097407	0.252	0.699
cg13121699	0.175	1
cg13144783	0.219	0.971
cg13152535	0.199	0.995
cg13191049	-0.046	1
cg13206017	0.055	1
cg13216057	0.123	1
cg13217373	0.095	1
cg13226591	-0.011	1
cg13234863	-0.022	1
cg13262687	0.096	1
cg13277939	-0.066	1
cg13288195	0.015	1
cg13297865	0.018	1
cg13301003	0.244	0.79
cg13311440	0.07	1
cg13315147	0.135	1
cg13320626	0.209	0.989
cg13351583	0.225	0.944
cg13379236	0.138	1
cg13398291	0.151	1
cg13410437	-0.067	1
cg13447818	-0.013	1
cg13449778	0.024	1
cg13462129	0.042	1
cg13471990	0.16	1
cg13488201	0.069	1
cg13492227	0.143	1
cg13526007	0.102	1
cg13547644	0.04	1
cg13548361	0.133	1
cg13549845	0.161	1
cg13577076	0.135	1
cg13603171	-0.044	1
cg13615963	0.041	1
cg13619915	0.143	1
cg13625403	0.188	0.999
cg13633026	-0.181	1
cg13643585	0.097	1
cg13652336	0.114	1
cg13663218	0.097	1
cg13688966	-0.051	1
cg13739417	0.346	0.022
cg13755070	0.168	1
cg13760253	-0.253	0.686
cg13791131	0.195	0.998
cg13792279	0.04	1
cg13801381	0.184	1
cg13801416	0.151	1
cg13818573	-0.163	1
cg13830624	0.079	1
cg13836770	-0.004	1
cg13847070	0.174	1
cg13870494	0.112	1
cg13882988	-0.058	1
cg13885201	0.103	1
cg13901526	0.33	0.053
cg13904968	-0.035	1
cg13912117	0.147	1
cg13915726	0.036	1
cg13921352	0.104	1
cg13929328	0.076	1
cg13958426	0.23	0.918
cg13958614	0.024	1
cg13968061	-0.063	1
cg13986130	0.09	1
cg13991233	0.025	1
cg14001035	0.106	1
cg14011639	0.143	1
cg14015044	-0.019	1
cg14019317	0.062	1
cg14021073	0.18	1
cg14023451	-0.105	1
cg14062083	-0.079	1
cg14063008	0.036	1
cg14074117	-0.001	1
cg14094960	-0.029	1
cg14114267	-0.129	1
cg14116122	0.126	1
cg14133708	0.079	1
cg14137939	-0.031	1
cg14153740	-0.024	1
cg14155416	0.108	1
cg14161241	0.055	1
cg14167596	-0.112	1
cg14189571	0.117	1
cg14201417	0.196	0.998
cg14209518	-0.124	1
cg14223995	0.156	1
cg14228238	0.08	1
cg14258236	-0.06	1
cg14262937	0.124	1
cg14289461	-0.026	1
cg14289511	0.101	1
cg14294758	0.069	1
cg14310034	0.057	1
cg14367014	-0.076	1
cg14370448	0.051	1
cg14384532	0.062	1
cg14385738	-0.043	1
cg14396117	0.132	1
cg14401837	0.098	1
cg14407437	0.029	1
cg14409941	0.123	1
cg14417329	0.197	0.998
cg14419187	0.17	1
cg14446712	0.063	1
cg14456683	0.162	1
cg14458834	0.181	1
cg14472778	-0.007	1
cg14494812	-0.204	0.994
cg14498423	-0.09	1
cg14539231	0.124	1
cg14563260	-0.008	1
cg14601284	0.095	1
cg14611174	0.113	1
cg14614211	0.149	1
cg14620221	-0.026	1
cg14652095	0.13	1
cg14659547	0.069	1
cg14681055	-0.038	1
cg14696396	0.036	1
cg14696820	0.108	1
cg14696870	-0.015	1
cg14717170	0.145	1
cg14721213	0.208	0.991
cg14726637	0.206	0.992
cg14740251	0.002	1
cg14754581	0.015	1
cg14759043	0.109	1
cg14776962	0.137	1
cg14795968	0.025	1
cg14823162	0.139	1
cg14826683	0.078	1
cg14832904	-0.045	1
cg14859460	0.114	1
cg14882700	0.127	1
cg14892768	0.102	1
cg14902389	0.15	1
cg14916079	0.101	1
cg14916288	-0.01	1
cg14920334	-0.084	1
cg14925024	0.006	1
cg14958635	0.023	1
cg14988503	0.081	1
cg14991487	0.044	1
cg14998713	0.174	1
cg15002204	0.102	1
cg15020645	0.088	1
cg15042080	0.08	1
cg15043057	0.167	1
cg15046693	0.063	1
cg15077070	0.147	1
cg15096123	-0.048	1
cg15105703	0.019	1
cg15107670	-0.001	1
cg15133917	-0.048	1
cg15134649	0	1
cg15147516	0.028	1
cg15149645	-0.033	1
cg15149938	-0.039	1
cg15158783	0.023	1
cg15175266	-0.076	1
cg15191648	0.091	1
cg15202954	0.041	1
cg15238224	-0.027	1
cg15239123	0.053	1
cg15241708	-0.231	0.917
cg15271616	0.164	1
cg15309006	0.091	1
cg15337897	0.069	1
cg15343119	0.135	1
cg15350036	-0.017	1
cg15361231	0.014	1
cg15361590	0.114	1
cg15361750	0.039	1
cg15364537	0.114	1
cg15364618	0.2	0.995
cg15377518	-0.108	1
cg15379633	-0.085	1
cg15381313	0.145	1
cg15383120	-0.05	1
cg15398520	-0.115	1
cg15403517	0.065	1
cg15423764	0.102	1
cg15425811	0.022	1
cg15435730	0.109	1
cg15439862	0.132	1
cg15452573	0.12	1
cg15475323	0.02	1
cg15481539	-0.107	1
cg15485859	-0.117	1
cg15516226	0.066	1
cg15520279	0.061	1
cg15526708	0.105	1
cg15534366	-0.114	1
cg15540820	0.127	1
cg15552238	-0.068	1
cg15583072	-0.096	1
cg15584813	0.085	1
cg15590780	-0.011	1
cg15604467	0.101	1
cg15607672	0.076	1
cg15613048	-0.108	1
cg15642035	-0.08	1
cg15647515	0.145	1
cg15669228	0.015	1
cg15684563	-0.005	1
cg15692239	0.093	1
cg15720535	0.088	1
cg15746445	0.063	1
cg15746719	-0.003	1
cg15747595	-0.088	1
cg15755548	0.259	0.616
cg15760840	0.097	1
cg15761405	-0.046	1
cg15765694	0.074	1
cg15772361	-0.062	1
cg15774153	-0.012	1
cg15777781	-0.043	1
cg15786837	0.133	1
cg15798455	0.089	1
cg15799267	0.146	1
cg15802898	0.082	1
cg15811427	-0.018	1
cg15817236	-0.002	1
cg15830940	0.004	1
cg15839448	0.128	1
cg15852891	0.164	1
cg15873301	0.221	0.966
cg15883716	0.173	1
cg15905979	0.225	0.943
cg15926585	-0.02	1
cg15928132	-0.083	1
cg15937958	-0.003	1
cg15952487	-0.014	1
cg15982419	-0.02	1
cg15984661	0.216	0.981
cg15988792	0.219	0.971
cg15992730	0.191	0.999
cg16014085	-0.024	1
cg16016036	0.007	1
cg16019620	-0.227	0.937
cg16042149	0.105	1
cg16092786	0.124	1
cg16098981	0.058	1
cg16101800	-0.063	1
cg16112050	-0.099	1
cg16112129	0.14	1
cg16112157	0.061	1
cg16131766	0.016	1
cg16139316	0.095	1
cg16158220	0.028	1
cg16158681	0.185	1
cg16173109	0.276	0.42
cg16175263	0.091	1
cg16177830	-0.02	1
cg16215361	0.046	1
cg16232126	0.088	1
cg16232979	0.15	1
cg16240480	-0.069	1
cg16245261	0.211	0.988
cg16250754	0.049	1
cg16254309	0.084	1
cg16257091	0.162	1
cg16293656	0.209	0.988
cg16302441	0.118	1
cg16313343	0.161	1
cg16319578	0.022	1
cg16321029	0.058	1
cg16334795	0.083	1
cg16335762	0.066	1
cg16358826	0.174	1
cg16363586	0.077	1
cg16377872	0.065	1
cg16415646	-0.041	1
cg16428251	0.219	0.973
cg16431978	-0.014	1
cg16505550	-0.101	1
cg16516400	0.18	1
cg16517394	0.074	1
cg16530429	0.19	0.999
cg16557944	0.081	1
cg16580737	0.186	0.999
cg16585619	-0.139	1
cg16607065	0.273	0.452
cg16612699	0	1
cg16615211	-0.035	1
cg16616769	-0.015	1
cg16652063	0.135	1
cg16652259	-0.185	1
cg16703647	0.086	1
cg16708623	-0.076	1
cg16714091	0.139	1
cg16731240	-0.097	1
cg16739580	-0.012	1
cg16743289	0.037	1
cg16744741	-0.081	1
cg16761581	0.245	0.777
cg16776350	0.137	1
cg16777510	0.177	1
cg16778809	0.085	1
cg16786703	0.1	1
cg16787600	0.05	1
cg16792800	0.065	1
cg16812893	0.082	1
cg16848873	0.042	1
cg16858125	-0.011	1
cg16862361	0.022	1
cg16864658	0.035	1
cg16869108	-0.111	1
cg16873863	0.092	1
cg16907566	-0.198	0.996
cg16924616	0.135	1
cg16954341	0.074	1
cg16970232	0.102	1
cg16979445	-0.13	1
cg16983159	-0.152	1
cg16991589	0.17	1
cg16994506	0.172	1
cg17016000	-0.003	1
cg17020834	0.211	0.988
cg17029168	0.066	1
cg17093267	0.2	0.995
cg17095936	-0.03	1
cg17105014	0.274	0.439
cg17108819	0.136	1
cg17162024	0.182	1
cg17169998	0.254	0.672
cg17173423	0.053	1
cg17178336	0.163	1
cg17188046	0.111	1
cg17194182	0.07	1
cg17214107	0.182	1
cg17243643	0.03	1
cg17252960	0.093	1
cg17259265	-0.112	1
cg17264618	0.087	1
cg17267493	0.137	1
cg17274064	-0.117	1
cg17277939	-0.126	1
cg17281600	-0.086	1
cg17327492	0.069	1
cg17347389	0.059	1
cg17347634	0.16	1
cg17356733	-0.015	1
cg17357062	0.158	1
cg17371081	0.064	1
cg17397493	-0.02	1
cg17398595	0.046	1
cg17410236	0.174	1
cg17412258	0.168	1
cg17423978	-0.176	1
cg17430393	0.077	1
cg17471928	0.182	1
cg17483510	0.033	1
cg17503456	0.027	1
cg17525406	0.153	1
cg17568996	0.155	1
cg17580045	0.222	0.961
cg17582777	-0.153	1
cg17586860	0.112	1
cg17610929	0.005	1
cg17619823	0.036	1
cg17628717	0.004	1
cg17641252	-0.096	1
cg17651821	0.198	0.995
cg17657618	0.067	1
cg17688525	0.146	1
cg17701886	0.039	1
cg17706173	0.086	1
cg17718302	0.068	1
cg17740399	0.019	1
cg17741572	0.023	1
cg17747005	0.013	1
cg17771150	-0.032	1
cg17778867	-0.012	1
cg17783509	0.039	1
cg17786776	0.007	1
cg17800442	0.09	1
cg17803965	-0.054	1
cg17827767	0.022	1
cg17829936	0.037	1
cg17833578	-0.029	1
cg17836145	0.091	1
cg17838026	0.034	1
cg17860158	0.189	0.999
cg17861230	0.114	1
cg17872757	0.132	1
cg17886028	0.042	1
cg17901463	0.067	1
cg17904739	0.012	1
cg17923358	0.073	1
cg17939444	0.029	1
cg17952262	0.071	1
cg17965019	0.004	1
cg17966619	0.026	1
cg17980508	0.045	1
cg17982102	0.158	1
cg18006568	0.037	1
cg18016365	0.109	1
cg18031008	0.055	1
cg18055007	0.011	1
cg18059088	-0.007	1
cg18074297	-0.125	1
cg18081258	0.091	1
cg18085435	-0.029	1
cg18098286	0.108	1
cg18108623	0.027	1
cg18109798	0.121	1
cg18110483	0.09	1
cg18117847	0.039	1
cg18129786	-0.034	1
cg18133957	0.112	1
cg18138484	0.038	1
cg18145505	0.203	0.994
cg18159180	0.105	1
cg18172186	-0.166	1
cg18182399	0.167	1
cg18221862	0.124	1
cg18236477	0.142	1
cg18239753	0.138	1
cg18267374	-0.005	1
cg18267381	0.12	1
cg18275051	-0.009	1
cg18277754	0.079	1
cg18286698	0.01	1
cg18312429	-0.104	1
cg18335068	0.024	1
cg18335243	0.092	1
cg18338296	-0.099	1
cg18342279	0.05	1
cg18343292	0.032	1
cg18349835	0.084	1
cg18390025	-0.023	1
cg18397523	0.206	0.992
cg18403361	0.079	1
cg18416881	0.241	0.834
cg18420965	0.127	1
cg18430208	0.115	1
cg18432105	0.054	1
cg18434152	0.069	1
cg18450227	-0.127	1
cg18454685	0.042	1
cg18463686	-0.071	1
cg18466173	0.149	1
cg18482268	0.141	1
cg18511007	0.006	1
cg18552939	0.076	1
cg18613421	0.052	1
cg18618334	0.131	1
cg18630040	-0.037	1
cg18634211	0.133	1
cg18638496	-0.014	1
cg18640030	0.086	1
cg18671950	0.071	1
cg18674980	0.211	0.987
cg18676237	0.116	1
cg18678121	-0.224	0.951
cg18691434	0.04	1
cg18711066	0.173	1
cg18722841	0.13	1
cg18738906	0.049	1
cg18750960	0.253	0.691
cg18752854	-0.039	1
cg18755783	0.155	1
cg18766755	0.037	1
cg18771300	0.112	1
cg18793806	-0.008	1
cg18794577	0.078	1
cg18815943	0.13	1
cg18838701	0.276	0.409
cg18841634	0.117	1
cg18847227	-0.068	1
cg18877506	0.157	1
cg18878432	0.018	1
cg18881723	0.149	1
cg18885346	0.034	1
cg18886444	-0.06	1
cg18902090	0.078	1
cg18908499	0.005	1
cg18938204	0.11	1
cg18952647	0.231	0.917
cg18956481	0.245	0.782
cg18959478	0.067	1
cg18982568	0.103	1
cg18986165	-0.072	1
cg18992201	-0.128	1
cg18995088	0.021	1
cg19006008	0.323	0.075
cg19014419	0.015	1
cg19018097	0.134	1
cg19042062	0.172	1
cg19063972	0.08	1
cg19064258	0.154	1
cg19067730	0.157	1
cg19096475	0.07	1
cg19099213	0.043	1
cg19132372	0.032	1
cg19135761	0.175	1
cg19162106	-0.017	1
cg19180828	-0.092	1
cg19205041	0.057	1
cg19210770	-0.015	1
cg19220825	0.192	0.999
cg19228118	0.105	1
cg19233472	0.077	1
cg19246110	-0.001	1
cg19248557	0.07	1
cg19279346	-0.017	1
cg19280968	0.178	1
cg19283196	0.193	0.999
cg19292008	0.07	1
cg19306866	-0.049	1
cg19343464	0.172	1
cg19352038	0.012	1
cg19355190	0.129	1
cg19370451	0.001	1
cg19378133	0.046	1
cg19402885	0.185	1
cg19403377	0.192	0.999
cg19423196	0.025	1
cg19430897	0.076	1
cg19456540	0.201	0.994
cg19461644	0.069	1
cg19466563	0.07	1
cg19475870	0.149	1
cg19478478	-0.236	0.886
cg19502744	0.048	1
cg19526600	-0.009	1
cg19528976	0.146	1
cg19531130	0.112	1
cg19561774	-0.088	1
cg19566405	0.157	1
cg19586576	0.044	1
cg19589427	0.056	1
cg19591881	0.066	1
cg19594666	0.147	1
cg19596755	0.027	1
cg19601328	-0.018	1
cg19614321	0.059	1
cg19616230	0.166	1
cg19620294	0.039	1
cg19629292	0.149	1
cg19630689	0.091	1
cg19635695	0.14	1
cg19642007	0.209	0.989
cg19664945	-0.031	1
cg19674669	0.075	1
cg19697981	0.33	0.054
cg19717326	-0.101	1
cg19718882	0.217	0.978
cg19721889	0.091	1
cg19724470	0.191	0.999
cg19728382	0.033	1
cg19731268	0.124	1
cg19734228	-0.076	1
cg19751300	0.105	1
cg19776201	0.189	0.999
cg19790294	0.241	0.839
cg19831575	0.063	1
cg19845843	-0.041	1
cg19850348	0.078	1
cg19856444	-0.024	1
cg19857541	-0.106	1
cg19881895	-0.046	1
cg19884262	0.056	1
cg19884600	-0.17	1
cg19884658	-0.012	1
cg19885761	0.173	1
cg19896198	0.235	0.887
cg19903229	0.054	1
cg19904463	0.091	1
cg19917856	0.054	1
cg19947621	-0.141	1
cg19965810	0.172	1
cg19988449	0.017	1
cg19994834	0.088	1
cg19996355	-0.022	1
cg20018806	-0.051	1
cg20023231	0.174	1
cg20050826	0.068	1
cg20092728	0.022	1
cg20120491	0.263	0.562
cg20134151	0.189	0.999
cg20134215	-0.007	1
cg20161179	-0.048	1
cg20162146	-0.105	1
cg20162599	-0.153	1
cg20169062	0.06	1
cg20176989	-0.051	1
cg20209009	0.014	1
cg20217872	0.039	1
cg20239740	0.12	1
cg20256494	0.014	1
cg20286200	-0.004	1
cg20287234	0.224	0.947
cg20289949	0.108	1
cg20291049	0.028	1
cg20300246	0.092	1
cg20308679	0.164	1
cg20311501	0.096	1
cg20311730	-0.008	1
cg20312687	-0.16	1
cg20322862	0.059	1
cg20330472	0.209	0.988
cg20339230	0.126	1
cg20357628	0.063	1
cg20387341	0.041	1
cg20395892	0.129	1
cg20398399	0.184	1
cg20401549	-0.031	1
cg20404387	0.075	1
cg20406482	0.13	1
cg20406878	-0.023	1
cg20415809	0.122	1
cg20442697	0.068	1
cg20449692	0.212	0.986
cg20483374	0.17	1
cg20498685	0.148	1
cg20507276	0.099	1
cg20523861	0.183	1
cg20535085	0.067	1
cg20544605	0.019	1
cg20556988	0.104	1
cg20579480	0.013	1
cg20613889	0.049	1
cg20615832	0.092	1
cg20616414	0.064	1
cg20622019	0.082	1
cg20624391	0.258	0.62
cg20640433	0.064	1
cg20645058	0.032	1
cg20645065	0.118	1
cg20647888	0.121	1
cg20674577	0.093	1
cg20676475	0.116	1
cg20695587	0.131	1
cg20723355	0.075	1
cg20727114	0.086	1
cg20769842	-0.088	1
cg20786074	-0.111	1
cg20792294	0.102	1
cg20793071	0.115	1
cg20804101	0.225	0.944
cg20811607	-0.081	1
cg20822579	-0.058	1
cg20822628	0.243	0.801
cg20832020	0.064	1
cg20840847	-0.08	1
cg20847746	-0.043	1
cg20857253	0.035	1
cg20884362	0.168	1
cg20890210	0.102	1
cg20895028	-0.144	1
cg20895877	0.075	1
cg20904010	0.115	1
cg20916523	0.036	1
cg20922422	0.12	1
cg20924286	0.188	0.999
cg20945531	0.136	1
cg20955688	0.107	1
cg20959866	0.196	0.998
cg20980592	-0.129	1
cg21026663	0.096	1
cg21035142	0.179	1
cg21053323	-0.017	1
cg21053529	0.157	1
cg21057046	0.196	0.998
cg21073927	0.159	1
cg21087137	0.153	1
cg21109025	0.058	1
cg21137417	-0.015	1
cg21146268	0.075	1
cg21176048	0.17	1
cg21200703	0.167	1
cg21201572	0.08	1
cg21229055	0.119	1
cg21237591	0.054	1
cg21250296	0.03	1
cg21269897	0.052	1
cg21271753	0.228	0.929
cg21274025	0.119	1
cg21306775	0.001	1
cg21307628	-0.039	1
cg21309147	0.148	1
cg21312148	0.048	1
cg21342728	-0.092	1
cg21359747	0.142	1
cg21365602	0.19	0.999
cg21406461	-0.085	1
cg21410991	0.058	1
cg21457147	-0.007	1
cg21458907	0.085	1
cg21460081	0.141	1
cg21461100	0.017	1
cg21472642	0.103	1
cg21475402	0.127	1
cg21478437	-0.025	1
cg21517055	0.106	1
cg21529533	0.198	0.996
cg21530890	0.052	1
cg21546671	0.174	1
cg21550483	0.032	1
cg21554552	0.086	1
cg21577049	0.143	1
cg21591742	0.154	1
cg21604042	0.095	1
cg21604803	0.187	0.999
cg21621248	0.086	1
cg21624282	-0.253	0.688
cg21634602	0.082	1
cg21640749	0.108	1
cg21652958	0.263	0.565
cg21660392	-0.092	1
cg21663122	0.096	1
cg21667836	0.167	1
cg21669679	0.081	1
cg21688264	0.041	1
cg21732383	0.072	1
cg21754343	0.07	1
cg21762589	0.182	1
cg21765730	-0.024	1
cg21790626	0.038	1
cg21815667	0.234	0.899
cg21835643	0.17	1
cg21842478	0.091	1
cg21846488	0.072	1
cg21870668	-0.228	0.932
cg21870884	0.106	1
cg21907579	0.074	1
cg21922574	0.088	1
cg21942082	0.075	1
cg21965997	0.039	1
cg21968796	0.146	1
cg21972382	0.138	1
cg21988465	0.276	0.411
cg21991396	0.01	1
cg22029275	0.025	1
cg22036988	-0.013	1
cg22037648	0.167	1
cg22039287	-0.088	1
cg22054191	-0.015	1
cg22083798	0.074	1
cg22123464	0.158	1
cg22131691	0.107	1
cg22165175	0.23	0.92
cg22166290	0.18	1
cg22176895	0.093	1
cg22179082	0.066	1
cg22183706	-0.069	1
cg22187630	0.211	0.988
cg22190114	-0.126	1
cg22197708	-0.084	1
cg22214414	0.028	1
cg22215192	-0.016	1
cg22268164	-0.138	1
cg22289837	0.223	0.953
cg22294908	-0.135	1
cg22319147	0.068	1
cg22325646	0.052	1
cg22334665	0.143	1
cg22341104	0.155	1
cg22359606	0.128	1
cg22385764	-0.076	1
cg22392666	0.204	0.994
cg22415472	0.096	1
cg22416721	-0.022	1
cg22418909	0.077	1
cg22442090	-0.045	1
cg22461018	-0.044	1
cg22461835	0.046	1
cg22467567	0.124	1
cg22472290	-0.05	1
cg22487322	0.068	1
cg22495124	-0.023	1
cg22511262	0.197	0.998
cg22512531	0.069	1
cg22572159	0.095	1
cg22584138	0.169	1
cg22598028	0.022	1
cg22605643	0.175	1
cg22619018	0.053	1
cg22625415	0.067	1
cg22631938	0.082	1
cg22633722	0.004	1
cg22660578	0.112	1
cg22670329	0.163	1
cg22672790	-0.009	1
cg22678136	0.019	1
cg22680204	0.02	1
cg22681784	0.049	1
cg22692158	-0.089	1
cg22709192	-0.045	1
cg22730004	-0.039	1
cg22730830	0.032	1
cg22731373	0.228	0.931
cg22736323	0.073	1
cg22740783	0.109	1
cg22740835	0.102	1
cg22750254	0.016	1
cg22752533	0.056	1
cg22766145	0.107	1
cg22774472	0.186	0.999
cg22775000	0.002	1
cg22780475	-0.009	1
cg22783363	0.219	0.973
cg22792910	-0.078	1
cg22797169	0.23	0.921
cg22799132	0.091	1
cg22805632	-0.164	1
cg22815110	0.229	0.924
cg22830895	0.203	0.994
cg22836229	-0.012	1
cg22855405	0.262	0.58
cg22875391	0.192	0.999
cg22879515	0.111	1
cg22882178	0	1
cg22886089	0.131	1
cg22892110	0.166	1
cg22892904	-0.093	1
cg22905097	0.158	1
cg22909609	0.111	1
cg22927134	-0.009	1
cg22959932	-0.151	1
cg22970435	0.161	1
cg22971191	-0.051	1
cg22975913	0.023	1
cg22994720	0.233	0.907
cg23037403	0.104	1
cg23040064	0.142	1
cg23047271	0.131	1
cg23051664	0.232	0.914
cg23079782	0.062	1
cg23083672	0.2	0.995
cg23089840	0.107	1
cg23092823	0.194	0.999
cg23097006	0.082	1
cg23111544	-0.079	1
cg23113963	0.108	1
cg23129478	0.16	1
cg23130254	0.16	1
cg23158811	0.013	1
cg23187653	0.138	1
cg23189044	0.225	0.943
cg23191950	0.074	1
cg23207527	0.122	1
cg23207990	0.246	0.764
cg23211240	0.098	1
cg23234999	0.035	1
cg23242898	0.019	1
cg23273897	0.091	1
cg23276695	0.008	1
cg23282559	0.125	1
cg23282674	-0.105	1
cg23290344	0.034	1
cg23297477	0.155	1
cg23300372	0.15	1
cg23316360	0.048	1
cg23317501	0.264	0.555
cg23326689	0.035	1
cg23337754	0.046	1
cg23363832	-0.02	1
cg23391785	0.083	1
cg23400451	-0.009	1
cg23412850	0.181	1
cg23413307	0.093	1
cg23418591	0.142	1
cg23432345	0.127	1
cg23473904	0.199	0.995
cg23477967	0.159	1
cg23495733	0.115	1
cg23502772	0.194	0.998
cg23540518	-0.02	1
cg23559331	0.109	1
cg23563234	0.14	1
cg23596123	0.022	1
cg23645091	0.211	0.987
cg23694248	0.211	0.988
cg23696618	-0.104	1
cg23704362	0.204	0.993
cg23713520	0.19	0.999
cg23741330	0.028	1
cg23765993	0.026	1
cg23771603	0.101	1
cg23829949	-0.118	1
cg23843505	0.057	1
cg23855989	0.105	1
cg23863670	-0.102	1
cg23873703	0.159	1
cg23881725	0.195	0.998
cg23887102	-0.136	1
cg23887396	0.209	0.989
cg23904249	0.095	1
cg23917399	0.063	1
cg23968383	0.016	1
cg23995753	0.28	0.355
cg24024214	0.113	1
cg24056567	0.061	1
cg24110050	0.185	0.999
cg24122922	-0.151	1
cg24127874	0.173	1
cg24133115	0.009	1
cg24176563	0.101	1
[truncated: 261 more rows]

## Sheet: DLV3_RNA_Seq
sig_genes	corr	p_val
A2M	-0.092	1
AARS	0.007	1
ABAT	0.035	1
ABCA3	0.068	1
ABCC11	0.039	1
ABCC5	0.177	0.59
ABCD3	0.036	1
ABHD2	-0.017	1
ABLIM1	-0.051	1
ACACA	0.026	1
ACACB	-0.102	1
ACADSB	-0.009	1
ACADVL	-0.172	0.692
ACAN	-0.003	1
ACLY	0.107	1
ACP5	-0.06	1
ACSL1	0.06	1
ACSL3	0.049	1
ACSM1	0.039	1
ACTA1	0.06	1
ACTA2	-0.037	1
ACTB	0.061	1
ACTG1	0.116	1
ACTG2	-0.009	1
ACTN1	0.065	1
ACTN2	0.026	1
ACTN4	-0.087	1
ACTR2	0.107	1
ACTR3	0.081	1
ADAM12	0.064	1
ADAM15	-0.133	1
ADAM6	-0.029	1
ADAM9	0.116	1
ADAMTS1	-0.196	0.285
ADAR	0.002	1
ADCY1	0.047	1
ADD1	-0.035	1
ADH1B	-0.048	1
ADIPOQ	-0.011	1
ADIPOR1	0.029	1
ADIPOR2	0.133	0.999
ADNP	0.166	0.784
AEBP1	0.061	1
AES	-0.115	1
AFF3	-0.026	1
AFF4	0.069	1
AGL	0.064	1
AGPAT2	-0.063	1
AGPAT6	-0.071	1
AGR2	0.003	1
AGR3	0.046	1
AGRN	-0.026	1
AGT	0.003	1
AGTR1	-0.036	1
AHCY	0.004	1
AHCYL1	0.028	1
AHNAK2	0.166	0.779
AHNAK	0.022	1
AHR	-0.03	1
AIF1L	-0.072	1
AIM1	0.108	1
AKAP12	0.05	1
AKAP9	-0.027	1
AKR1C1	-0.054	1
AKR1C2	-0.025	1
AKR7A3	-0.006	1
AKT1	0.026	1
ALB	-0.111	1
ALCAM	-0.043	1
ALDH2	-0.066	1
ALDH3A2	0.078	1
ALDH3B2	0.001	1
ALDH9A1	-0.048	1
ALDOA	0.105	1
ALG8	0.029	1
ALOX15B	0.097	1
AMD1	-0.044	1
AMFR	-0.008	1
AMIGO2	0.001	1
ANGPTL2	0.153	0.922
ANKH	-0.061	1
ANKRD17	0.003	1
ANKRD50	0.144	0.985
ANO1	-0.016	1
ANO6	0.02	1
ANP32B	-0.048	1
ANP32E	-0.051	1
ANPEP	0.037	1
ANTXR1	0.134	0.998
ANXA11	-0.046	1
ANXA1	-0.043	1
ANXA2	0.061	1
ANXA2P2	0.071	1
ANXA5	0.059	1
ANXA6	-0.033	1
AOC3	-0.045	1
AP2B1	0.078	1
AP2M1	0.081	1
APBB2	0.085	1
APH1A	0.084	1
APLP2	0.003	1
APOC1	0.061	1
APOD	0.042	1
APOE	-0.004	1
APOL6	0.035	1
APP	-0.061	1
AQP1	-0.089	1
AQP3	-0.018	1
ARCN1	0.118	1
AREG	0.046	1
ARF1	0.094	1
ARF3	0.072	1
ARF4	0.092	1
ARF5	-0.054	1
ARF6	0.087	1
ARFGEF1	0.138	0.995
ARFGEF2	0.114	1
ARHGAP29	0.03	1
ARHGAP32	0.002	1
ARHGAP36	-0.098	1
ARHGDIA	-0.034	1
ARHGDIB	-0.073	1
ARHGEF12	0.041	1
ARID5B	0.025	1
ARL6IP1	0.152	0.931
ARL6IP5	-0.015	1
ARNT2	-0.009	1
ARPC1B	-0.022	1
ARPC3	0.058	1
ARPC5	0.068	1
ARPP19	-0.03	1
ARRDC3	-0.047	1
ARSD	0.017	1
ASAH1	0.005	1
ASH1L	0.055	1
ASH2L	0.026	1
ASPH	0.084	1
ASPN	0.166	0.778
ASS1	-0.072	1
ATAD2	0.077	1
ATF3	-0.036	1
ATF4	-0.083	1
ATHL1	-0.033	1
ATN1	-0.044	1
ATP1A1	-0.033	1
ATP1B1	-0.026	1
ATP1B3	0.021	1
ATP2A1	-0.026	1
ATP2A2	0.017	1
ATP2A3	-0.021	1
ATP2B4	0.066	1
ATP5A1	-0.15	0.946
ATP5B	0.039	1
ATP5C1	0.012	1
ATP5E	0.089	1
ATP5G2	-0.022	1
ATP5H	0.065	1
ATP6AP1	0.064	1
ATP6AP2	0.008	1
ATP6V0B	-0.067	1
ATP6V0C	0.083	1
ATP8B1	0.088	1
ATP9A	0.117	1
ATXN7L3B	0.004	1
AUTS2	-0.09	1
AZGP1	0	1
AZIN1	0.148	0.96
B2M	-0.032	1
B4GALT1	0.139	0.994
BAG1	-0.031	1
BAMBI	0.081	1
BANF1	0.087	1
BAT1	-0.12	1
BAT2	-0.066	1
BAT2L1	-0.097	1
BAT2L2	0.076	1
BCAM	-0.032	1
BCAP31	0.07	1
BCAS1	0.031	1
BCHE	-0.031	1
BCL2	-0.006	1
BCLAF1	0.071	1
BGN	0.195	0.305
BHLHE40	0.008	1
BMI1	0.088	1
BMPR1B	-0.046	1
BNIP3L	0.014	1
BPIL1	0.045	1
BPTF	0.027	1
BRD2	-0.113	1
BSG	-0.042	1
BST2	0.061	1
BTF3	-0.097	1
BTG1	-0.107	1
BTG2	-0.075	1
BUB3	0.02	1
BZW1	0.043	1
C10orf10	-0.186	0.424
C10orf116	0.06	1
C10orf18	0.072	1
C10orf58	-0.01	1
C17orf28	0.092	1
C17orf37	0.037	1
C19orf2	-0.083	1
C19orf63	-0.032	1
C1orf198	0.015	1
C1orf21	0.042	1
C1orf43	-0.056	1
C1orf9	0.065	1
C1QA	-0.168	0.746
C1QB	-0.111	1
C1QC	-0.093	1
C1R	-0.02	1
C1S	0.048	1
C20orf108	-0.02	1
C20orf114	0.028	1
C20orf3	0.094	1
C3	-0.157	0.889
C4A	0.011	1
C4orf7	-0.043	1
C6orf15	0.016	1
C6orf211	0.004	1
C6orf62	0.042	1
C7	-0.057	1
C7orf41	-0.071	1
C8orf4	-0.034	1
C8orf85	0.044	1
CA12	0.03	1
CA2	-0.037	1
CA3	-0.144	0.985
CACNA1H	0.061	1
CACNG4	0.048	1
CALCOCO2	0.083	1
CALD1	0.028	1
CALM1	0.037	1
CALM2	-0.024	1
CALM3	-0.112	1
CALML3	-0.034	1
CALML5	0.018	1
CALR	0.028	1
CALU	0.053	1
CAMK2N1	0.064	1
CAND1	0.087	1
CANT1	0.018	1
CANX	0.004	1
CAP1	0.13	1
CAPG	0.047	1
CAPN1	0.021	1
CAPN2	0.058	1
CAPN6	-0.21	0.132
CAPNS1	-0.034	1
CAPRIN1	0.102	1
CAPS	0.029	1
CAPZB	-0.026	1
CARTPT	-0.019	1
CASC3	0.074	1
CASD1	0.056	1
CASQ1	-0.046	1
CAST	0.045	1
CAT	-0.053	1
CAV1	-0.089	1
CAV2	-0.085	1
CBLN2	0.024	1
CBX1	0.03	1
CBX3	0.132	1
CBX5	0.04	1
CCDC117	0.071	1
CCDC47	0.092	1
CCDC6	0.077	1
CCDC74A	-0.011	1
CCDC80	0.064	1
CCL5	-0.156	0.893
CCND1	-0.065	1
CCNG2	0.049	1
CCNI	-0.023	1
CCT2	0.137	0.996
CCT3	0.006	1
CCT4	-0.01	1
CCT5	0.108	1
CCT6A	0.045	1
CCT7	-0.023	1
CCT8	0.035	1
CD109	0.042	1
CD14	-0.22	0.071
CD151	-0.011	1
CD163	0.043	1
CD164	0.03	1
CD177	0.098	1
CD24	0.085	1
CD34	-0.145	0.979
CD36	-0.001	1
CD44	-0.028	1
CD46	0.079	1
CD47	0.041	1
CD52	-0.135	0.998
CD59	-0.108	1
CD63	0.064	1
CD68	0.084	1
CD74	-0.07	1
CD81	0.088	1
CD93	-0.062	1
CD9	0.039	1
CD99	0.076	1
CDC42	0.053	1
CDC42EP4	-0.012	1
CDC42SE1	-0.005	1
CDH11	0.012	1
CDH1	0.174	0.637
CDH3	0.022	1
CDK12	0.152	0.934
CDK16	0.035	1
CDK2AP1	0.016	1
CDK4	0.039	1
CDK5RAP3	-0.139	0.994
CDKN1A	-0.048	1
CDV3	0.115	1
CEACAM5	0.031	1
CEACAM6	0.039	1
CEL	-0.095	1
CELSR1	0.035	1
CELSR2	-0.065	1
CENPF	0.018	1
CES1	-0.027	1
CFB	0.041	1
CFD	-0.05	1
CFL1	0.179	0.552
CGA	-0.058	1
CGN	0.043	1
CHAD	-0.053	1
CHCHD2	0.022	1
CHD3	-0.026	1
CHD4	0.02	1
CHGA	-0.184	0.46
CHGB	-0.138	0.995
CHI3L1	-0.044	1
CHI3L2	-0.03	1
CHIT1	0.045	1
CHMP2A	-0.049	1
CHMP4B	-0.018	1
CHPF	0.02	1
CHPT1	-0.069	1
CHRDL1	-0.15	0.948
CHST1	-0.04	1
CIB1	0.001	1
CIDEC	-0.093	1
CILP	0.011	1
CIRBP	-0.072	1
CITED2	0.055	1
CITED4	-0.076	1
CKAP4	0.194	0.311
CKAP5	0.151	0.937
CKB	-0.031	1
CKM	-0.091	1
CLCA2	0.014	1
CLDN1	0.062	1
CLDN3	0.034	1
CLDN4	0.014	1
CLEC3A	-0.024	1
CLIC1	0.109	1
CLIC4	0.093	1
CLIC6	0.049	1
CLNS1A	-0.003	1
CLSTN1	-0.014	1
CLSTN2	0.031	1
CLSTN3	-0.122	1
CLTC	0.13	1
CLU	-0.039	1
CMTM6	0.025	1
CMYA5	-0.047	1
CNBP	-0.04	1
CNDP2	-0.067	1
CNN1	-0.032	1
CNN2	0.05	1
CNN3	-0.009	1
CNOT1	0.007	1
CNTNAP2	0.049	1
COL10A1	0.183	0.481
COL11A1	0.023	1
COL11A2	-0.034	1
COL12A1	0.086	1
COL14A1	-0.057	1
COL15A1	-0.009	1
COL16A1	-0.053	1
COL17A1	-0.019	1
COL18A1	0.012	1
COL1A1	0.128	1
COL1A2	0.057	1
COL2A1	0.027	1
COL3A1	0.103	1
COL4A1	0.017	1
COL4A2	-0.059	1
COL5A1	0.14	0.994
COL5A2	0.052	1
COL6A1	0.21	0.14
COL6A2	0.183	0.48
COL6A3	0.103	1
COL9A3	-0.045	1
COMP	0.125	1
COPA	0.107	1
COPB1	0.147	0.968
COPB2	0.205	0.175
COPG	0	1
COPZ1	0.09	1
CORO1B	-0.053	1
COTL1	-0.05	1
COX4I1	-0.09	1
COX6A1	0.011	1
COX6B1	0.025	1
COX6C	0	1
CP	0.041	1
CPB1	-0.054	1
CPD	0.013	1
CPE	0.02	1
CPNE1	0.205	0.173
CPNE3	0.171	0.701
CPT1A	0.065	1
CRABP1	-0.007	1
CRABP2	0.06	1
CRAT	0.02	1
CREB3L1	0.072	1
CREB3L2	0.001	1
CREB3L4	0.003	1
CRIM1	-0.067	1
CRIP1	0.01	1
CRIP2	0.068	1
CRISP3	0.089	1
CRISPLD1	-0.01	1
CRISPLD2	0.086	1
CRP	-0.113	1
CRTAP	-0.066	1
CRYAB	-0.088	1
CS	0.067	1
CSDA	-0.086	1
CSDE1	0.042	1
CSE1L	0.158	0.877
CSN1S1	-0.056	1
CSN2	-0.174	0.638
CSN3	-0.265	0.002
CSNK1A1	0.041	1
CSPG4	-0.029	1
CSRP1	-0.038	1
CST3	-0.071	1
CST5	-0.027	1
CSTB	0.024	1
CTDSP2	-0.003	1
CTGF	-0.061	1
CTHRC1	0.089	1
CTNNA1	0.042	1
CTNNB1	0.021	1
CTNND1	0.01	1
CTSA	0.152	0.934
CTSB	0.026	1
CTSC	-0.078	1
CTSD	0.001	1
CTSF	-0.09	1
CTSH	-0.139	0.994
CTSK	0.13	1
CTSS	-0.071	1
CTSZ	0.014	1
CTTN	0.042	1
CX3CL1	-0.191	0.355
CXCL10	0.005	1
CXCL12	0.042	1
CXCL13	-0.049	1
CXCL14	0.029	1
CXCL17	0.077	1
CXCL9	-0.05	1
CXCR4	-0.089	1
CYB561	0.084	1
CYB5A	0.035	1
CYB5R3	0.044	1
CYBRD1	-0.011	1
CYC1	0.038	1
CYCS	0.037	1
CYP11A1	0.004	1
CYP19A1	-0.022	1
CYP1B1	0.031	1
CYP2A6	-0.013	1
CYP2A7	-0.052	1
CYP2B7P1	0.002	1
CYP4X1	-0.084	1
CYP4Z1	-0.008	1
CYR61	-0.032	1
DAG1	0.185	0.436
DAP	0.077	1
DAZAP2	0.038	1
DBI	0.053	1
DCAF10	0.039	1
DCAF7	0.062	1
DCD	-0.002	1
DCLK1	-0.013	1
DCN	0.057	1
DCXR	-0.012	1
DDB1	0.177	0.587
DDHD2	-0.029	1
DDIT4	0.037	1
DDOST	-0.083	1
DDR1	0.061	1
DDX17	-0.082	1
DDX3X	0.028	1
DDX5	-0.059	1
DDX58	0.099	1
DEGS1	0.005	1
DEGS2	0.043	1
DEK	-0.032	1
DERL1	0.135	0.998
DES	-0.148	0.96
DGAT2	-0.065	1
DHCR24	0.062	1
DHCR7	0.069	1
DHRS2	0.141	0.993
DHX40	0.02	1
DHX9	0.075	1
DIO2	0.109	1
DLG5	0.035	1
DLK1	-0.007	1
DMBT1	0.007	1
DMKN	-0.035	1
DNAJA1	0.068	1
DNAJA4	0.014	1
DNAJB1	0.008	1
DNAJC10	0.042	1
DNAJC1	0.055	1
DPP7	-0.174	0.655
DPT	-0.017	1
DPYSL2	-0.058	1
DPYSL3	0.081	1
DSC2	0.009	1
DSC3	-0.019	1
DSG1	-0.048	1
DSG2	0.048	1
DSG3	-0.064	1
DSP	0.07	1
DST	-0.124	1
DSTN	0.19	0.367
DUSP1	-0.103	1
DUSP4	-0.104	1
DUSP6	-0.025	1
DYNC1H1	0.047	1
DYNLRB1	0.112	1
ECE1	-0.03	1
ECEL1	-0.087	1
ECH1	-0.049	1
ECM1	0.098	1
EDEM3	0.086	1
EDF1	-0.108	1
EEF1A1	-0.165	0.793
EEF1A1P9	-0.217	0.09
EEF1A2	-0.056	1
EEF1B2	-0.226	0.049
EEF1D	-0.026	1
EEF1G	-0.08	1
EEF2	-0.185	0.443
EFCAB4A	-0.124	1
EFEMP1	0.072	1
EFHD1	0.122	1
EFNA1	-0.007	1
EFR3A	0.223	0.056
EGFR	-0.034	1
EGLN2	-0.173	0.67
EGLN3	0.131	1
EGR1	-0.102	1
EGR3	-0.096	1
EHD2	0.034	1
EHF	0.038	1
EID1	-0.166	0.777
EIF1	-0.042	1
EIF2AK1	0.075	1
EIF2S3	0.012	1
EIF3A	-0.045	1
EIF3B	0.03	1
EIF3CL	0.036	1
EIF3D	-0.161	0.845
EIF3E	-0.068	1
EIF3H	0.051	1
EIF3K	-0.094	1
EIF3L	-0.225	0.049
EIF3M	-0.006	1
EIF4A1	0	1
EIF4A2	-0.044	1
EIF4B	-0.095	1
EIF4EBP1	-0.017	1
EIF4EBP2	0.027	1
EIF4G1	0.095	1
EIF4G2	0.177	0.592
EIF5	0.083	1
EIF5A	-0.048	1
EIF5B	0.003	1
EIF6	0.131	1
ELF3	-0.086	1
ELF5	-0.022	1
ELN	0.007	1
ELOVL2	0.006	1
ELOVL5	0.028	1
ELP2	-0.076	1
EMILIN1	0.077	1
EMP1	0.006	1
EMP2	0.166	0.781
ENAH	0.019	1
ENG	-0.16	0.862
ENO1	-0.065	1
ENO3	-0.185	0.447
ENPP1	0.032	1
ENPP2	-0.044	1
ENPP5	-0.048	1
ENSA	-0.087	1
EPAS1	-0.069	1
EPB41L2	-0.134	0.998
EPCAM	0.024	1
EPHB3	-0.077	1
EPHB4	0.025	1
EPHX1	0.051	1
EPRS	0.049	1
ERBB2	0.123	1
ERBB3	0.046	1
ERGIC1	0.123	1
ERGIC3	0.049	1
ERLIN2	0.007	1
ERMP1	0	1
ERRFI1	-0.057	1
ESR1	0.064	1
ESRP1	0.202	0.219
ESYT1	0.038	1
ESYT2	0.052	1
ETS1	-0.129	1
ETV6	-0.142	0.991
EVL	-0.025	1
EXOC2	0.059	1
EZR	0.074	1
F11R	0.061	1
F13A1	0.04	1
FABP4	-0.02	1
FABP7	-0.041	1
FADS2	0.001	1
FAM102A	0.033	1
FAM107B	-0.022	1
FAM120A	0.008	1
FAM128B	-0.136	0.998
FAM129A	-0.096	1
FAM129B	-0.057	1
FAM198B	0.029	1
FAM38A	-0.076	1
FAM83H	0.161	0.845
FAM84B	0.152	0.933
FARP1	0.004	1
FASN	0.097	1
FAT1	0.058	1
FAU	-0.101	1
FBL	-0.116	1
FBLN1	0.04	1
FBLN2	0.088	1
FBLN5	-0.1	1
FBN1	0.027	1
FBP1	-0.039	1
FCGBP	-0.047	1
FCGR3A	0.087	1
FCGRT	-0.043	1
FDFT1	0.059	1
FDPS	-0.023	1
FGA	0.061	1
FGB	-0.038	1
FGD3	0.03	1
FGFR1	-0.013	1
FGFR2	-0.004	1
FGG	-0.01	1
FHL1	-0.083	1
FHL2	0.015	1
FKBP10	0.071	1
FKBP1A	0.012	1
FKBP4	0.022	1
FKBP5	0.001	1
FKBP8	-0.144	0.984
FKBP9	0.141	0.993
FLJ23867	-0.051	1
FLNA	0.088	1
FLNB	0.042	1
FLNC	0.019	1
FLOT1	-0.034	1
FLOT2	-0.084	1
FMO2	-0.093	1
FMOD	-0.012	1
FN1	0.076	1
FNBP1L	0.02	1
FNDC1	0.037	1
FOS	-0.073	1
FOSB	-0.137	0.995
FOXA1	0.055	1
FOXM1	0.008	1
FOXO3	0.039	1
FOXP4	-0.022	1
FRMD6	0.028	1
FRS2	0.054	1
FRZB	-0.003	1
FSCN1	-0.045	1
FSTL1	0.188	0.39
FTH1	0.071	1
FTL	0.087	1
FURIN	-0.163	0.815
FUS	0.017	1
FXYD3	-0.061	1
FXYD5	-0.045	1
FZD4	0.01	1
G0S2	-0.182	0.491
G3BP2	0.059	1
G6PD	0.221	0.069
GAA	0.037	1
GAB2	-0.121	1
GABARAP	-0.057	1
GABRP	-0.077	1
GALNT6	0.043	1
GALNT7	-0.056	1
GANAB	0.102	1
GAPDH	0.044	1
GARS	0.079	1
GAS5	-0.167	0.752
GAS6	-0.009	1
GATA3	0.016	1
GBAS	0.038	1
GBP1	0.059	1
GBP2	-0.009	1
GBP4	-0.03	1
GDAP1	0.022	1
GDF9	-0.038	1
GDI1	-0.089	1
GDI2	0.012	1
GFPT1	0.032	1
GFRA1	0.127	1
GGCT	0.147	0.963
GHITM	0.067	1
GJA1	0.107	1
GJB2	0.063	1
GLA	-0.084	1
GLG1	0.001	1
GLO1	0.049	1
GLTSCR2	-0.177	0.583
GLUD1	-0.039	1
GLUL	0.051	1
GLYATL2	0.041	1
GNAI2	-0.024	1
GNAS	0.138	0.995
GNB1	-0.016	1
GNB2	-0.059	1
GNB2L1	-0.204	0.194
GNG12	-0.033	1
GNS	0.098	1
GOLGA4	0.134	0.998
GOLGB1	0.049	1
GOLM1	0.039	1
GOT2	0.018	1
GP2	-0.05	1
GPAA1	0.029	1
GPAM	-0.04	1
GPC1	0.042	1
GPC3	-0.036	1
GPC4	0.072	1
GPD1	-0.119	1
GPI	-0.035	1
GPNMB	0.123	1
GPR56	0.093	1
GPRC5A	0.068	1
GPX1	-0.02	1
GPX3	-0.146	0.97
GPX4	-0.107	1
GRB2	0.065	1
GRB7	0.003	1
GREB1	0.032	1
GRIA2	-0.04	1
GRINA	0.199	0.252
GRLF1	0.039	1
GRN	0.06	1
GSN	-0.154	0.91
GSPT1	0.189	0.376
GSTM1	0.085	1
GSTM2	0.001	1
GSTM3	0.038	1
GSTM5	0.036	1
GSTP1	-0.016	1
GTF2I	0.014	1
GTF2IP1	-0.1	1
GUK1	-0.021	1
GUSB	-0.053	1
GYG2	0.022	1
H19	-0.009	1
H1F0	0.034	1
H1FX	-0.058	1
H2AFJ	0.04	1
H2AFY	0.009	1
H2AFZ	0.051	1
H3F3A	-0.039	1
H3F3B	0.075	1
HADHA	-0.041	1
HBA2	-0.162	0.831
HBB	-0.094	1
HDAC2	0.001	1
HDC	-0.071	1
HDGF	0.041	1
HDLBP	0.044	1
HEBP1	-0.088	1
HECTD1	0.115	1
HGSNAT	0.033	1
HIF1A	0.029	1
HIGD1A	-0.044	1
HINT1	-0.065	1
HIPK2	-0.018	1
HIST1H1C	0.071	1
HIST1H2AC	-0.021	1
HIST1H2BK	0.077	1
HIST2H2AA3	0.036	1
HIST2H2BE	0.065	1
HK1	-0.018	1
HK2	-0.081	1
HLA-A	-0.066	1
HLA-B	-0.02	1
HLA-C	-0.047	1
HLA-DPA1	-0.122	1
HLA-DPB1	-0.204	0.196
HLA-DQA1	0	1
HLA-DQB1	-0.021	1
HLA-DRA	-0.061	1
HLA-DRB1	-0.097	1
HLA-DRB5	-0.014	1
HLA-E	-0.12	1
HLA-F	-0.113	1
HLA-H	-0.092	1
HM13	0.133	1
HMGA1	-0.014	1
HMGB1	0.008	1
HMGB2	-0.033	1
HMGB3	0.051	1
HMGCS2	-0.074	1
HMGN1	0.066	1
HMGN2	-0.054	1
HMOX1	0.036	1
HN1	0.118	1
HN1L	0.283	0.001
HNRNPA1	-0.119	1
HNRNPA2B1	-0.001	1
HNRNPA3	-0.083	1
HNRNPAB	0.031	1
HNRNPC	0.018	1
HNRNPF	0.07	1
HNRNPH1	-0.016	1
HNRNPK	0.025	1
HNRNPU	0.052	1
HNRNPUL1	-0.068	1
HP1BP3	-0.081	1
HP	-0.033	1
HPGD	-0.052	1
HPX	0.04	1
HSP90AA1	0.05	1
HSP90AB1	0.077	1
HSP90B1	0.018	1
HSPA1A	0.026	1
HSPA1B	0.007	1
HSPA2	0.045	1
HSPA5	0.016	1
HSPA8	0.052	1
HSPA9	0.007	1
HSPB1	0.155	0.904
HSPB6	-0.061	1
HSPB8	0.063	1
HSPD1	0.031	1
HSPG2	0.028	1
HSPH1	0.165	0.8
HTRA1	0.083	1
HTRA3	0.128	1
HUWE1	0.107	1
HYOU1	-0.016	1
IARS2	0.075	1
IBSP	0.124	1
ICAM1	0.039	1
IDH1	0.039	1
IDH2	0.062	1
IDI1	0.023	1
IDO1	-0.072	1
IDS	-0.034	1
IER2	-0.094	1
IER3	-0.075	1
IFI16	-0.026	1
IFI27	0.126	1
IFI30	0.054	1
IFI44L	0.112	1
IFI6	0.122	1
IFIT1	0.111	1
IFIT2	0.078	1
IFIT3	0.078	1
IFITM1	0.152	0.936
IFITM2	0.076	1
IFITM3	0.094	1
IGF1R	-0.021	1
IGF2	-0.056	1
IGF2R	0.02	1
IGFBP2	0.046	1
IGFBP3	0.069	1
IGFBP4	0.042	1
IGFBP5	0.19	0.367
IGFBP7	-0.043	1
IGJ	-0.069	1
IGSF1	-0.067	1
IGSF3	0.196	0.284
IL13RA1	0.091	1
IL1R1	0.013	1
IL32	0.033	1
IL6ST	0.044	1
ILF2	0.074	1
ILF3	-0.152	0.932
IMPAD1	0.097	1
IMPDH2	-0.021	1
INADL	0.028	1
INSIG1	0.106	1
INSR	-0.104	1
IPO5	0.013	1
IPO7	0.041	1
IQGAP1	0.03	1
IRAK1	-0.033	1
IRF2BP2	-0.024	1
ISG15	0.088	1
ISLR	0.062	1
ITGA11	0.083	1
ITGA3	-0.022	1
ITGA5	0.179	0.557
ITGA6	-0.042	1
ITGAV	0.024	1
ITGB1	0.032	1
ITGB2	-0.018	1
ITGB4	-0.071	1
ITGB5	0.023	1
ITGB6	0.097	1
ITIH5	-0.051	1
ITM2B	-0.013	1
ITPR1	-0.028	1
ITPR2	-0.071	1
ITPR3	0.021	1
ITPRIPL2	0.164	0.807
JAK1	0.028	1
JTB	-0.038	1
JUN	-0.039	1
JUNB	-0.017	1
JUND	-0.119	1
JUP	0.038	1
KBTBD10	-0.075	1
KCNE4	-0.011	1
KCNJ3	-0.033	1
KCTD12	-0.05	1
KCTD3	0.054	1
KDELR1	0.054	1
KDELR2	0.141	0.993
KDM2A	0.013	1
KDM4B	0.033	1
KDM5B	0.118	1
KIAA0040	0.049	1
KIAA0100	0.036	1
KIAA0182	0.05	1
KIAA0196	0.211	0.126
KIAA0319L	-0.022	1
KIAA1217	0.063	1
KIAA1324	-0.051	1
KIAA1429	0.118	1
KIAA1467	0.096	1
KIAA1522	-0.024	1
KIF13B	-0.028	1
KIF5B	0.033	1
KIT	-0.089	1
KITLG	0.113	1
KLF6	-0.04	1
KLHDC7B	0.139	0.994
KLK14	-0.002	1
KLK5	-0.043	1
KLK6	-0.018	1
KLK7	-0.091	1
KPNA2	0.093	1
KPNB1	0.032	1
KRT10	0.133	0.998
KRT13	0.023	1
KRT1	0.007	1
KRT14	-0.029	1
KRT15	-0.017	1
KRT16	-0.033	1
KRT17	-0.027	1
KRT18	0.097	1
KRT19	0.078	1
KRT23	-0.018	1
KRT4	0.071	1
KRT5	-0.035	1
KRT6A	0.079	1
KRT6B	-0.04	1
KRT7	0.022	1
KRT81	-0.011	1
KRT8	0.169	0.729
KRTCAP2	-0.011	1
KTN1	0.157	0.889
LACRT	-0.06	1
LAD1	-0.029	1
LALBA	-0.076	1
LAMA3	-0.069	1
LAMA4	0.072	1
LAMA5	-0.054	1
LAMB1	0.127	1
LAMB2	0.001	1
LAMB3	-0.019	1
LAMC1	0.151	0.937
LAMC2	0.034	1
LAMP1	0.05	1
LAMP2	0.084	1
LAPTM4A	0.091	1
LAPTM4B	0.182	0.491
LAPTM5	0.037	1
LARP1	0.011	1
LASP1	0.049	1
LASS2	0.009	1
LASS6	0.081	1
LBP	0.115	1
LCN2	-0.012	1
LCP1	-0.024	1
LDB3	-0.007	1
LDHA	0.082	1
LDHB	-0.171	0.712
LENG8	-0.113	1
LEP	-0.02	1
LGALS1	0.129	1
LGALS3	0.063	1
LGALS3BP	0.063	1
LGMN	0.107	1
LIFR	-0.104	1
LIMA1	0.035	1
LIMCH1	-0.026	1
LIPA	-0.032	1
LIPE	-0.055	1
LITAF	0.054	1
LMAN1	0.079	1
LMAN2	-0.048	1
LMNA	-0.122	1
LMO4	-0.124	1
LOC643719	-0.035	1
LOC647979	0.189	0.376
LOC653566	-0.042	1
LOC96610	-0.094	1
LONP2	0.106	1
LPCAT1	-0.02	1
LPGAT1	-0.09	1
LPL	-0.174	0.646
LRBA	0.056	1
LRIG1	-0.065	1
LRP10	0.007	1
LRP1	0.057	1
LRP2	-0.136	0.998
LRP5	-0.037	1
LRPPRC	0.032	1
LRRC15	0.096	1
LRRC59	0.168	0.751
LSR	0.035	1
LTBP1	0.129	1
LTBP2	0.052	1
LTBP3	-0.081	1
LTF	-0.001	1
LUM	0.029	1
LUZP6	0.094	1
LY6E	0.077	1
LYPD3	0.039	1
LYPLA1	0.01	1
LYZ	-0.021	1
MACF1	-0.033	1
MAGED1	0.125	1
MAGED2	0.034	1
MAL2	0.132	1
MALAT1	-0.044	1
MAN1A1	0.038	1
MAOA	-0.102	1
MAOB	-0.026	1
MAP1B	-0.054	1
MAP3K1	0.058	1
MAP4	0.094	1
MAP4K4	0.049	1
MAPKAPK2	0.028	1
MAPT	0.05	1
MARCKS	-0.003	1
MARCKSL1	0.054	1
MAT2A	0.068	1
MATN2	-0.037	1
MATR3	0.053	1
MAZ	0.04	1
MB	0.034	1
MBNL1	-0.069	1
MBOAT7	0.058	1
MBTPS1	-0.004	1
MCAM	-0.164	0.813
MCCC2	0.022	1
MCL1	-0.009	1
MCM3	0.031	1
MCM4	0.075	1
MCM7	-0.039	1
MDH2	-0.001	1
MDK	0	1
MDM2	-0.012	1
MED13	0.072	1
MED13L	-0.035	1
MED1	0.119	1
MED24	0.145	0.984
MEGF9	0.022	1
MEST	0.035	1
MET	-0.011	1
METTL7A	-0.105	1
MFAP4	-0.045	1
MFAP5	0.135	0.998
MFGE8	-0.082	1
MGAT4A	-0.033	1
MGEA5	-0.01	1
MGLL	0.011	1
MGP	-0.021	1
MGST1	0.035	1
MIA3	0.038	1
MICAL2	0.128	1
MIF	-0.02	1
MKI67	0.053	1
MKL2	0.05	1
MKNK2	-0.083	1
MLEC	0.038	1
MLF2	-0.048	1
MLLT4	-0.045	1
MLLT6	-0.064	1
MLPH	-0.025	1
MME	0.064	1
MMP11	0.181	0.515
MMP13	0.117	1
MMP1	0.086	1
MMP14	0.012	1
MMP2	0.144	0.985
MMP7	-0.027	1
MMP9	0.02	1
MORF4L2	0.135	0.998
MPZL1	0.039	1
MRC2	0.161	0.847
MRFAP1	-0.044	1
MRPS30	-0.036	1
MS4A7	-0.047	1
MSL1	0.195	0.304
MSLN	0.022	1
MSMB	0.021	1
MSN	-0.111	1
MT2A	-0.036	1
MTCH1	-0.06	1
MTDH	0.12	1
MTSS1	0.091	1
MTUS1	0.047	1
MUC1	0.052	1
MUC16	0.047	1
MUC2	-0.013	1
MUC5B	-0.015	1
MUC6	-0.007	1
MUCL1	0.009	1
MVP	0.032	1
MX1	0.081	1
MXRA5	0.009	1
MXRA8	0.094	1
MYADM	0.072	1
MYB	-0.03	1
MYBL2	0.07	1
MYBPC1	-0.036	1
MYC	-0.19	0.369
MYH11	-0.038	1
MYH14	0.102	1
MYH2	0.074	1
MYH7	-0.064	1
MYH9	0.024	1
MYL12A	0.035	1
MYL12B	0.014	1
MYL1	0.09	1
MYL2	-0.129	1
MYL6	0.047	1
MYL9	0.089	1
MYLK	0.01	1
MYLPF	-0.008	1
MYO10	0.075	1
MYO1C	-0.006	1
MYO1D	0.111	1
MYO6	0.049	1
MYOC	-0.129	1
MYOF	0.034	1
MYOZ1	-0.064	1
MYST3	0.013	1
MYST4	0.042	1
NAA50	0.012	1
NACA	-0.14	0.994
NAMPT	0.076	1
NAP1L1	-0.136	0.998
NAPA	-0.029	1
NARS	-0.033	1
NAT1	0.036	1
NBL1	-0.021	1
NBR1	-0.032	1
NCALD	-0.038	1
NCAN	0.003	1
NCAPD2	0.016	1
NCKAP1	0.054	1
NCL	-0.016	1
NCOA4	0.015	1
NCOR2	-0.011	1
NCRNA00188	-0.162	0.842
NCSTN	0.027	1
NDRG1	-0.062	1
NDRG2	-0.089	1
NDST1	-0.027	1
NDUFA13	-0.092	1
NDUFA4	-0.029	1
NDUFB9	0.089	1
NDUFC2	-0.064	1
NDUFS5	-0.066	1
NEAT1	-0.04	1
NEB	-0.033	1
NEBL	0.07	1
NELL2	0.004	1
NES	-0.015	1
NET1	0.008	1
NFE2L1	-0.011	1
NFIB	-0.125	1
NFIX	-0.071	1
NGRN	-0.011	1
NID1	0.096	1
NKAIN1	0.155	0.903
NME1	0.043	1
NME2	-0.01	1
NME4	0.009	1
NNMT	0.027	1
NOMO1	0.142	0.99
NONO	-0.024	1
NOTCH2	0.108	1
NOTCH3	0.037	1
NPC2	0.061	1
NPDC1	-0.097	1
NPEPPS	0.038	1
NPM1	0.045	1
NPNT	0.104	1
NPTX1	-0.057	1
NPY1R	-0.017	1
NQO1	0.132	1
NR2F2	0.017	1
NR4A1	-0.199	0.254
NRAP	-0.045	1
NRAS	0.063	1
NRIP1	0.056	1
NRIP3	0.016	1
NRP1	-0.022	1
NTN4	-0.089	1
NTRK2	-0.167	0.756
NTS	-0.132	1
NUCB1	-0.11	1
NUCB2	-0.027	1
NUCKS1	0.067	1
NUFIP2	0.064	1
NUMA1	-0.038	1
NUP210	-0.054	1
NUPR1	0.022	1
OAS1	0.076	1
OAS2	0.171	0.71
OAS3	0.133	1
OAT	-0.056	1
OAZ1	-0.129	1
OBSCN	-0.092	1
OGN	-0.067	1
OGT	-0.07	1
OLFM4	-0.02	1
OLFML2B	0.142	0.99
OLFML3	0.063	1
ORM1	0.053	1
ORMDL3	0.05	1
OS9	-0.031	1
OSBPL8	0.109	1
OXTR	-0.178	0.564
P4HA1	0.095	1
P4HB	0.037	1
PABPC1	0.036	1
PABPC4	-0.015	1
PADI2	-0.043	1
PAICS	0.03	1
PAK1	-0.06	1
PALLD	0.034	1
PALM2-AKAP2	-0.166	0.786
PAM	0.037	1
PAPSS1	-0.016	1
PAPSS2	0.253	0.004
PARD6B	0.06	1
PARK7	-0.003	1
PARP10	-0.042	1
PARP1	0.038	1
PARP14	0.151	0.941
PARP9	0.131	1
PBX1	0.083	1
PBXIP1	-0.043	1
PCBP1	-0.049	1
PCBP2	-0.047	1
PCGF2	0.028	1
PCM1	0.039	1
PCMTD1	-0.024	1
PCNA	0.118	1
PCOLCE	0.153	0.924
PCSK1	-0.063	1
PCSK6	-0.088	1
PCYOX1	0.074	1
PDCD4	-0.057	1
PDE4DIP	0.039	1
PDGFRA	0.066	1
PDGFRB	0.11	1
PDIA3	0.022	1
PDIA3P	-0.013	1
PDIA4	0.139	0.994
PDIA6	0.077	1
PDK4	-0.029	1
PDLIM1	-0.038	1
PDLIM3	-0.011	1
PDLIM5	-0.02	1
PDXDC1	0.213	0.11
PDXK	-0.037	1
PDZK1	-0.049	1
PEA15	-0.017	1
PEBP1	-0.056	1
PEG10	0.049	1
PEG3	-0.018	1
PERP	0.005	1
PFDN5	-0.09	1
PFKFB3	0.051	1
PFKL	-0.099	1
PFKP	0.056	1
PFN1	0.038	1
PFN2	0.067	1
PGAP3	0.066	1
PGD	0.058	1
PGK1	0.032	1
PGR	0.074	1
PGRMC1	0.006	1
PHB2	-0.063	1
PHB	0.035	1
PHGDH	0	1
PHLDA1	-0.017	1
PI15	-0.106	1
PI3	-0.071	1
PICALM	0.018	1
PIGR	-0.064	1
PIGT	0.071	1
PIK3R1	0.016	1
PIK3R3	0.023	1
PIP4K2B	0.031	1
PIP	-0.009	1
PJA2	-0.041	1
PKM2	0.076	1
PKN1	-0.04	1
PKP1	-0.075	1
PLA2G16	0.054	1
PLA2G2A	0	1
PLAT	-0.009	1
PLAU	0.011	1
PLD3	-0.064	1
PLEC	0.055	1
PLEKHF2	0.161	0.849
PLIN1	-0.016	1
PLIN4	-0.024	1
PLK2	0.005	1
PLOD1	0.071	1
PLOD2	0.107	1
PLP1	-0.024	1
PLP2	0.079	1
PLS3	0.082	1
PLTP	-0.014	1
PLUNC	0.027	1
PLVAP	-0.163	0.816
PLXNB2	-0.018	1
PLXND1	-0.005	1
PMEPA1	0.066	1
PMP22	0.175	0.616
PNMT	0.012	1
PNPLA2	-0.113	1
PODXL	-0.177	0.592
POLR2A	-0.075	1
POSTN	0.02	1
PPA1	-0.003	1
PPAP2B	-0.127	1
PPAPDC1B	-0.085	1
PPDPF	0.05	1
PPFIA1	0.028	1
PPIA	0.04	1
PPIB	-0.05	1
PPIF	0.027	1
PPP1CA	0.013	1
PPP1CB	-0.039	1
PPP1R1B	-0.01	1
PPP2R1A	0.007	1
PPP2R4	-0.064	1
PPT1	0.016	1
PRAME	0.004	1
PRCP	0.04	1
PRDX1	0.098	1
PRDX2	-0.139	0.994
PRDX3	-0.044	1
PRDX5	-0.026	1
PRDX6	0.028	1
PRELP	-0.047	1
PREX1	0.014	1
PRG4	-0.064	1
PRKACB	-0.003	1
PRKAR1A	0.061	1
PRKAR2B	-0.068	1
PRKCSH	-0.047	1
PRKDC	0.107	1
PRKRIR	0.047	1
PRLR	0.077	1
PRNP	-0.028	1
PROL1	-0.072	1
PROM1	-0.033	1
PROM2	-0.053	1
PROSC	-0.091	1
PRPF19	0.117	1
PRPF6	0.004	1
PRPF8	-0.055	1
PRR4	-0.077	1
PRRX1	0.119	1
PRSS23	-0.052	1
PRSS8	0.027	1
PSAP	0.058	1
PSD3	0.078	1
PSMA6	0.164	0.807
PSMA7	0.091	1
PSMB3	0.081	1
PSMB4	0.006	1
PSMC5	-0.029	1
PSMD2	0.16	0.855
PSMD3	0.186	0.424
PSMD4	0.085	1
PSMD8	0.033	1
PSME1	0.016	1
PSME2	0.037	1
PSME4	0.014	1
PTGES3	0.173	0.678
PTGES	0.064	1
PTGFRN	0.161	0.845
PTHLH	0.04	1
PTK2	0.16	0.859
PTK7	0.123	1
PTMA	-0.021	1
PTMS	-0.077	1
PTN	-0.011	1
PTP4A1	-0.034	1
PTP4A2	0.021	1
PTPLAD1	0.057	1
PTPN11	0.046	1
PTPN1	0.137	0.996
PTPRC	-0.093	1
PTPRF	-0.007	1
PTPRK	0.079	1
PTPRT	-0.053	1
PTRF	0.053	1
PTTG1IP	0.051	1
PUF60	0.037	1
PVRL2	0.054	1
PXDN	0.039	1
PYCR1	0.041	1
PYGB	-0.071	1
PYGL	0.066	1
PYGM	-0.086	1
QDPR	-0.112	1
QSOX1	-0.002	1
RAB11A	0.045	1
RAB11FIP1	0.067	1
RAB1B	0.059	1
RAB31	0.188	0.382
RAB5B	0.038	1
RAB6A	0.088	1
RAB7A	0.151	0.941
RABEP1	0.015	1
RAC1	0.097	1
RAD21	0.132	1
RAD23B	0.086	1
RALGAPB	0.185	0.427
RALY	0.063	1
RAMP3	-0.112	1
RAN	0.01	1
RANBP2	-0.002	1
RAP2C	0.083	1
RARA	0.049	1
RARRES1	-0.017	1
RARRES3	0.048	1
RBBP4	-0.04	1
RBBP7	0.086	1
RBBP8	0.004	1
RBM3	0.006	1
RBM39	0.066	1
RBM47	0.056	1
RBP1	-0.077	1
RBP4	-0.069	1
RCAN1	-0.037	1
RCC2	0.028	1
RCN1	0.011	1
RDH10	-0.026	1
REEP5	-0.023	1
REEP6	0.037	1
REPS2	0.128	1
RERG	-0.062	1
RET	0.035	1
RETSAT	-0.068	1
RGL2	-0.065	1
RGS2	-0.038	1
RGS5	-0.132	1
RHOA	0.105	1
RHOB	0.027	1
RHOBTB3	0.054	1
RHOC	0.028	1
RIMS4	0.131	1
RNASE1	0.062	1
RNF187	0.049	1
RNF19A	0.085	1
RNF213	0.108	1
ROD1	0.101	1
RPL10	-0.059	1
RPL10A	-0.232	0.034
RPL11	-0.157	0.889
RPL12	-0.217	0.093
RPL13	-0.189	0.372
RPL13A	-0.187	0.405
RPL14	-0.131	1
RPL15	-0.177	0.595
RPL17	-0.158	0.888
RPL18	-0.12	1
RPL18A	-0.084	1
RPL19	-0.049	1
RPL22	-0.016	1
RPL23	-0.112	1
RPL23A	-0.114	1
RPL24	-0.12	1
RPL26	-0.136	0.998
RPL27	-0.114	1
RPL27A	-0.061	1
RPL28	-0.089	1
RPL29	-0.118	1
RPL30	-0.038	1
RPL31	-0.188	0.391
RPL32	-0.161	0.849
RPL34	-0.195	0.292
RPL35	-0.191	0.352
RPL35A	-0.083	1
RPL3	-0.227	0.046
RPL36	-0.183	0.485
RPL37	-0.111	1
RPL37A	-0.152	0.932
RPL38	-0.028	1
RPL41	-0.004	1
RPL4	-0.274	0.001
RPL5	-0.217	0.09
RPL6	-0.177	0.599
RPL7A	-0.123	1
RPL8	-0.015	1
RPL9	-0.04	1
RPLP0	-0.111	1
RPLP1	-0.153	0.92
RPLP2	-0.045	1
RPN1	0.049	1
RPN2	0.187	0.409
RPS10	-0.149	0.954
RPS11	-0.119	1
RPS12	-0.129	1
RPS13	-0.129	1
RPS14	-0.173	0.67
RPS15	-0.166	0.773
RPS15A	-0.017	1
RPS16	-0.087	1
RPS17	-0.188	0.386
RPS18	-0.153	0.922
RPS19	-0.158	0.884
RPS20	-0.016	1
RPS21	-0.037	1
RPS23	-0.175	0.612
RPS24	-0.064	1
RPS25	-0.117	1
RPS2	0	1
RPS27A	-0.163	0.816
RPS29	-0.058	1
RPS3	-0.158	0.876
RPS3A	-0.177	0.592
RPS4X	-0.108	1
RPS5	-0.085	1
RPS6	-0.194	0.315
RPS6KB1	0.075	1
RPS7	-0.156	0.897
RPS8	-0.203	0.203
RPS9	-0.2	0.233
RPSA	-0.096	1
RPSAP58	-0.08	1
RRBP1	0.055	1
RSL1D1	0.043	1
RTN3	0.029	1
RTN4	0.03	1
RUNX1	0.033	1
RYR1	-0.027	1
S100A10	0.124	1
S100A11	0.152	0.931
S100A13	-0.033	1
S100A14	0.007	1
S100A16	0.062	1
S100A1	-0.028	1
S100A2	0.069	1
S100A4	0.066	1
S100A6	-0.032	1
S100A7	0.048	1
S100A7A	0.055	1
S100A8	0.022	1
S100A9	0.052	1
S100P	0.068	1
SAA1	-0.134	0.998
SAA2	-0.127	1
SAPS3	0.077	1
SAR1A	0.064	1
SAT1	-0.064	1
SCARB1	0.022	1
SCARB2	0.054	1
SCCPDH	0.043	1
SCD	0.19	0.358
SCG2	-0.083	1
SCGB1D2	-0.03	1
SCGB2A1	0	1
SCGB2A2	0.036	1
SCGB3A1	-0.119	1
SCNN1A	0.056	1
SCP2	0.021	1
SCPEP1	-0.017	1
SCRN1	0.11	1
SCUBE2	-0.046	1
SDC1	0.11	1
SDC2	0.079	1
SDC4	0.009	1
SDCBP	0.023	1
SEC14L2	0.055	1
SEC16A	0.038	1
SEC22B	0.101	1
SEC31A	0.246	0.009
SEC61A1	0.057	1
SEC61G	0.078	1
SEC62	0.022	1
SEC63	0.008	1
SEL1L	0.05	1
SELENBP1	0.017	1
SELL	-0.149	0.951
SELM	-0.03	1
SEMA3C	0.068	1
SEMA4B	0.064	1
SEPHS2	0.21	0.137
SEPP1	-0.019	1
SEPT11	0.012	1
SEPT2	0.052	1
SEPT9	-0.002	1
SEPW1	-0.007	1
SERBP1	-0.077	1
SERF2	-0.019	1
SERHL2	-0.014	1
SERHL	-0.04	1
SERINC1	-0.047	1
SERINC2	0.095	1
SERP1	0.035	1
SERPINA1	-0.009	1
SERPINA3	-0.037	1
SERPINA5	0.016	1
SERPINA6	0.014	1
SERPINB5	-0.058	1
SERPINE1	0.067	1
SERPINF1	0.082	1
SERPING1	0.066	1
SERPINH1	0.095	1
SET	-0.031	1
SETD7	0.054	1
SEZ6L2	0.036	1
SF3B1	0.023	1
SF3B2	0.025	1
SF3B3	0.044	1
SFN	-0.071	1
SFPQ	0.02	1
SFRP1	-0.118	1
SFRP2	0.002	1
SFRP4	0.05	1
SFRS1	0.082	1
SFRS5	-0.158	0.887
SFRS6	-0.032	1
SGK3	-0.05	1
SH3BGRL3	-0.032	1
SH3BGRL	-0.027	1
SH3BP4	0.006	1
SH3D19	0.053	1
SHISA2	0.019	1
SHISA5	0.1	1
SHROOM1	-0.076	1
SHROOM3	0.039	1
SIAH2	0.008	1
SIK1	-0.143	0.987
SIPA1L2	0.03	1
SKP1	0.015	1
SLC12A2	0.033	1
SLC19A3	-0.091	1
SLC1A1	0.014	1
SLC1A4	0.021	1
SLC1A5	0.021	1
SLC25A3	-0.022	1
SLC25A39	-0.081	1
SLC25A5	-0.043	1
SLC25A6	-0.211	0.127
SLC27A2	-0.068	1
SLC29A1	-0.094	1
SLC2A10	0.106	1
SLC2A1	0.03	1
SLC30A8	0.07	1
SLC34A2	-0.138	0.995
SLC38A1	0.14	0.994
SLC38A2	0.005	1
SLC39A1	0.016	1
SLC39A6	-0.066	1
SLC39A7	0.024	1
SLC39A8	-0.108	1
SLC3A2	0.039	1
SLC40A1	0.063	1
SLC43A3	-0.054	1
SLC44A1	0.057	1
SLC44A2	0.034	1
SLC44A4	-0.086	1
SLC4A7	-0.017	1
SLC5A6	0.085	1
SLC7A2	0.02	1
SLC7A5	0.052	1
SLC7A8	0.055	1
SLC9A3R1	0.127	1
SLC9A3R2	0.04	1
SLITRK6	0.054	1
SLPI	-0.027	1
SMARCA2	-0.069	1
SMARCA4	-0.047	1
SMARCC1	0.019	1
SMARCD2	0.076	1
SMARCE1	0.111	1
SMC1A	0.034	1
SMG1	0.08	1
SMOC2	-0.056	1
SMR3B	-0.063	1
SND1	-0.066	1
SNRNP200	0.073	1
SNRNP70	-0.192	0.336
SNRPB	0.012	1
SNX3	-0.042	1
SOCS3	-0.117	1
SOD1	0.025	1
SOD2	-0.062	1
SON	0.01	1
SORBS1	-0.068	1
SORD	0.042	1
SORL1	-0.064	1
SORT1	0.012	1
SOX10	-0.091	1
SOX4	0.118	1
SOX9	-0.058	1
SPARC	0.105	1
SPARCL1	-0.084	1
SPDEF	0.032	1
SPINT1	-0.045	1
SPINT2	0.057	1
SPON1	0.124	1
SPP1	0.042	1
SPTAN1	-0.096	1
SPTBN1	-0.211	0.126
SPTBN2	0.043	1
SPTLC2	0.15	0.949
SQLE	0.216	0.094
SQSTM1	0.047	1
SRCAP	0.057	1
SREBF1	0.019	1
SREBF2	-0.038	1
SRP14	-0.088	1
SRP9	0.023	1
SRPR	-0.049	1
SRRM2	0.068	1
SSFA2	-0.103	1
SSR1	0.119	1
SSR2	-0.013	1
SSR3	0.111	1
SSR4	-0.049	1
SSRP1	0.052	1
ST13	-0.066	1
ST14	-0.048	1
ST3GAL1	0.138	0.995
ST6GAL1	-0.048	1
STAC2	-0.023	1
STAR	-0.158	0.88
STARD10	0.034	1
STARD3	0.04	1
STAT1	0.089	1
STAT3	0.022	1
STAU1	0.152	0.932
STC1	0.066	1
STC2	0.03	1
STEAP4	-0.033	1
STIP1	0.154	0.917
STK38L	0.033	1
STMN1	0.009	1
STMN3	-0.035	1
STOM	0.036	1
STRAP	0.035	1
STT3A	0.019	1
SUB1	-0.01	1
SULF1	0.216	0.094
SULF2	0.036	1
SUMF2	-0.004	1
SUMO2	0.088	1
SUN2	-0.148	0.96
SUPT5H	-0.015	1
SUPT6H	0.014	1
SURF4	0.136	0.997
SUSD2	0.055	1
SUSD3	0.018	1
SVEP1	-0.057	1
SVIL	-0.035	1
SYNCRIP	0.034	1
SYNE2	-0.023	1
SYNGR2	-0.004	1
SYNM	-0.175	0.612
SYNPO	-0.062	1
SYNPO2	0.061	1
SYT13	-0.087	1
SYT1	0.002	1
SYT7	-0.053	1
SYTL2	0.039	1
TACC1	0.079	1
TACSTD2	-0.079	1
TAGLN2	0.048	1
TAGLN	0.022	1
TALDO1	0.057	1
TANC2	0.06	1
TAP1	0.008	1
TAP2	-0.001	1
TAPBP	-0.022	1
TAT	-0.136	0.998
TAX1BP1	0.118	1
TBC1D9	-0.047	1
TBL1XR1	0.017	1
TBX3	-0.056	1
TC2N	0.084	1
TCAP	0.012	1
TCEAL4	-0.019	1
TCEB2	0.023	1
TCN1	-0.051	1
TCP1	0.095	1
TENC1	-0.042	1
TEX2	0.125	1
TF	-0.105	1
TFAP2A	-0.024	1
TFAP2B	-0.014	1
TFCP2L1	-0.058	1
TFDP1	0.024	1
TFF1	-0.026	1
TFF3	0.025	1
TFRC	0.038	1
TGFBI	0.133	0.998
TGFBR1	0.003	1
TGFBR2	-0.015	1
TGFBR3	-0.062	1
TGM2	0.076	1
TGOLN2	-0.047	1
THBS1	0.105	1
THBS2	0.084	1
THBS4	-0.019	1
THSD4	-0.065	1
THY1	0.186	0.426
TIMP1	-0.054	1
TIMP2	0.027	1
TIMP3	0.025	1
TK1	0.077	1
TKT	0.035	1
TLN1	0.003	1
TM2D2	0.075	1
TM4SF1	-0.095	1
TM9SF2	0.096	1
TM9SF3	0.084	1
TMBIM1	0.024	1
TMBIM6	0.074	1
TMC4	-0.053	1
TMC5	0.013	1
TMCO1	0.022	1
TMED10	0.135	0.998
TMED2	0.185	0.438
TMED3	-0.021	1
TMED9	0.061	1
TMEM123	0.086	1
TMEM132A	0.15	0.949
TMEM150C	0.017	1
TMEM176B	-0.013	1
TMEM181	-0.003	1
TMEM30A	0.029	1
TMEM47	-0.07	1
TMEM49	0.023	1
TMEM59	-0.057	1
TMEM64	0.033	1
TMEM66	-0.024	1
TMEM9	-0.049	1
TMSB10	0.051	1
TMSL3	0.043	1
TNC	0.117	1
TNFAIP2	0.04	1
TNFSF10	-0.018	1
TNKS1BP1	0.034	1
TNNC1	-0.017	1
TNNC2	0.012	1
TNNI1	0.012	1
TNNT1	0.002	1
TNNT3	-0.071	1
TNRC18	-0.014	1
TNS1	-0.075	1
TNS3	0.073	1
TNXB	-0.061	1
TOB1	0.029	1
TOMM20	-0.07	1
TOMM6	0.032	1
TOMM7	-0.075	1
TOP2A	0.111	1
TOP2B	0.069	1
TP53I11	0.047	1
TP53INP1	0.044	1
TPD52	0.192	0.339
TPI1	0.004	1
TPM1	-0.038	1
TPM2	-0.009	1
TPM3	0.053	1
TPM4	0.107	1
TPP1	0.168	0.743
TPR	0.08	1
TPRG1	-0.057	1
TPSB2	0.059	1
TPT1	-0.118	1
TPX2	0.104	1
TRAF4	-0.016	1
TRAM1	0.134	0.998
TRH	-0.015	1
TRIB1	0.062	1
TRIM28	-0.016	1
TRIM29	-0.025	1
TRIP12	0.086	1
TRPA1	0.084	1
TRPS1	0.015	1
TSC22D1	-0.065	1
TSC22D3	0.05	1
TSKU	0.109	1
TSPAN1	-0.036	1
TSPAN13	0.048	1
TSPAN15	0.035	1
TSPAN3	-0.087	1
TSPO	-0.024	1
TSTA3	0.074	1
TTC3	0.051	1
TTC39A	0.078	1
TTLL12	0.09	1
TTN	-0.08	1
TTYH3	0.057	1
TUBA1A	0.024	1
TUBA1B	0.095	1
TUBA1C	0.148	0.96
TUBB	0.023	1
TUBB2C	-0.031	1
TUBB3	0.038	1
TUFM	-0.006	1
TUG1	0.059	1
TUSC5	-0.04	1
TXN	0.06	1
TXNDC5	0.065	1
TXNIP	-0.056	1
TYMP	-0.045	1
UBA1	0.034	1
UBA52	-0.056	1
UBAP2L	0.093	1
UBB	0.002	1
UBC	0.127	1
UBD	0.001	1
UBE2D3	-0.057	1
UBE2L6	0.086	1
UBE2V1	0.162	0.842
UBE2Z	0.102	1
UBR4	0.023	1
UBR5	0.108	1
UCP2	0.066	1
UFC1	-0.061	1
UGDH	0.109	1
UGP2	0.048	1
UGT2B11	0.003	1
UGT2B4	-0.057	1
UQCRB	-0.003	1
UQCRFS1	-0.058	1
UQCRQ	-0.061	1
USP14	0.031	1
USP22	-0.031	1
USP25	-0.063	1
USP32	0.015	1
USP9X	0.16	0.864
UTRN	0.011	1
VAT1	0.043	1
VAV3	0.016	1
VCAM1	-0.003	1
VCAN	0.074	1
VCL	0.045	1
VCP	0.093	1
VDAC1	0.067	1
VDAC3	0.015	1
[truncated: 54 more rows]

[truncated: 10 more sheets: DLV3_SNVs, DLV3_miRNA_Seq, DLV4_Methylation, DLV4_RNA_Seq, DLV4_SNVs, DLV4_miRNA_Seq, DLV5_Methylation, DLV5_RNA_Seq, DLV5_SNVs, DLV5_miRNA_Seq]
