# Supplementary material for: Integrating multimodal cancer data using deep latent variable path modelling
Source: Nat Mach Intell. 2025 Jul 22;7(7):1053–75. doi: 10.1038/s42256-025-01052-4 (PMC12283373; doi:10.1038/s42256-025-01052-4)
Supplement: Supplementary file 4 — Sheets containing the Pearson’s correlation values between each genetic locus and the histological DLVs. DLVs are labelled from DLV1 to DLV5. Each mean correlation value also has a family-wise error-corrected significance level attached. [file 42256_2025_1052_MOESM4_ESM.xlsx]

## Sheet: DLV1_Methylation
sig_genes	corr	p_val
cg00003994	0.01	1.001
cg00005847	0.019	1.001
cg00015770	-0.041	1.001
cg00027083	-0.062	1.001
cg00030047	-0.244	0.807
cg00061629	0.194	1.001
cg00075967	0.127	1.001
cg00116234	-0.212	0.991
cg00117172	-0.255	0.684
cg00134787	0.123	1.001
cg00186701	0.005	1.001
cg00202711	0.227	0.935
cg00217795	0.269	0.502
cg00230502	-0.052	1.001
cg00231644	-0.146	1.001
cg00233307	-0.051	1.001
cg00237010	0.425	0.001
cg00250430	-0.181	1.001
cg00263760	-0.193	1.001
cg00282347	-0.249	0.753
cg00290506	-0.14	1.001
cg00297584	-0.222	0.963
cg00308665	0.174	1.001
cg00321478	0.19	1.001
cg00323915	0.108	1.001
cg00328227	-0.197	1.001
cg00333226	-0.378	0.009
cg00333528	0.226	0.943
cg00335286	-0.202	1
cg00347904	0.001	1.001
cg00386408	0.042	1.001
cg00399483	-0.044	1.001
cg00412772	0.249	0.759
cg00430287	0.203	1
cg00462994	-0.278	0.394
cg00488364	0.129	1.001
cg00489401	-0.255	0.677
cg00497084	0.236	0.874
cg00498305	0.097	1.001
cg00498604	0.188	1.001
cg00499822	-0.287	0.302
cg00512279	-0.26	0.607
cg00557354	-0.208	0.995
cg00563926	0.095	1.001
cg00564163	-0.129	1.001
cg00565688	-0.207	0.997
cg00567749	0.038	1.001
cg00579393	0.124	1.001
cg00615377	0.053	1.001
cg00625653	-0.16	1.001
cg00626466	-0.202	1
cg00648883	0.164	1.001
cg00662556	-0.096	1.001
cg00679738	-0.373	0.01
cg00695416	-0.183	1.001
cg00707317	-0.326	0.064
cg00744433	-0.332	0.046
cg00777121	-0.266	0.533
cg00779924	0.202	1
cg00792849	0.199	1.001
cg00804392	0.087	1.001
cg00807586	-0.278	0.395
cg00839584	-0.297	0.206
cg00842351	-0.157	1.001
cg00846036	-0.056	1.001
cg00848728	0.053	1.001
cg00850538	0.007	1.001
cg00852964	-0.037	1.001
cg00875272	0.269	0.503
cg00884221	-0.146	1.001
cg00888007	-0.088	1.001
cg00891541	0.125	1.001
cg00893242	-0.269	0.499
cg00903242	-0.025	1.001
cg00916635	-0.402	0.003
cg00930873	-0.155	1.001
cg00955451	0.249	0.747
cg00967316	0.214	0.988
cg00970325	0.192	1.001
cg00986320	-0.025	1.001
cg00995327	-0.356	0.018
cg01009664	0.118	1.001
cg01031400	-0.231	0.911
cg01033938	-0.113	1.001
cg01049530	-0.281	0.364
cg01055695	-0.149	1.001
cg01058368	0.42	0.001
cg01078434	0.236	0.875
cg01081263	0.292	0.25
cg01086895	0.11	1.001
cg01103730	0.3	0.182
cg01109219	0.373	0.01
cg01114088	-0.157	1.001
cg01120165	-0.049	1.001
cg01129459	-0.209	0.994
cg01144286	0.026	1.001
cg01152019	-0.088	1.001
cg01182697	-0.17	1.001
cg01185080	-0.054	1.001
cg01185754	0	1.001
cg01186777	-0.231	0.914
cg01192900	-0.215	0.987
cg01193293	0.038	1.001
cg01214847	-0.034	1.001
cg01216369	-0.169	1.001
cg01281904	0.161	1.001
cg01291404	0.015	1.001
cg01295203	0.038	1.001
cg01305421	0.124	1.001
cg01305625	-0.015	1.001
cg01324261	-0.348	0.021
cg01333011	0.191	1.001
cg01335367	-0.299	0.194
cg01353448	0.153	1.001
cg01356829	-0.307	0.14
cg01366419	-0.144	1.001
cg01367992	0.194	1.001
cg01381846	0.003	1.001
cg01401376	-0.124	1.001
cg01407244	0.166	1.001
cg01424107	-0.32	0.084
cg01464985	-0.149	1.001
cg01469547	0.067	1.001
cg01471713	-0.024	1.001
cg01473816	-0.268	0.515
cg01476044	0.155	1.001
cg01484156	0.082	1.001
cg01512854	0.002	1.001
cg01535453	-0.181	1.001
cg01543654	-0.235	0.88
cg01546563	0.125	1.001
cg01555431	-0.175	1.001
cg01556075	-0.24	0.842
cg01561916	-0.11	1.001
cg01568736	0.238	0.856
cg01580044	-0.1	1.001
cg01580681	-0.123	1.001
cg01598642	0.013	1.001
cg01610488	-0.091	1.001
cg01635061	-0.164	1.001
cg01637734	0.226	0.943
cg01656955	-0.151	1.001
cg01664666	-0.183	1.001
cg01671575	0.24	0.842
cg01693350	0.187	1.001
cg01697732	-0.145	1.001
cg01705587	0.01	1.001
cg01718139	0.139	1.001
cg01724150	-0.294	0.23
cg01777397	-0.169	1.001
cg01782486	0.265	0.537
cg01791232	-0.066	1.001
cg01804429	-0.221	0.964
cg01805282	-0.062	1.001
cg01817393	-0.037	1.001
cg01830294	-0.284	0.339
cg01837719	-0.279	0.385
cg01839464	-0.025	1.001
cg01857260	-0.044	1.001
cg01868782	-0.263	0.579
cg01870826	-0.116	1.001
cg01880569	0.15	1.001
cg01899253	-0.071	1.001
cg01920232	-0.197	1.001
cg01958189	0.197	1.001
cg01965939	-0.446	0.001
cg01968793	-0.217	0.983
cg01988129	0.162	1.001
cg02008154	-0.247	0.778
cg02022375	-0.108	1.001
cg02029926	0.008	1.001
cg02037013	0.028	1.001
cg02046017	-0.014	1.001
cg02055963	-0.04	1.001
cg02064106	-0.241	0.831
cg02085507	-0.231	0.913
cg02097420	0.145	1.001
cg02099418	-0.191	1.001
cg02105856	0.345	0.023
cg02124291	0.332	0.047
cg02126753	-0.059	1.001
cg02131967	0.022	1.001
cg02161900	0.122	1.001
cg02164046	0.162	1.001
cg02170525	-0.179	1.001
cg02184413	-0.122	1.001
cg02192520	-0.124	1.001
cg02196655	-0.302	0.17
cg02197293	-0.055	1.001
cg02210887	0.209	0.994
cg02228185	0.291	0.262
cg02238826	-0.338	0.036
cg02244695	-0.002	1.001
cg02248486	-0.238	0.863
cg02250594	-0.331	0.05
cg02260587	0.021	1.001
cg02309273	-0.119	1.001
cg02311163	0.006	1.001
cg02320454	-0.018	1.001
cg02335804	0.138	1.001
cg02351381	-0.266	0.536
cg02382666	0.008	1.001
cg02388150	-0.226	0.94
cg02397720	-0.108	1.001
cg02399455	0.401	0.003
cg02409351	-0.006	1.001
cg02417408	0.126	1.001
cg02422694	0.02	1.001
cg02431964	0.239	0.854
cg02433671	-0.124	1.001
cg02452985	-0.207	0.997
cg02477931	0.119	1.001
cg02549424	-0.039	1.001
cg02579133	0.012	1.001
cg02595219	-0.255	0.678
cg02599464	0.261	0.595
cg02602411	0.107	1.001
cg02620769	0.085	1.001
cg02622316	0.091	1.001
cg02643667	0.448	0.001
cg02647265	0.117	1.001
cg02657438	0.442	0.001
cg02672493	-0.114	1.001
cg02681442	-0.321	0.077
cg02682905	0.269	0.492
cg02719634	0.118	1.001
cg02723533	0.396	0.003
cg02724472	-0.32	0.085
cg02729303	-0.128	1.001
cg02735486	0.065	1.001
cg02748539	-0.128	1.001
cg02757432	-0.07	1.001
cg02765328	0.013	1.001
cg02774439	-0.222	0.963
cg02780849	-0.161	1.001
cg02789485	0.085	1.001
cg02805028	-0.223	0.955
cg02831604	-0.315	0.1
cg02836529	0.213	0.99
cg02844545	-0.039	1.001
cg02860543	-0.257	0.661
cg02867079	-0.293	0.24
cg02879662	-0.193	1.001
cg02880679	0.374	0.01
cg02882813	-0.08	1.001
cg02885771	-0.092	1.001
cg02899772	-0.07	1.001
cg02909790	0.264	0.559
cg02912041	0.268	0.506
cg02915544	0.185	1.001
cg02916816	0.206	0.999
cg02920216	0.039	1.001
cg02927346	-0.218	0.98
cg02930996	-0.245	0.794
cg02936263	-0.093	1.001
cg02938601	0.134	1.001
cg02946850	0.086	1.001
cg02983451	-0.121	1.001
cg02989940	0.256	0.673
cg03001305	0.016	1.001
cg03017264	-0.086	1.001
cg03019000	-0.026	1.001
cg03032025	0.231	0.914
cg03064067	-0.241	0.835
cg03070194	0.259	0.624
cg03087937	-0.068	1.001
cg03100752	-0.006	1.001
cg03104936	-0.222	0.963
cg03109316	0.257	0.661
cg03127334	-0.16	1.001
cg03139377	-0.182	1.001
cg03158400	-0.185	1.001
cg03160135	-0.248	0.773
cg03167883	0.213	0.99
cg03168582	-0.249	0.745
cg03192551	-0.298	0.199
cg03192737	0.136	1.001
cg03199651	-0.187	1.001
cg03214697	-0.183	1.001
cg03238797	-0.135	1.001
cg03266453	-0.306	0.144
cg03289872	-0.265	0.55
cg03292388	0.123	1.001
cg03294491	-0.286	0.314
cg03294619	-0.107	1.001
cg03329165	0.01	1.001
cg03330058	-0.245	0.801
cg03330678	-0.221	0.966
cg03349953	0.216	0.985
cg03365437	-0.16	1.001
cg03368758	0.205	1
cg03386373	0.317	0.091
cg03386869	0.061	1.001
cg03388193	0.132	1.001
cg03425110	-0.155	1.001
cg03468463	0.304	0.157
cg03476195	-0.004	1.001
cg03490200	-0.336	0.039
cg03491478	0.081	1.001
cg03503295	0.387	0.006
cg03504078	0.07	1.001
cg03506489	-0.175	1.001
cg03521113	-0.206	0.999
cg03522063	0.008	1.001
cg03533858	0.053	1.001
cg03538436	-0.021	1.001
cg03543593	-0.16	1.001
cg03544320	-0.057	1.001
cg03544379	0.254	0.689
cg03547797	0.077	1.001
cg03547924	-0.177	1.001
cg03557733	0.211	0.992
cg03565081	-0.111	1.001
cg03567830	-0.142	1.001
cg03608577	0.223	0.959
cg03614513	-0.338	0.036
cg03630088	-0.328	0.054
cg03642518	-0.02	1.001
cg03664992	-0.235	0.885
cg03665785	-0.336	0.039
cg03679305	-0.202	1
cg03702236	0.09	1.001
cg03734874	-0.087	1.001
cg03743584	-0.147	1.001
cg03763616	-0.042	1.001
cg03764585	0.263	0.568
cg03780486	0.181	1.001
cg03799530	-0.208	0.995
cg03826976	-0.326	0.059
cg03852144	-0.332	0.047
cg03860768	-0.067	1.001
cg03870261	-0.003	1.001
cg03872376	0.351	0.021
cg03874199	0.153	1.001
cg03876618	-0.381	0.008
cg03889226	0.022	1.001
cg03914397	-0.158	1.001
cg03918304	0.205	1
cg03943081	0.062	1.001
cg03958979	-0.351	0.021
cg03964111	0.072	1.001
cg03998348	0.312	0.116
cg04001333	0.002	1.001
cg04001802	0.23	0.922
cg04032226	-0.335	0.042
cg04034767	0.09	1.001
cg04039397	-0.078	1.001
cg04048259	-0.243	0.815
cg04052038	-0.083	1.001
cg04058169	0.135	1.001
cg04062391	0.127	1.001
cg04063348	0.032	1.001
cg04072323	0.021	1.001
cg04091078	0.251	0.726
cg04096767	0.117	1.001
cg04098585	-0.311	0.12
cg04101379	-0.11	1.001
cg04106785	-0.124	1.001
cg04184278	0.328	0.054
cg04219321	0.04	1.001
cg04220579	-0.169	1.001
cg04237663	-0.135	1.001
cg04254916	0.175	1.001
cg04263186	-0.003	1.001
cg04270799	0.013	1.001
cg04273431	-0.167	1.001
cg04297093	-0.107	1.001
cg04312209	-0.058	1.001
cg04315771	-0.198	1.001
cg04329382	0.213	0.988
cg04330449	-0.15	1.001
cg04336379	-0.045	1.001
cg04345475	0.204	1
cg04349727	0.008	1.001
cg04353483	0.077	1.001
cg04369341	-0.166	1.001
cg04375036	-0.333	0.043
cg04376312	0.082	1.001
cg04378886	-0.269	0.502
cg04387658	-0.038	1.001
cg04424621	-0.243	0.823
cg04435420	-0.23	0.916
cg04439215	-0.044	1.001
cg04448487	-0.107	1.001
cg04451770	0.026	1.001
cg04454951	-0.21	0.992
cg04456238	0.05	1.001
cg04457051	0.418	0.001
cg04457979	-0.189	1.001
cg04458548	0.284	0.331
cg04490714	-0.056	1.001
cg04505023	0.193	1.001
cg04513422	-0.287	0.293
cg04527363	0.115	1.001
cg04528819	-0.327	0.056
cg04532952	0.074	1.001
cg04534765	0.042	1.001
cg04549333	0.027	1.001
cg04564030	0.131	1.001
cg04574507	0.305	0.153
cg04597449	-0.186	1.001
cg04599297	0.031	1.001
cg04600618	0.087	1.001
cg04622802	-0.03	1.001
cg04623837	-0.032	1.001
cg04623955	-0.097	1.001
cg04632671	0.064	1.001
cg04636557	-0.309	0.131
cg04645174	0.266	0.533
cg04689061	-0.143	1.001
cg04717045	0.397	0.003
cg04726446	-0.149	1.001
cg04740359	0.107	1.001
cg04743650	-0.042	1.001
cg04747322	0.046	1.001
cg04748010	0.13	1.001
cg04761824	0.112	1.001
cg04765277	0.23	0.923
cg04770504	-0.19	1.001
cg04784672	-0.106	1.001
cg04786857	-0.032	1.001
cg04797323	0.092	1.001
cg04845579	-0.058	1.001
cg04875162	-0.022	1.001
cg04893119	0.216	0.985
cg04897683	-0.035	1.001
cg04915566	-0.164	1.001
cg04920951	-0.166	1.001
cg04945541	-0.008	1.001
cg04947157	-0.339	0.036
cg04970117	-0.029	1.001
cg04970352	-0.202	1
cg04981492	-0.096	1.001
cg04988423	-0.313	0.111
cg04994456	0.045	1.001
cg04995717	0.131	1.001
cg05000446	-0.273	0.447
cg05022306	0.014	1.001
cg05023116	-0.019	1.001
cg05023691	0.214	0.988
cg05052633	-0.045	1.001
cg05072008	-0.003	1.001
cg05089968	0.365	0.012
cg05093686	-0.216	0.983
cg05098732	-0.143	1.001
cg05109049	0.201	1
cg05157725	0.278	0.395
cg05158615	-0.386	0.006
cg05159188	0.048	1.001
cg05161795	-0.135	1.001
cg05164634	-0.133	1.001
cg05194726	-0.108	1.001
cg05206587	0.088	1.001
cg05209917	0.175	1.001
cg05213296	0.196	1.001
cg05226008	-0.048	1.001
cg05232889	0.137	1.001
cg05244766	0.01	1.001
cg05246522	-0.325	0.065
cg05248781	0.232	0.905
cg05250458	-0.124	1.001
cg05252264	-0.15	1.001
cg05262335	-0.201	1
cg05270634	0.012	1.001
cg05275752	0.039	1.001
cg05293216	-0.21	0.993
cg05331214	0.192	1.001
cg05345286	-0.081	1.001
cg05358291	0.306	0.142
cg05373457	0.175	1.001
cg05382123	0.012	1.001
cg05393484	0.126	1.001
cg05396987	-0.255	0.681
cg05420896	0.23	0.918
cg05429895	0.036	1.001
cg05440289	0.125	1.001
cg05445326	-0.083	1.001
cg05483509	-0.332	0.047
cg05485062	0.102	1.001
cg05500015	0.026	1.001
cg05501584	-0.039	1.001
cg05508084	-0.36	0.016
cg05522383	-0.192	1.001
cg05535113	-0.328	0.054
cg05590294	-0.042	1.001
cg05606799	0.246	0.785
cg05619712	0.425	0.001
cg05624196	0.214	0.988
cg05628549	-0.202	1
cg05647859	0.041	1.001
cg05649009	0.252	0.713
cg05654163	0.152	1.001
cg05674036	0.081	1.001
cg05675373	-0.223	0.955
cg05767404	-0.006	1.001
cg05768141	0.128	1.001
cg05772663	0.222	0.961
cg05774801	0.017	1.001
cg05799317	0.169	1.001
cg05820087	0.281	0.364
cg05822100	-0.219	0.979
cg05822532	-0.155	1.001
cg05828624	0.244	0.811
cg05845178	0.07	1.001
cg05861567	-0.178	1.001
cg05896682	0.109	1.001
cg05899618	-0.107	1.001
cg05909475	-0.315	0.101
cg05937453	-0.183	1.001
cg05942574	0.241	0.838
cg05953243	0.348	0.021
cg06015218	0.152	1.001
cg06022562	0.005	1.001
cg06038133	-0.356	0.017
cg06043114	-0.328	0.054
cg06051311	-0.222	0.962
cg06051662	-0.002	1.001
cg06092815	-0.167	1.001
cg06096336	-0.135	1.001
cg06101324	0.253	0.702
cg06118312	0.02	1.001
cg06119575	0.223	0.958
cg06141025	0.208	0.995
cg06142324	0.232	0.905
cg06144905	-0.348	0.021
cg06151165	0.255	0.678
cg06156376	-0.302	0.17
cg06166767	0.138	1.001
cg06213598	0.178	1.001
cg06214007	-0.007	1.001
cg06220235	-0.149	1.001
cg06233985	-0.129	1.001
cg06244906	0.094	1.001
cg06255227	0.131	1.001
cg06263495	-0.012	1.001
cg06269753	-0.117	1.001
cg06274159	0.198	1.001
cg06275635	0.339	0.033
cg06276653	0.005	1.001
cg06277657	-0.223	0.959
cg06291867	-0.081	1.001
cg06339706	0.114	1.001
cg06346081	-0.061	1.001
cg06352750	0.064	1.001
cg06357925	0.032	1.001
cg06363129	-0.293	0.241
cg06367117	-0.276	0.415
cg06377278	-0.413	0.001
cg06378617	0.211	0.992
cg06388544	-0.023	1.001
cg06417962	-0.305	0.151
cg06434470	0.207	0.997
cg06436504	0.152	1.001
cg06458239	-0.035	1.001
cg06490988	-0.417	0.001
cg06493386	-0.167	1.001
cg06493930	0.111	1.001
cg06498267	-0.073	1.001
cg06501084	0.229	0.926
cg06506864	-0.182	1.001
cg06509239	-0.038	1.001
cg06516124	0.225	0.945
cg06533629	-0.294	0.23
cg06539449	0.092	1.001
cg06539804	-0.072	1.001
cg06550629	0.024	1.001
cg06563300	-0.133	1.001
cg06572160	-0.175	1.001
cg06577725	-0.126	1.001
cg06630241	0.157	1.001
cg06637774	0.173	1.001
cg06638433	-0.136	1.001
cg06638966	-0.01	1.001
cg06690548	-0.193	1.001
cg06738602	0.087	1.001
cg06757810	0.051	1.001
cg06781209	-0.313	0.11
cg06818777	0.175	1.001
cg06821120	-0.359	0.016
cg06821993	-0.039	1.001
cg06825142	0.193	1.001
cg06851207	-0.25	0.739
cg06906435	0.273	0.445
cg06908778	0.145	1.001
cg06912252	0.229	0.928
cg06938878	0.061	1.001
cg06940792	-0.074	1.001
cg06948294	-0.248	0.773
cg06958829	0.156	1.001
cg06960698	0.104	1.001
cg06971096	0.074	1.001
cg07007400	-0.17	1.001
cg07014174	0.079	1.001
cg07028533	-0.216	0.983
cg07070934	-0.167	1.001
cg07072643	-0.091	1.001
cg07080358	-0.209	0.994
cg07080946	-0.293	0.249
cg07086380	-0.251	0.722
cg07102705	-0.165	1.001
cg07104706	-0.164	1.001
cg07112154	0.124	1.001
cg07126559	0.392	0.003
cg07173760	0.105	1.001
cg07177852	0.055	1.001
cg07185695	-0.381	0.008
cg07186138	-0.007	1.001
cg07197059	-0.118	1.001
cg07200280	-0.1	1.001
cg07220939	0.068	1.001
cg07237830	0.428	0.001
cg07237939	-0.311	0.12
cg07241568	-0.035	1.001
cg07260592	0.14	1.001
cg07271264	0.059	1.001
cg07295678	-0.081	1.001
cg07337598	0.197	1.001
cg07347645	0.23	0.925
cg07354440	-0.121	1.001
cg07361385	0.371	0.01
cg07376535	-0.202	1
cg07384961	0.021	1.001
cg07398429	-0.073	1.001
cg07409200	0.004	1.001
cg07447922	0.106	1.001
cg07471052	0.136	1.001
cg07525077	0.278	0.396
cg07533148	0.094	1.001
cg07536847	-0.072	1.001
cg07546360	0.184	1.001
cg07548313	0.138	1.001
cg07550362	0.124	1.001
cg07570142	-0.311	0.119
cg07572341	-0.036	1.001
cg07601320	0.149	1.001
cg07602200	-0.008	1.001
cg07613153	0.135	1.001
cg07621046	0.258	0.627
cg07634191	-0.307	0.139
cg07636178	0.208	0.995
cg07644368	-0.186	1.001
cg07654934	-0.104	1.001
cg07660236	0.059	1.001
cg07664856	0.271	0.467
cg07665060	0.282	0.357
cg07679836	-0.097	1.001
cg07684796	-0.289	0.284
cg07684809	-0.041	1.001
cg07685034	0.265	0.549
cg07685869	-0.134	1.001
cg07694025	-0.131	1.001
cg07696033	0.051	1.001
cg07703401	-0.228	0.931
cg07715201	-0.128	1.001
cg07748540	-0.187	1.001
cg07749074	0.043	1.001
cg07770222	0.185	1.001
cg07773116	-0.011	1.001
cg07824742	0.174	1.001
cg07841014	0.303	0.168
cg07845390	-0.049	1.001
cg07846220	-0.26	0.618
cg07850604	-0.362	0.016
cg07903918	-0.165	1.001
cg07914866	-0.049	1.001
cg07935568	-0.074	1.001
cg07950803	0.275	0.425
cg07965823	-0.163	1.001
cg08008403	0.072	1.001
cg08009622	-0.126	1.001
cg08016363	-0.387	0.006
cg08047457	-0.251	0.73
cg08047907	-0.167	1.001
cg08056146	-0.166	1.001
cg08057475	0.34	0.032
cg08077673	0.34	0.033
cg08085267	-0.017	1.001
cg08088390	0.292	0.255
cg08088989	-0.047	1.001
cg08089301	-0.016	1.001
cg08097755	-0.087	1.001
cg08097882	-0.357	0.017
cg08099701	0.178	1.001
cg08101264	-0.03	1.001
cg08108641	0.02	1.001
cg08124030	-0.053	1.001
cg08124722	0.099	1.001
cg08128768	-0.031	1.001
cg08136806	0.071	1.001
cg08186362	-0.141	1.001
cg08190291	-0.132	1.001
cg08205865	0.025	1.001
cg08258650	-0.115	1.001
cg08260891	-0.331	0.05
cg08260959	-0.031	1.001
cg08261094	-0.257	0.651
cg08261841	0.155	1.001
cg08263647	-0.02	1.001
cg08291098	0.142	1.001
cg08301503	-0.336	0.04
cg08315770	-0.214	0.987
cg08317263	-0.067	1.001
cg08331313	-0.013	1.001
cg08348496	-0.056	1.001
cg08367223	0.253	0.704
cg08385610	0.289	0.286
cg08404225	0.41	0.001
cg08418111	-0.051	1.001
cg08422599	-0.329	0.052
cg08441170	-0.055	1.001
cg08441806	-0.067	1.001
cg08458170	-0.219	0.975
cg08474603	0.224	0.95
cg08491964	-0.14	1.001
cg08504583	-0.222	0.961
cg08519905	-0.307	0.137
cg08528984	-0.122	1.001
cg08532057	-0.08	1.001
cg08535373	-0.102	1.001
cg08536841	-0.436	0.001
cg08555612	-0.269	0.492
cg08558340	-0.172	1.001
cg08572611	-0.13	1.001
cg08575537	-0.037	1.001
cg08578023	0.041	1.001
cg08578734	-0.071	1.001
cg08598221	0.012	1.001
cg08614481	0.107	1.001
cg08634464	-0.053	1.001
cg08658594	0.386	0.006
cg08668790	0.2	1.001
cg08690031	-0.166	1.001
cg08717396	0.007	1.001
cg08728865	0.097	1.001
cg08747377	0.015	1.001
cg08752459	0.004	1.001
cg08762247	0.229	0.927
cg08763351	0.305	0.147
cg08768421	-0.127	1.001
cg08784110	0.207	0.995
cg08788717	-0.15	1.001
cg08812936	0.095	1.001
cg08826839	0.122	1.001
cg08832227	-0.006	1.001
cg08849574	0.046	1.001
cg08872742	-0.159	1.001
cg08876932	0.088	1.001
cg08878323	-0.071	1.001
cg08897388	0.053	1.001
cg08899626	0.031	1.001
cg08914623	-0.203	1
cg08918749	-0.329	0.052
cg08924430	-0.117	1.001
cg08942800	-0.027	1.001
cg08947964	0.142	1.001
cg08952029	0.017	1.001
cg08958015	0.057	1.001
cg08970694	-0.222	0.963
cg08981777	-0.038	1.001
cg08987989	0.178	1.001
cg08993172	0.014	1.001
cg08995424	0.087	1.001
cg09009111	-0.298	0.197
cg09022993	-0.083	1.001
cg09025324	0.094	1.001
cg09038676	-0.214	0.988
cg09045681	-0.279	0.388
cg09053680	-0.089	1.001
cg09059945	0.323	0.073
cg09061733	0.068	1.001
cg09068528	-0.251	0.727
cg09082287	-0.309	0.128
cg09096950	-0.053	1.001
cg09120035	0.199	1.001
cg09126273	-0.216	0.985
cg09137696	0.257	0.648
cg09147827	0.076	1.001
cg09158314	-0.355	0.018
cg09173897	0.093	1.001
cg09179845	0.089	1.001
cg09186006	-0.038	1.001
cg09214254	-0.04	1.001
cg09220361	0.243	0.823
cg09243021	-0.223	0.959
cg09256683	0.042	1.001
cg09260089	-0.107	1.001
cg09272256	0.076	1.001
cg09290866	-0.144	1.001
cg09300114	0.172	1.001
cg09313705	0.138	1.001
cg09328024	-0.247	0.78
cg09350274	-0.296	0.219
cg09381003	-0.11	1.001
cg09390792	0.125	1.001
cg09404633	0.195	1.001
cg09406238	-0.152	1.001
cg09432376	-0.041	1.001
cg09453312	0.013	1.001
cg09467501	-0.258	0.634
cg09473585	0.247	0.782
cg09478478	0.25	0.74
cg09479015	-0.281	0.365
cg09492887	0.008	1.001
cg09495977	-0.232	0.903
cg09499849	-0.085	1.001
cg09516965	-0.042	1.001
cg09522147	-0.145	1.001
cg09555879	0.249	0.757
cg09577651	-0.074	1.001
cg09582042	-0.195	1.001
cg09636671	0.109	1.001
cg09638834	-0.076	1.001
cg09643544	-0.069	1.001
cg09644722	-0.125	1.001
cg09649610	-0.166	1.001
cg09656934	-0.258	0.637
cg09682183	0.038	1.001
cg09712066	-0.197	1.001
cg09721047	-0.119	1.001
cg09721427	-0.199	1.001
cg09748960	0.106	1.001
cg09793866	0.393	0.003
cg09809672	0.212	0.991
cg09827833	0.157	1.001
cg09829176	-0.178	1.001
cg09829319	0.091	1.001
cg09835085	0.055	1.001
cg09847584	0.044	1.001
cg09851465	-0.004	1.001
cg09868882	0.133	1.001
cg09871315	-0.141	1.001
cg09872233	0.065	1.001
cg09906458	0.258	0.629
cg09945801	0.125	1.001
cg09949775	-0.079	1.001
cg09952204	-0.166	1.001
cg09963123	-0.165	1.001
cg09971646	0.008	1.001
cg09980522	0.113	1.001
cg09997082	0.151	1.001
cg10031651	-0.258	0.64
cg10044101	-0.061	1.001
cg10045881	-0.083	1.001
cg10054857	0.018	1.001
cg10059959	-0.139	1.001
cg10071275	0.2	1.001
cg10088985	-0.12	1.001
cg10106388	-0.06	1.001
cg10129493	-0.138	1.001
cg10140638	0.015	1.001
cg10141715	-0.04	1.001
cg10143146	-0.257	0.653
cg10146929	-0.249	0.749
cg10150530	-0.158	1.001
cg10161121	-0.048	1.001
cg10171125	-0.244	0.809
cg10175795	0.17	1.001
cg10187559	0.03	1.001
cg10189763	-0.007	1.001
cg10257049	-0.157	1.001
cg10281002	0.128	1.001
cg10281770	0.163	1.001
cg10298815	0.05	1.001
cg10300684	-0.075	1.001
cg10303487	0.16	1.001
cg10303842	0.219	0.978
cg10305797	-0.4	0.003
cg10316764	-0.121	1.001
cg10318258	0.109	1.001
cg10321723	0.247	0.778
cg10329418	-0.066	1.001
cg10334928	0.407	0.002
cg10362591	-0.208	0.995
cg10370591	0.149	1.001
cg10377274	0.22	0.971
cg10379687	-0.095	1.001
cg10412312	0.18	1.001
cg10447080	0.029	1.001
cg10451565	0.303	0.168
cg10484958	0.229	0.928
cg10486998	0.108	1.001
cg10503138	0.143	1.001
cg10516886	-0.056	1.001
cg10523671	-0.17	1.001
cg10539507	-0.107	1.001
cg10541755	-0.158	1.001
cg10556064	0.146	1.001
cg10576828	0.047	1.001
cg10604168	-0.052	1.001
cg10605520	-0.132	1.001
cg10646402	-0.209	0.994
cg10669058	0.066	1.001
cg10683939	0.019	1.001
cg10691387	0.188	1.001
cg10693071	0.087	1.001
cg10707565	0.309	0.131
cg10722799	0.207	0.996
cg10725344	-0.176	1.001
cg10730712	-0.289	0.286
cg10741760	0.058	1.001
cg10742801	-0.098	1.001
cg10743104	-0.014	1.001
cg10757144	0.25	0.737
cg10766289	0.177	1.001
cg10777851	-0.013	1.001
cg10784030	-0.104	1.001
cg10784813	-0.253	0.706
cg10818781	0.072	1.001
cg10861599	0.127	1.001
cg10883303	-0.157	1.001
cg10883621	-0.086	1.001
cg10919204	0.206	1
cg10935723	0.201	1
cg10938286	-0.12	1.001
cg10942056	-0.078	1.001
cg10946435	-0.002	1.001
cg10947146	-0.135	1.001
cg10957151	-0.107	1.001
cg10964421	-0.133	1.001
cg10977115	0.147	1.001
cg10978355	-0.028	1.001
cg10983208	-0.317	0.095
cg10990993	-0.04	1.001
cg11009736	0.309	0.128
cg11015241	-0.052	1.001
cg11021744	-0.238	0.864
cg11038843	-0.117	1.001
cg11052143	0.021	1.001
cg11059483	-0.108	1.001
cg11079619	0.113	1.001
cg11126134	0.037	1.001
cg11191210	0.113	1.001
cg11200929	-0.225	0.943
cg11201229	0.095	1.001
cg11203041	-0.414	0.001
cg11206634	-0.017	1.001
cg11241627	0.132	1.001
cg11271605	-0.17	1.001
cg11279021	0.001	1.001
cg11304234	-0.283	0.345
cg11319389	-0.191	1.001
cg11325578	-0.069	1.001
cg11354906	-0.103	1.001
cg11377136	0.076	1.001
cg11389172	0.002	1.001
cg11399100	-0.118	1.001
cg11402505	-0.083	1.001
cg11428724	-0.09	1.001
cg11435943	0.398	0.003
cg11438428	-0.029	1.001
cg11452221	-0.013	1.001
cg11471401	0.068	1.001
cg11484576	0.159	1.001
cg11500727	-0.012	1.001
cg11500797	-0.032	1.001
cg11511443	0.217	0.982
cg11512771	0.123	1.001
cg11516377	-0.095	1.001
cg11536940	0.139	1.001
cg11547724	0.359	0.016
cg11554507	-0.006	1.001
cg11566244	-0.202	1
cg11584936	0.272	0.46
cg11591325	-0.157	1.001
cg11611600	-0.315	0.099
cg11617144	-0.113	1.001
cg11634198	-0.022	1.001
cg11638200	-0.261	0.597
cg11644586	-0.292	0.25
cg11647681	0.136	1.001
cg11648289	0.056	1.001
cg11656547	0.294	0.235
cg11668923	-0.114	1.001
cg11670211	-0.093	1.001
cg11706911	-0.101	1.001
cg11716026	0.213	0.991
cg11719784	0.354	0.019
cg11724759	0.015	1.001
cg11733245	-0.254	0.689
cg11738543	0.135	1.001
cg11759378	0.219	0.975
cg11802013	0.333	0.043
cg11811840	0.174	1.001
cg11812218	0.307	0.137
cg11819637	0.387	0.006
cg11822659	-0.265	0.547
cg11832722	-0.25	0.743
cg11846956	-0.04	1.001
cg11846968	0.183	1.001
cg11877382	0.097	1.001
cg11884243	-0.188	1.001
cg11902458	-0.071	1.001
cg11903057	0.104	1.001
cg11911951	-0.337	0.037
cg11934695	-0.16	1.001
cg11939496	0.313	0.11
cg11947493	-0.206	0.999
cg11976166	-0.176	1.001
cg11976616	0.1	1.001
cg11984608	0.212	0.991
cg12005098	-0.122	1.001
cg12006284	0.071	1.001
cg12024292	-0.134	1.001
cg12041387	0.152	1.001
cg12045829	0.321	0.081
cg12052765	0.16	1.001
cg12058490	0.053	1.001
cg12078929	-0.078	1.001
cg12081743	-0.033	1.001
cg12091331	0.059	1.001
cg12091944	-0.142	1.001
cg12100791	0.123	1.001
cg12105450	0.051	1.001
cg12111714	-0.177	1.001
cg12128839	-0.176	1.001
cg12133004	0.113	1.001
cg12181621	-0.068	1.001
cg12188560	-0.049	1.001
cg12238343	-0.007	1.001
cg12251804	-0.252	0.715
cg12259256	-0.17	1.001
cg12265829	-0.317	0.09
cg12285118	0.29	0.277
cg12294121	0.083	1.001
cg12300353	-0.192	1.001
cg12315302	0.021	1.001
cg12317456	-0.337	0.037
cg12322132	-0.231	0.916
cg12331389	-0.108	1.001
cg12348970	0.264	0.56
cg12351433	-0.044	1.001
cg12359315	-0.095	1.001
cg12360736	-0.225	0.943
cg12374721	0.11	1.001
cg12382902	-0.114	1.001
cg12388309	-0.249	0.761
cg12391048	-0.01	1.001
cg12397274	-0.04	1.001
cg12406559	-0.271	0.477
cg12422450	-0.013	1.001
cg12428447	-0.022	1.001
cg12448933	-0.025	1.001
cg12493906	0.305	0.144
cg12515638	-0.072	1.001
cg12530080	0.214	0.987
cg12531542	-0.097	1.001
cg12535715	-0.114	1.001
cg12547930	0.078	1.001
cg12554476	-0.042	1.001
cg12571423	-0.063	1.001
cg12582008	-0.007	1.001
cg12601757	-0.258	0.64
cg12610744	0.333	0.043
cg12611860	0.299	0.192
cg12614105	0.097	1.001
cg12626411	0.126	1.001
cg12627583	-0.014	1.001
cg12629325	0	1.001
cg12640109	-0.358	0.016
cg12683929	-0.162	1.001
cg12699371	-0.012	1.001
cg12717594	-0.383	0.008
cg12727795	-0.084	1.001
cg12732953	0.183	1.001
cg12738197	0.073	1.001
cg12741420	0.11	1.001
cg12762799	-0.047	1.001
cg12768605	-0.097	1.001
cg12782180	-0.099	1.001
cg12783776	-0.182	1.001
cg12788467	-0.096	1.001
cg12793610	-0.251	0.726
cg12815142	-0.09	1.001
cg12815916	0.006	1.001
cg12839593	-0.206	0.999
cg12840719	0.13	1.001
cg12847373	-0.176	1.001
cg12856392	-0.007	1.001
cg12858460	-0.276	0.413
cg12874092	-0.31	0.123
cg12875426	0.061	1.001
cg12878228	0.329	0.052
cg12914657	0.101	1.001
cg12949975	-0.187	1.001
cg12958813	-0.018	1.001
cg12966875	-0.312	0.119
cg12995941	-0.128	1.001
cg12998491	-0.205	1
cg13002506	-0.078	1.001
cg13007988	0.351	0.021
cg13015534	-0.116	1.001
cg13019092	0.308	0.133
cg13038560	-0.262	0.594
cg13060154	-0.061	1.001
cg13060997	0.005	1.001
cg13097407	-0.116	1.001
cg13121699	-0.03	1.001
cg13144783	-0.285	0.324
cg13152535	-0.136	1.001
cg13191049	-0.097	1.001
cg13206017	0.286	0.315
cg13216057	-0.094	1.001
cg13217373	0.358	0.016
cg13226591	0.191	1.001
cg13234863	0.13	1.001
cg13262687	0.035	1.001
cg13277939	0.032	1.001
cg13288195	-0.12	1.001
cg13297865	-0.167	1.001
cg13301003	0.055	1.001
cg13311440	0.181	1.001
cg13315147	0.014	1.001
cg13320626	0.101	1.001
cg13351583	-0.122	1.001
cg13379236	0.149	1.001
cg13398291	-0.273	0.45
cg13410437	0.103	1.001
cg13447818	0.258	0.629
cg13449778	-0.157	1.001
cg13462129	0.107	1.001
cg13471990	-0.053	1.001
cg13488201	-0.253	0.695
cg13492227	-0.128	1.001
cg13526007	-0.104	1.001
cg13547644	-0.048	1.001
cg13548361	-0.049	1.001
cg13549845	-0.152	1.001
cg13577076	-0.037	1.001
cg13603171	-0.183	1.001
cg13615963	0.152	1.001
cg13619915	-0.103	1.001
cg13625403	-0.165	1.001
cg13633026	0.158	1.001
cg13643585	-0.353	0.019
cg13652336	-0.031	1.001
cg13663218	-0.046	1.001
cg13688966	-0.199	1.001
cg13739417	-0.11	1.001
cg13755070	-0.263	0.568
cg13760253	-0.186	1.001
cg13791131	-0.06	1.001
cg13792279	0.148	1.001
cg13801381	-0.108	1.001
cg13801416	-0.243	0.823
cg13818573	-0.059	1.001
cg13830624	0.277	0.405
cg13836770	-0.238	0.86
cg13847070	0.287	0.298
cg13870494	-0.001	1.001
cg13882988	0.104	1.001
cg13885201	-0.178	1.001
cg13901526	-0.22	0.975
cg13904968	0.194	1.001
cg13912117	0.095	1.001
cg13915726	0.063	1.001
cg13921352	-0.099	1.001
cg13929328	-0.064	1.001
cg13958426	0.018	1.001
cg13958614	-0.367	0.012
cg13968061	0.108	1.001
cg13986130	-0.288	0.287
cg13991233	-0.39	0.004
cg14001035	-0.084	1.001
cg14011639	0.186	1.001
cg14015044	0.04	1.001
cg14019317	-0.25	0.741
cg14021073	-0.126	1.001
cg14023451	0.381	0.008
cg14062083	-0.085	1.001
cg14063008	0.043	1.001
cg14074117	0.177	1.001
cg14094960	-0.039	1.001
cg14114267	-0.086	1.001
cg14116122	0.028	1.001
cg14133708	-0.161	1.001
cg14137939	-0.201	1
cg14153740	0.265	0.54
cg14155416	-0.272	0.464
cg14161241	0.081	1.001
cg14167596	-0.096	1.001
cg14189571	-0.006	1.001
cg14201417	0.078	1.001
cg14209518	0.259	0.623
cg14223995	0.096	1.001
cg14228238	-0.323	0.073
cg14258236	0.222	0.961
cg14262937	0.2	1.001
cg14289461	0.157	1.001
cg14289511	-0.067	1.001
cg14294758	0.02	1.001
cg14310034	0.033	1.001
cg14367014	0.288	0.288
cg14370448	-0.324	0.066
cg14384532	-0.076	1.001
cg14385738	-0.396	0.003
cg14396117	-0.018	1.001
cg14401837	0.081	1.001
cg14407437	-0.198	1.001
cg14409941	-0.068	1.001
cg14417329	-0.204	1
cg14419187	-0.145	1.001
cg14446712	0.117	1.001
cg14456683	-0.207	0.997
cg14458834	-0.005	1.001
cg14472778	0.332	0.045
cg14494812	0.237	0.868
cg14498423	0.152	1.001
cg14539231	0.387	0.006
cg14563260	0.168	1.001
cg14601284	-0.053	1.001
cg14611174	-0.232	0.902
cg14614211	-0.169	1.001
cg14620221	0.132	1.001
cg14652095	-0.394	0.003
cg14659547	0.168	1.001
cg14681055	-0.273	0.445
cg14696396	-0.313	0.11
cg14696820	0.182	1.001
cg14696870	0.206	0.999
cg14717170	-0.142	1.001
cg14721213	-0.148	1.001
cg14726637	-0.099	1.001
cg14740251	-0.043	1.001
cg14754581	0.102	1.001
cg14759043	-0.105	1.001
cg14776962	0.098	1.001
cg14795968	-0.256	0.664
cg14823162	-0.188	1.001
cg14826683	0.381	0.008
cg14832904	0.203	1
cg14859460	-0.076	1.001
cg14882700	-0.035	1.001
cg14892768	0.001	1.001
cg14902389	0.197	1.001
cg14916079	-0.129	1.001
cg14916288	-0.018	1.001
cg14920334	0.026	1.001
cg14925024	-0.156	1.001
cg14958635	-0.114	1.001
cg14988503	0.336	0.038
cg14991487	0.079	1.001
cg14998713	-0.429	0.001
cg15002204	-0.011	1.001
cg15020645	-0.1	1.001
cg15042080	-0.263	0.576
cg15043057	-0.306	0.14
cg15046693	-0.316	0.096
cg15077070	0.059	1.001
cg15096123	-0.076	1.001
cg15105703	-0.142	1.001
cg15107670	-0.077	1.001
cg15133917	0.053	1.001
cg15134649	-0.071	1.001
cg15147516	-0.242	0.826
cg15149645	0.036	1.001
cg15149938	0.106	1.001
cg15158783	-0.055	1.001
cg15175266	0.302	0.172
cg15191648	-0.102	1.001
cg15202954	-0.188	1.001
cg15238224	0.1	1.001
cg15239123	-0.262	0.592
cg15241708	-0.029	1.001
cg15271616	-0.079	1.001
cg15309006	-0.092	1.001
cg15337897	0.17	1.001
cg15343119	0.064	1.001
cg15350036	0.403	0.003
cg15361231	-0.254	0.689
cg15361590	-0.253	0.706
cg15361750	0.183	1.001
cg15364537	-0.065	1.001
cg15364618	-0.184	1.001
cg15377518	-0.049	1.001
cg15379633	-0.139	1.001
cg15381313	0.073	1.001
cg15383120	0.075	1.001
cg15398520	0.143	1.001
cg15403517	0.012	1.001
cg15423764	0.184	1.001
cg15425811	-0.183	1.001
cg15435730	0.334	0.043
cg15439862	-0.225	0.943
cg15452573	-0.158	1.001
cg15475323	0.201	1
cg15481539	0.122	1.001
cg15485859	-0.029	1.001
cg15516226	0.262	0.59
cg15520279	-0.33	0.052
cg15526708	-0.214	0.988
cg15534366	0.073	1.001
cg15540820	0.156	1.001
cg15552238	0.265	0.537
cg15583072	0.319	0.086
cg15584813	0.04	1.001
cg15590780	-0.143	1.001
cg15604467	-0.298	0.201
cg15607672	0.041	1.001
cg15613048	-0.143	1.001
cg15642035	0.017	1.001
cg15647515	-0.165	1.001
cg15669228	-0.004	1.001
cg15684563	0.119	1.001
cg15692239	-0.251	0.726
cg15720535	-0.137	1.001
cg15746445	0.173	1.001
cg15746719	-0.362	0.016
cg15747595	-0.03	1.001
cg15755548	-0.064	1.001
cg15760840	0.077	1.001
cg15761405	0.234	0.89
cg15765694	0.184	1.001
cg15772361	0.191	1.001
cg15774153	-0.042	1.001
cg15777781	0.06	1.001
cg15786837	-0.167	1.001
cg15798455	-0.099	1.001
cg15799267	0.032	1.001
cg15802898	0.145	1.001
cg15811427	0.015	1.001
cg15817236	-0.361	0.016
cg15830940	0.398	0.003
cg15839448	-0.306	0.144
cg15852891	0.214	0.988
cg15873301	-0.303	0.161
cg15883716	-0.048	1.001
cg15905979	0.016	1.001
cg15926585	-0.027	1.001
cg15928132	0.059	1.001
cg15937958	0.069	1.001
cg15952487	0.156	1.001
cg15982419	-0.229	0.928
cg15984661	0.353	0.019
cg15988792	0.05	1.001
cg15992730	-0.016	1.001
cg16014085	0.327	0.059
cg16016036	0.077	1.001
cg16019620	0.333	0.044
cg16042149	0.028	1.001
cg16092786	-0.051	1.001
cg16098981	-0.094	1.001
cg16101800	0.038	1.001
cg16112050	-0.272	0.456
cg16112129	-0.034	1.001
cg16112157	0.307	0.135
cg16131766	0.084	1.001
cg16139316	-0.198	1.001
cg16158220	0.296	0.217
cg16158681	-0.052	1.001
cg16173109	-0.248	0.767
cg16175263	0.007	1.001
cg16177830	-0.06	1.001
cg16215361	0.049	1.001
cg16232126	-0.077	1.001
cg16232979	-0.16	1.001
cg16240480	0.248	0.773
cg16245261	-0.239	0.852
cg16250754	-0.125	1.001
cg16254309	-0.241	0.831
cg16257091	-0.069	1.001
cg16293656	-0.169	1.001
cg16302441	-0.21	0.994
cg16313343	-0.297	0.213
cg16319578	0.005	1.001
cg16321029	0.185	1.001
cg16334795	-0.192	1.001
cg16335762	-0.068	1.001
cg16358826	0.335	0.043
cg16363586	-0.01	1.001
cg16377872	0.144	1.001
cg16415646	-0.038	1.001
cg16428251	-0.116	1.001
cg16431978	-0.01	1.001
cg16505550	0.233	0.895
cg16516400	0.145	1.001
cg16517394	0.145	1.001
cg16530429	0.038	1.001
cg16557944	-0.144	1.001
cg16580737	-0.18	1.001
cg16585619	0.264	0.555
cg16607065	-0.082	1.001
cg16612699	0.19	1.001
cg16615211	-0.371	0.01
cg16616769	-0.096	1.001
cg16652063	-0.207	0.995
cg16652259	-0.277	0.403
cg16703647	-0.141	1.001
cg16708623	0.316	0.099
cg16714091	-0.229	0.927
cg16731240	0.095	1.001
cg16739580	0.242	0.823
cg16743289	-0.089	1.001
cg16744741	0.167	1.001
cg16761581	-0.285	0.325
cg16776350	0.13	1.001
cg16777510	0.03	1.001
cg16778809	-0.28	0.381
cg16786703	-0.112	1.001
cg16787600	0.008	1.001
cg16792800	-0.271	0.473
cg16812893	-0.154	1.001
cg16848873	0.161	1.001
cg16858125	-0.185	1.001
cg16862361	0.194	1.001
cg16864658	-0.002	1.001
cg16869108	-0.115	1.001
cg16873863	-0.149	1.001
cg16907566	-0.011	1.001
cg16924616	-0.215	0.985
cg16954341	-0.11	1.001
cg16970232	-0.107	1.001
cg16979445	0.271	0.474
cg16983159	-0.31	0.122
cg16991589	0.093	1.001
cg16994506	0.002	1.001
cg17016000	0.301	0.176
cg17020834	-0.098	1.001
cg17029168	-0.123	1.001
cg17093267	-0.166	1.001
cg17095936	0.446	0.001
cg17105014	-0.196	1.001
cg17108819	-0.245	0.8
cg17162024	-0.145	1.001
cg17169998	-0.077	1.001
cg17173423	-0.065	1.001
cg17178336	-0.188	1.001
cg17188046	0.003	1.001
cg17194182	-0.03	1.001
cg17214107	-0.097	1.001
cg17243643	-0.16	1.001
cg17252960	-0.119	1.001
cg17259265	0.219	0.979
cg17264618	-0.137	1.001
cg17267493	0.044	1.001
cg17274064	-0.124	1.001
cg17277939	0.17	1.001
cg17281600	0.165	1.001
cg17327492	0.248	0.762
cg17347389	-0.209	0.994
cg17347634	-0.014	1.001
cg17356733	-0.187	1.001
cg17357062	-0.167	1.001
cg17371081	-0.046	1.001
cg17397493	0.141	1.001
cg17398595	-0.159	1.001
cg17410236	-0.349	0.021
cg17412258	0.068	1.001
cg17423978	0.243	0.819
cg17430393	-0.15	1.001
cg17471928	-0.19	1.001
cg17483510	-0.34	0.032
cg17503456	-0.057	1.001
cg17525406	0.027	1.001
cg17568996	-0.314	0.106
cg17580045	0.005	1.001
cg17582777	0.374	0.01
cg17586860	0.24	0.841
cg17610929	0.013	1.001
cg17619823	-0.08	1.001
cg17628717	0.062	1.001
cg17641252	-0.279	0.385
cg17651821	0.008	1.001
cg17657618	-0.299	0.196
cg17688525	-0.305	0.15
cg17701886	-0.304	0.156
cg17706173	-0.22	0.971
cg17718302	0.319	0.086
cg17740399	-0.075	1.001
cg17741572	0.339	0.033
cg17747005	-0.024	1.001
cg17771150	0.089	1.001
cg17778867	0	1.001
cg17783509	0.234	0.887
cg17786776	-0.214	0.987
cg17800442	-0.078	1.001
cg17803965	0.009	1.001
cg17827767	0.2	1.001
cg17829936	0.23	0.919
cg17833578	0.217	0.982
cg17836145	-0.022	1.001
cg17838026	-0.014	1.001
cg17860158	-0.178	1.001
cg17861230	-0.15	1.001
cg17872757	-0.165	1.001
cg17886028	-0.049	1.001
cg17901463	0.052	1.001
cg17904739	0.342	0.028
cg17923358	-0.137	1.001
cg17939444	0.075	1.001
cg17952262	0.147	1.001
cg17965019	0.297	0.213
cg17966619	-0.112	1.001
cg17980508	-0.021	1.001
cg17982102	0.172	1.001
cg18006568	-0.115	1.001
cg18016365	0.11	1.001
cg18031008	0.022	1.001
cg18055007	-0.395	0.003
cg18059088	-0.155	1.001
cg18074297	0.194	1.001
cg18081258	-0.337	0.037
cg18085435	0.403	0.003
cg18098286	0.255	0.678
cg18108623	-0.361	0.016
cg18109798	0.18	1.001
cg18110483	-0.143	1.001
cg18117847	0.296	0.221
cg18129786	0.347	0.021
cg18133957	-0.13	1.001
cg18138484	0.279	0.386
cg18145505	-0.123	1.001
cg18159180	0.105	1.001
cg18172186	0.139	1.001
cg18182399	0.059	1.001
cg18221862	-0.056	1.001
cg18236477	-0.25	0.733
cg18239753	0.183	1.001
cg18267374	-0.186	1.001
cg18267381	-0.139	1.001
cg18275051	-0.148	1.001
cg18277754	-0.247	0.778
cg18286698	0.228	0.931
cg18312429	0.261	0.598
cg18335068	-0.016	1.001
cg18335243	-0.199	1.001
cg18338296	0.151	1.001
cg18342279	-0.042	1.001
cg18343292	-0.017	1.001
cg18349835	-0.114	1.001
cg18390025	-0.123	1.001
cg18397523	-0.009	1.001
cg18403361	-0.216	0.985
cg18416881	-0.259	0.622
cg18420965	-0.165	1.001
cg18430208	-0.131	1.001
cg18432105	0.142	1.001
cg18434152	0.162	1.001
cg18450227	0.188	1.001
cg18454685	-0.124	1.001
cg18463686	0.101	1.001
cg18466173	0.196	1.001
cg18482268	-0.147	1.001
cg18511007	-0.167	1.001
cg18552939	0.199	1.001
cg18613421	-0.007	1.001
cg18618334	-0.118	1.001
cg18630040	-0.202	1
cg18634211	0.022	1.001
cg18638496	-0.201	1
cg18640030	0.058	1.001
cg18671950	-0.281	0.361
cg18674980	-0.016	1.001
cg18676237	0.247	0.785
cg18678121	0.042	1.001
cg18691434	-0.11	1.001
cg18711066	-0.029	1.001
cg18722841	-0.065	1.001
cg18738906	0.23	0.916
cg18750960	-0.214	0.988
cg18752854	0.471	0.001
cg18755783	-0.074	1.001
cg18766755	0.381	0.008
cg18771300	0.135	1.001
cg18793806	-0.27	0.482
cg18794577	-0.103	1.001
cg18815943	-0.062	1.001
cg18838701	0.227	0.935
cg18841634	0.033	1.001
cg18847227	-0.09	1.001
cg18877506	-0.162	1.001
cg18878432	0.213	0.988
cg18881723	0.125	1.001
cg18885346	0.191	1.001
cg18886444	-0.323	0.069
cg18902090	-0.079	1.001
cg18908499	-0.086	1.001
cg18938204	-0.197	1.001
cg18952647	-0.212	0.991
cg18956481	-0.178	1.001
cg18959478	0.067	1.001
cg18982568	0.247	0.783
cg18986165	0.035	1.001
cg18992201	0.126	1.001
cg18995088	-0.124	1.001
cg19006008	0.038	1.001
cg19014419	-0.062	1.001
cg19018097	-0.112	1.001
cg19042062	-0.32	0.084
cg19063972	-0.304	0.153
cg19064258	-0.026	1.001
cg19067730	-0.317	0.093
cg19096475	0	1.001
cg19099213	0.242	0.826
cg19132372	0.22	0.97
cg19135761	-0.071	1.001
cg19162106	-0.319	0.086
cg19180828	0.099	1.001
cg19205041	-0.009	1.001
cg19210770	0.116	1.001
cg19220825	-0.219	0.975
cg19228118	-0.134	1.001
cg19233472	0.162	1.001
cg19246110	0.253	0.698
cg19248557	-0.082	1.001
cg19279346	0.008	1.001
cg19280968	-0.313	0.11
cg19283196	-0.312	0.115
cg19292008	-0.122	1.001
cg19306866	-0.16	1.001
cg19343464	-0.055	1.001
cg19352038	-0.135	1.001
cg19355190	-0.263	0.585
cg19370451	0.048	1.001
cg19378133	0.071	1.001
cg19402885	-0.078	1.001
cg19403377	0.201	1
cg19423196	-0.192	1.001
cg19430897	0.006	1.001
cg19456540	-0.321	0.078
cg19461644	-0.22	0.969
cg19466563	-0.339	0.033
cg19475870	0.135	1.001
cg19478478	0.086	1.001
cg19502744	-0.053	1.001
cg19526600	0.109	1.001
cg19528976	0.014	1.001
cg19531130	0.12	1.001
cg19561774	0.293	0.241
cg19566405	0.256	0.666
cg19586576	-0.265	0.54
cg19589427	0.415	0.001
cg19591881	-0.284	0.331
cg19594666	-0.141	1.001
cg19596755	-0.185	1.001
cg19601328	0.1	1.001
cg19614321	-0.348	0.021
cg19616230	-0.172	1.001
cg19620294	0.264	0.567
cg19629292	-0.047	1.001
cg19630689	-0.362	0.014
cg19635695	0.235	0.88
cg19642007	0.242	0.829
cg19664945	0.239	0.854
cg19674669	-0.028	1.001
cg19697981	0.144	1.001
cg19717326	-0.095	1.001
cg19718882	0.144	1.001
cg19721889	-0.181	1.001
cg19724470	-0.093	1.001
cg19728382	0.255	0.682
cg19731268	-0.137	1.001
cg19734228	-0.306	0.144
cg19751300	-0.015	1.001
cg19776201	0.044	1.001
cg19790294	-0.061	1.001
cg19831575	-0.266	0.53
cg19845843	0.131	1.001
cg19850348	-0.068	1.001
cg19856444	0.325	0.065
cg19857541	0.281	0.364
cg19881895	-0.336	0.041
cg19884262	0.009	1.001
cg19884600	0.14	1.001
cg19884658	-0.171	1.001
cg19885761	-0.178	1.001
cg19896198	0.034	1.001
cg19903229	-0.037	1.001
cg19904463	-0.319	0.086
cg19917856	-0.252	0.715
cg19947621	-0.278	0.39
cg19965810	-0.07	1.001
cg19988449	-0.169	1.001
cg19994834	0.267	0.521
cg19996355	-0.191	1.001
cg20018806	0.277	0.406
cg20023231	-0.125	1.001
cg20050826	0.018	1.001
cg20092728	0.332	0.046
cg20120491	0.105	1.001
cg20134151	-0.291	0.258
cg20134215	0.185	1.001
cg20161179	-0.209	0.994
cg20162146	-0.311	0.119
cg20162599	-0.035	1.001
cg20169062	-0.254	0.687
cg20176989	0.045	1.001
cg20209009	-0.09	1.001
cg20217872	-0.191	1.001
cg20239740	-0.115	1.001
cg20256494	-0.154	1.001
cg20286200	0.04	1.001
cg20287234	-0.26	0.618
cg20289949	-0.312	0.114
cg20291049	-0.282	0.352
cg20300246	-0.262	0.594
cg20308679	0.088	1.001
cg20311501	-0.01	1.001
cg20311730	0.207	0.997
cg20312687	0.17	1.001
cg20322862	0.046	1.001
cg20330472	-0.204	1
cg20339230	-0.186	1.001
cg20357628	-0.038	1.001
cg20387341	0.027	1.001
cg20395892	-0.267	0.523
cg20398399	-0.012	1.001
cg20401549	-0.016	1.001
cg20404387	-0.156	1.001
cg20406482	-0.105	1.001
cg20406878	0.154	1.001
cg20415809	-0.037	1.001
cg20442697	-0.221	0.966
cg20449692	-0.067	1.001
cg20483374	-0.218	0.981
cg20498685	-0.138	1.001
cg20507276	0.175	1.001
cg20523861	0.097	1.001
cg20535085	0.028	1.001
cg20544605	0.016	1.001
cg20556988	0.093	1.001
cg20579480	0.245	0.791
cg20613889	0.052	1.001
cg20615832	-0.022	1.001
cg20616414	-0.105	1.001
cg20622019	-0.287	0.3
cg20624391	-0.137	1.001
cg20640433	-0.091	1.001
cg20645058	0.393	0.003
cg20645065	0.14	1.001
cg20647888	-0.262	0.585
cg20674577	-0.051	1.001
cg20676475	0.207	0.996
cg20695587	0.319	0.086
cg20723355	-0.236	0.878
cg20727114	-0.041	1.001
cg20769842	0.149	1.001
cg20786074	0.249	0.753
cg20792294	-0.143	1.001
cg20793071	-0.096	1.001
cg20804101	0.365	0.013
cg20811607	0.1	1.001
cg20822579	0.174	1.001
cg20822628	0.153	1.001
cg20832020	0.118	1.001
cg20840847	0.18	1.001
cg20847746	-0.028	1.001
cg20857253	-0.178	1.001
cg20884362	-0.249	0.761
cg20890210	-0.144	1.001
cg20895028	0.384	0.008
cg20895877	-0.173	1.001
cg20904010	-0.304	0.159
cg20916523	-0.12	1.001
cg20922422	-0.131	1.001
cg20924286	-0.083	1.001
cg20945531	0.113	1.001
cg20955688	-0.266	0.535
cg20959866	-0.192	1.001
cg20980592	0.325	0.065
cg21026663	0.019	1.001
cg21035142	-0.171	1.001
cg21053323	-0.15	1.001
cg21053529	0.124	1.001
cg21057046	-0.038	1.001
cg21073927	-0.057	1.001
cg21087137	-0.108	1.001
cg21109025	-0.081	1.001
cg21137417	0.318	0.089
cg21146268	0.261	0.601
cg21176048	0.053	1.001
cg21200703	-0.276	0.419
cg21201572	0.276	0.413
cg21229055	-0.307	0.137
cg21237591	-0.115	1.001
cg21250296	0.131	1.001
cg21269897	0.253	0.702
cg21271753	-0.241	0.83
cg21274025	-0.008	1.001
cg21306775	-0.237	0.869
cg21307628	0.375	0.009
cg21309147	-0.218	0.982
cg21312148	0.12	1.001
cg21342728	0.261	0.596
cg21359747	-0.284	0.338
cg21365602	-0.1	1.001
cg21406461	0.102	1.001
cg21410991	-0.139	1.001
cg21457147	0.019	1.001
cg21458907	-0.194	1.001
cg21460081	0.067	1.001
cg21461100	-0.013	1.001
cg21472642	-0.01	1.001
cg21475402	-0.272	0.452
cg21478437	0.285	0.325
cg21517055	-0.092	1.001
cg21529533	0.183	1.001
cg21530890	-0.273	0.448
cg21546671	0.022	1.001
cg21550483	0.057	1.001
cg21554552	-0.226	0.939
cg21577049	0.083	1.001
cg21591742	0.036	1.001
cg21604042	0.061	1.001
cg21604803	-0.068	1.001
cg21621248	-0.167	1.001
cg21624282	0.04	1.001
cg21634602	-0.042	1.001
cg21640749	0.163	1.001
cg21652958	-0.128	1.001
cg21660392	0.241	0.833
cg21663122	-0.151	1.001
cg21667836	-0.066	1.001
cg21669679	-0.118	1.001
cg21688264	-0.161	1.001
cg21732383	-0.053	1.001
cg21754343	0.177	1.001
cg21762589	-0.164	1.001
cg21765730	0.139	1.001
cg21790626	0.267	0.528
cg21815667	-0.102	1.001
cg21835643	0.296	0.221
cg21842478	-0.155	1.001
cg21846488	0.214	0.987
cg21870668	-0.058	1.001
cg21870884	0.033	1.001
cg21907579	0.045	1.001
cg21922574	0.202	1
cg21942082	0.023	1.001
cg21965997	-0.032	1.001
cg21968796	-0.237	0.869
cg21972382	-0.073	1.001
cg21988465	-0.046	1.001
cg21991396	-0.109	1.001
cg22029275	-0.243	0.823
cg22036988	-0.267	0.527
cg22037648	-0.203	1
cg22039287	0.178	1.001
cg22054191	-0.241	0.831
cg22083798	-0.087	1.001
cg22123464	-0.048	1.001
cg22131691	-0.161	1.001
cg22165175	-0.274	0.436
cg22166290	-0.291	0.261
cg22176895	-0.3	0.187
cg22179082	-0.284	0.337
cg22183706	-0.23	0.922
cg22187630	0.109	1.001
cg22190114	-0.216	0.983
cg22197708	0.255	0.685
cg22214414	0.212	0.991
cg22215192	0.366	0.012
cg22268164	-0.016	1.001
cg22289837	0.034	1.001
cg22294908	0.151	1.001
cg22319147	-0.238	0.858
cg22325646	-0.097	1.001
cg22334665	-0.276	0.413
cg22341104	0.029	1.001
cg22359606	0.006	1.001
cg22385764	-0.22	0.969
cg22392666	-0.139	1.001
cg22415472	-0.051	1.001
cg22416721	0.316	0.096
cg22418909	-0.315	0.1
cg22442090	0.222	0.961
cg22461018	0.252	0.713
cg22461835	-0.111	1.001
cg22467567	0.077	1.001
cg22472290	0.071	1.001
cg22487322	0.268	0.515
cg22495124	0.155	1.001
cg22511262	0.116	1.001
cg22512531	0.068	1.001
cg22572159	-0.199	1.001
cg22584138	0.031	1.001
cg22598028	-0.178	1.001
cg22605643	0.13	1.001
cg22619018	-0.11	1.001
cg22625415	-0.062	1.001
cg22631938	-0.064	1.001
cg22633722	0.011	1.001
cg22660578	-0.155	1.001
cg22670329	-0.043	1.001
cg22672790	0.194	1.001
cg22678136	0.2	1.001
cg22680204	-0.019	1.001
cg22681784	-0.34	0.032
cg22692158	0.393	0.003
cg22709192	-0.186	1.001
cg22730004	0.123	1.001
cg22730830	0.059	1.001
cg22731373	-0.162	1.001
cg22736323	0.053	1.001
cg22740783	-0.211	0.992
cg22740835	-0.175	1.001
cg22750254	-0.252	0.711
cg22752533	0.016	1.001
cg22766145	-0.118	1.001
cg22774472	0.133	1.001
cg22775000	-0.383	0.008
cg22780475	0.149	1.001
cg22783363	-0.216	0.985
cg22792910	0.163	1.001
cg22797169	0.075	1.001
cg22799132	-0.028	1.001
cg22805632	0.288	0.288
cg22815110	-0.226	0.939
cg22830895	-0.111	1.001
cg22836229	-0.227	0.935
cg22855405	-0.201	1
cg22875391	0.313	0.11
cg22879515	-0.258	0.636
cg22882178	-0.179	1.001
cg22886089	0.014	1.001
cg22892110	-0.132	1.001
cg22892904	-0.196	1.001
cg22905097	0.344	0.025
cg22909609	0.009	1.001
cg22927134	-0.182	1.001
cg22959932	0.346	0.021
cg22970435	0.084	1.001
cg22971191	0.158	1.001
cg22975913	-0.065	1.001
cg22994720	0.119	1.001
cg23037403	-0.359	0.016
cg23040064	-0.201	1
cg23047271	0.058	1.001
cg23051664	-0.11	1.001
cg23079782	0.225	0.944
cg23083672	0.057	1.001
cg23089840	-0.035	1.001
cg23092823	-0.253	0.707
cg23097006	0.158	1.001
cg23111544	0.091	1.001
cg23113963	-0.024	1.001
cg23129478	-0.158	1.001
cg23130254	0.28	0.378
cg23158811	-0.16	1.001
cg23187653	0.187	1.001
cg23189044	-0.102	1.001
cg23191950	-0.41	0.001
cg23207527	0.311	0.119
cg23207990	-0.175	1.001
cg23211240	-0.223	0.956
cg23234999	-0.152	1.001
cg23242898	0.134	1.001
cg23273897	0.25	0.737
cg23276695	0.007	1.001
cg23282559	-0.018	1.001
cg23282674	0.272	0.46
cg23290344	-0.036	1.001
cg23297477	-0.141	1.001
cg23300372	0.022	1.001
cg23316360	-0.261	0.597
cg23317501	0.13	1.001
cg23326689	0.247	0.778
cg23337754	-0.136	1.001
cg23363832	-0.233	0.897
cg23391785	-0.356	0.017
cg23400451	0.003	1.001
cg23412850	0.09	1.001
cg23413307	0.056	1.001
cg23418591	-0.02	1.001
cg23432345	-0.255	0.674
cg23473904	-0.167	1.001
cg23477967	0.107	1.001
cg23495733	-0.156	1.001
cg23502772	-0.249	0.757
cg23540518	0.093	1.001
cg23559331	-0.213	0.99
cg23563234	0.104	1.001
cg23596123	0.229	0.927
cg23645091	-0.107	1.001
cg23694248	0.164	1.001
cg23696618	0.099	1.001
cg23704362	-0.149	1.001
cg23713520	-0.073	1.001
cg23741330	-0.096	1.001
cg23765993	0.006	1.001
cg23771603	-0.039	1.001
cg23829949	0.179	1.001
cg23843505	-0.232	0.905
cg23855989	-0.229	0.928
cg23863670	-0.165	1.001
cg23873703	-0.139	1.001
cg23881725	-0.263	0.574
cg23887102	0.197	1.001
cg23887396	-0.156	1.001
cg23904249	-0.078	1.001
cg23917399	0.027	1.001
cg23968383	-0.202	1
cg23995753	-0.129	1.001
cg24024214	0.052	1.001
cg24056567	-0.266	0.532
cg24110050	0.097	1.001
cg24122922	0.011	1.001
cg24127874	-0.248	0.765
cg24133115	-0.148	1.001
cg24176563	-0.194	1.001
[truncated: 261 more rows]

## Sheet: DLV1_RNA_Seq
sig_genes	corr	p_val
A2M	-0.125	1.001
AARS	0.276	0.447
ABAT	-0.548	0.001
ABCA3	-0.394	0.003
ABCC11	-0.311	0.121
ABCC5	-0.171	1.001
ABCD3	-0.205	1
ABHD2	-0.341	0.033
ABLIM1	-0.067	1.001
ACACA	-0.095	1.001
ACACB	-0.389	0.003
ACADSB	-0.398	0.003
ACADVL	-0.247	0.825
ACAN	0.043	1.001
ACLY	0.009	1.001
ACP5	-0.126	1.001
ACSL1	0.129	1.001
ACSL3	0.045	1.001
ACSM1	-0.446	0.001
ACTA1	-0.096	1.001
ACTA2	-0.091	1.001
ACTB	0.13	1.001
ACTG1	0.16	1.001
ACTG2	-0.073	1.001
ACTN1	0.108	1.001
ACTN2	0.245	0.847
ACTN4	0.13	1.001
ACTR2	0.184	1.001
ACTR3	0.395	0.003
ADAM12	-0.224	0.973
ADAM15	0.016	1.001
ADAM6	0.085	1.001
ADAM9	0.026	1.001
ADAMTS1	-0.05	1.001
ADAR	-0.085	1.001
ADCY1	-0.328	0.058
ADD1	-0.402	0.002
ADH1B	-0.378	0.004
ADIPOQ	-0.351	0.02
ADIPOR1	0	1.001
ADIPOR2	-0.124	1.001
ADNP	-0.118	1.001
AEBP1	-0.165	1.001
AES	-0.119	1.001
AFF3	-0.423	0.001
AFF4	-0.356	0.019
AGL	-0.11	1.001
AGPAT2	0.027	1.001
AGPAT6	-0.123	1.001
AGR2	-0.397	0.003
AGR3	-0.458	0.001
AGRN	-0.165	1.001
AGT	-0.217	0.99
AGTR1	-0.356	0.018
AHCY	0.229	0.957
AHCYL1	-0.163	1.001
AHNAK2	-0.137	1.001
AHNAK	-0.442	0.001
AHR	-0.215	0.995
AIF1L	0.441	0.001
AIM1	0.078	1.001
AKAP12	-0.283	0.375
AKAP9	-0.198	1
AKR1C1	-0.096	1.001
AKR1C2	-0.088	1.001
AKR7A3	-0.225	0.969
AKT1	-0.109	1.001
ALB	-0.187	1.001
ALCAM	-0.295	0.238
ALDH2	-0.082	1.001
ALDH3A2	-0.215	0.995
ALDH3B2	0.002	1.001
ALDH9A1	-0.035	1.001
ALDOA	-0.145	1.001
ALG8	0.064	1.001
ALOX15B	-0.02	1.001
AMD1	0.403	0.002
AMFR	-0.316	0.095
AMIGO2	-0.3	0.189
ANGPTL2	-0.177	1.001
ANKH	0.184	1.001
ANKRD17	0.038	1.001
ANKRD50	-0.137	1.001
ANO1	-0.187	1.001
ANO6	-0.225	0.969
ANP32B	0.433	0.001
ANP32E	0.309	0.128
ANPEP	-0.127	1.001
ANTXR1	-0.095	1.001
ANXA11	-0.215	0.995
ANXA1	0.254	0.747
ANXA2	0.111	1.001
ANXA2P2	0.102	1.001
ANXA5	0.148	1.001
ANXA6	-0.232	0.942
AOC3	-0.411	0.001
AP2B1	-0.249	0.798
AP2M1	0.078	1.001
APBB2	-0.48	0.001
APH1A	0.053	1.001
APLP2	-0.055	1.001
APOC1	0.245	0.849
APOD	-0.301	0.177
APOE	0.204	1
APOL6	0.106	1.001
APP	0.162	1.001
AQP1	-0.304	0.157
AQP3	-0.116	1.001
ARCN1	-0.01	1.001
AREG	0.05	1.001
ARF1	0.116	1.001
ARF3	-0.266	0.579
ARF4	0.034	1.001
ARF5	0.121	1.001
ARF6	-0.025	1.001
ARFGEF1	-0.126	1.001
ARFGEF2	-0.226	0.967
ARHGAP29	-0.139	1.001
ARHGAP32	-0.35	0.021
ARHGAP36	-0.174	1.001
ARHGDIA	0.12	1.001
ARHGDIB	-0.063	1.001
ARHGEF12	-0.307	0.136
ARID5B	-0.249	0.809
ARL6IP1	0.052	1.001
ARL6IP5	-0.221	0.977
ARNT2	-0.213	0.995
ARPC1B	0.196	1
ARPC3	0.032	1.001
ARPC5	0.335	0.041
ARPP19	-0.183	1.001
ARRDC3	-0.07	1.001
ARSD	-0.287	0.329
ASAH1	-0.352	0.019
ASH1L	-0.215	0.995
ASH2L	-0.2	1
ASPH	-0.034	1.001
ASPN	-0.3	0.187
ASS1	0.38	0.004
ATAD2	0.268	0.557
ATF3	0.027	1.001
ATF4	0.369	0.007
ATHL1	-0.268	0.556
ATN1	-0.125	1.001
ATP1A1	0.144	1.001
ATP1B1	-0.111	1.001
ATP1B3	0.394	0.003
ATP2A1	0.029	1.001
ATP2A2	0.008	1.001
ATP2A3	-0.236	0.924
ATP2B4	-0.126	1.001
ATP5A1	-0.078	1.001
ATP5B	0.023	1.001
ATP5C1	0.436	0.001
ATP5E	0.119	1.001
ATP5G2	-0.189	1.001
ATP5H	0.093	1.001
ATP6AP1	-0.306	0.144
ATP6AP2	-0.186	1.001
ATP6V0B	0.134	1.001
ATP6V0C	-0.092	1.001
ATP8B1	-0.375	0.005
ATP9A	-0.126	1.001
ATXN7L3B	-0.08	1.001
AUTS2	-0.129	1.001
AZGP1	-0.317	0.091
AZIN1	0.133	1.001
B2M	0.027	1.001
B4GALT1	0.034	1.001
BAG1	-0.17	1.001
BAMBI	0.177	1.001
BANF1	0.279	0.421
BAT1	-0.08	1.001
BAT2	0.229	0.957
BAT2L1	-0.105	1.001
BAT2L2	0.066	1.001
BCAM	-0.495	0.001
BCAP31	0.118	1.001
BCAS1	-0.325	0.063
BCHE	-0.311	0.121
BCL2	-0.402	0.002
BCLAF1	-0.104	1.001
BGN	-0.091	1.001
BHLHE40	-0.332	0.05
BMI1	-0.307	0.135
BMPR1B	-0.247	0.824
BNIP3L	-0.211	0.999
BPIL1	-0.301	0.178
BPTF	-0.106	1.001
BRD2	0.037	1.001
BSG	0.048	1.001
BST2	-0.106	1.001
BTF3	-0.324	0.068
BTG1	0.077	1.001
BTG2	-0.402	0.002
BUB3	-0.099	1.001
BZW1	-0.11	1.001
C10orf10	0.098	1.001
C10orf116	-0.458	0.001
C10orf18	0.106	1.001
C10orf58	0.163	1.001
C17orf28	-0.33	0.055
C17orf37	0.115	1.001
C19orf2	0.322	0.069
C19orf63	-0.105	1.001
C1orf198	0.201	1
C1orf21	-0.353	0.019
C1orf43	0.223	0.973
C1orf9	-0.027	1.001
C1QA	0.199	1
C1QB	0.214	0.995
C1QC	0.2	1
C1R	0.04	1.001
C1S	-0.059	1.001
C20orf108	-0.042	1.001
C20orf114	-0.379	0.004
C20orf3	-0.186	1.001
C3	-0.217	0.991
C4A	-0.366	0.008
C4orf7	0.144	1.001
C6orf15	0.189	1.001
C6orf211	-0.401	0.002
C6orf62	0.226	0.967
C7	-0.459	0.001
C7orf41	-0.271	0.53
C8orf4	-0.357	0.017
C8orf85	0.134	1.001
CA12	-0.38	0.004
CA2	0.088	1.001
CA3	0.026	1.001
CACNA1H	-0.365	0.009
CACNG4	-0.239	0.901
CALCOCO2	-0.181	1.001
CALD1	-0.058	1.001
CALM1	0.17	1.001
CALM2	0.231	0.951
CALM3	0.017	1.001
CALML3	-0.225	0.969
CALML5	0.21	0.999
CALR	0.33	0.053
CALU	0.304	0.157
CAMK2N1	-0.211	0.998
CAND1	-0.069	1.001
CANT1	-0.153	1.001
CANX	0.084	1.001
CAP1	0.069	1.001
CAPG	0.027	1.001
CAPN1	-0.154	1.001
CAPN2	-0.178	1.001
CAPN6	0.065	1.001
CAPNS1	-0.044	1.001
CAPRIN1	-0.004	1.001
CAPS	0.098	1.001
CAPZB	0.009	1.001
CARTPT	-0.249	0.803
CASC3	-0.131	1.001
CASD1	-0.289	0.307
CASQ1	-0.348	0.022
CAST	-0.225	0.968
CAT	-0.231	0.949
CAV1	-0.335	0.042
CAV2	-0.027	1.001
CBLN2	-0.016	1.001
CBX1	0.245	0.844
CBX3	0.172	1.001
CBX5	-0.09	1.001
CCDC117	-0.028	1.001
CCDC47	0.076	1.001
CCDC6	0.042	1.001
CCDC74A	-0.327	0.06
CCDC80	-0.403	0.002
CCL5	0.103	1.001
CCND1	-0.379	0.004
CCNG2	-0.399	0.003
CCNI	-0.151	1.001
CCT2	0.232	0.941
CCT3	0.295	0.237
CCT4	0.436	0.001
CCT5	0.372	0.006
CCT6A	0.475	0.001
CCT7	0.345	0.026
CCT8	0.426	0.001
CD109	0.002	1.001
CD14	0.13	1.001
CD151	-0.229	0.959
CD163	0.142	1.001
CD164	-0.185	1.001
CD177	0.08	1.001
CD24	0.294	0.241
CD34	-0.421	0.001
CD36	-0.324	0.065
CD44	0.116	1.001
CD46	-0.326	0.061
CD47	0.244	0.865
CD52	0.026	1.001
CD59	0.013	1.001
CD63	-0.178	1.001
CD68	0.181	1.001
CD74	-0.151	1.001
CD81	-0.142	1.001
CD93	-0.424	0.001
CD9	-0.114	1.001
CD99	0.07	1.001
CDC42	-0.021	1.001
CDC42EP4	-0.031	1.001
CDC42SE1	0.117	1.001
CDH11	-0.214	0.995
CDH1	-0.031	1.001
CDH3	0.283	0.38
CDK12	0.003	1.001
CDK16	0.193	1
CDK2AP1	0.37	0.007
CDK4	0.185	1.001
CDK5RAP3	-0.079	1.001
CDKN1A	0.014	1.001
CDV3	0.12	1.001
CEACAM5	-0.264	0.61
CEACAM6	-0.233	0.939
CEL	0.173	1.001
CELSR1	-0.411	0.001
CELSR2	-0.204	1
CENPF	0.352	0.019
CES1	-0.199	1
CFB	-0.292	0.274
CFD	-0.3	0.189
CFL1	0.169	1.001
CGA	-0.069	1.001
CGN	-0.213	0.995
CHAD	-0.452	0.001
CHCHD2	0.297	0.208
CHD3	-0.365	0.009
CHD4	-0.205	1
CHGA	-0.13	1.001
CHGB	-0.145	1.001
CHI3L1	0.429	0.001
CHI3L2	0.171	1.001
CHIT1	-0.006	1.001
CHMP2A	-0.193	1
CHMP4B	-0.271	0.53
CHPF	-0.121	1.001
CHPT1	-0.13	1.001
CHRDL1	-0.171	1.001
CHST1	-0.227	0.967
CIB1	-0.189	1.001
CIDEC	-0.319	0.086
CILP	-0.342	0.031
CIRBP	-0.484	0.001
CITED2	-0.228	0.961
CITED4	-0.052	1.001
CKAP4	0.04	1.001
CKAP5	0.202	1
CKB	-0.033	1.001
CKM	0.201	1
CLCA2	0.022	1.001
CLDN1	0.119	1.001
CLDN3	0.068	1.001
CLDN4	0.187	1.001
CLEC3A	-0.193	1
CLIC1	0.132	1.001
CLIC4	0.131	1.001
CLIC6	-0.313	0.113
CLNS1A	0.2	1
CLSTN1	-0.138	1.001
CLSTN2	-0.273	0.498
CLSTN3	-0.104	1.001
CLTC	0.006	1.001
CLU	-0.156	1.001
CMTM6	-0.1	1.001
CMYA5	-0.513	0.001
CNBP	0.246	0.838
CNDP2	-0.04	1.001
CNN1	-0.334	0.048
CNN2	-0.044	1.001
CNN3	-0.056	1.001
CNOT1	0.071	1.001
CNTNAP2	-0.105	1.001
COL10A1	-0.153	1.001
COL11A1	0.131	1.001
COL11A2	0.184	1.001
COL12A1	-0.2	1
COL14A1	-0.469	0.001
COL15A1	-0.268	0.564
COL16A1	-0.266	0.586
COL17A1	-0.289	0.308
COL18A1	-0.138	1.001
COL1A1	-0.264	0.617
COL1A2	-0.249	0.798
COL2A1	0.053	1.001
COL3A1	-0.261	0.649
COL4A1	-0.013	1.001
COL4A2	0.018	1.001
COL5A1	-0.218	0.99
COL5A2	-0.201	1
COL6A1	-0.166	1.001
COL6A2	-0.12	1.001
COL6A3	-0.28	0.414
COL9A3	0.26	0.659
COMP	-0.233	0.94
COPA	0.144	1.001
COPB1	-0.15	1.001
COPB2	0.085	1.001
COPG	0.17	1.001
COPZ1	-0.251	0.791
CORO1B	-0.105	1.001
COTL1	0.272	0.506
COX4I1	0.129	1.001
COX6A1	0.003	1.001
COX6B1	0.202	1
COX6C	-0.138	1.001
CP	0.073	1.001
CPB1	-0.299	0.195
CPD	-0.151	1.001
CPE	-0.252	0.778
CPNE1	0.058	1.001
CPNE3	-0.027	1.001
CPT1A	-0.177	1.001
CRABP1	0.279	0.421
CRABP2	-0.02	1.001
CRAT	-0.275	0.471
CREB3L1	-0.285	0.352
CREB3L2	0.11	1.001
CREB3L4	-0.313	0.118
CRIM1	-0.243	0.874
CRIP1	-0.344	0.027
CRIP2	-0.254	0.742
CRISP3	-0.068	1.001
CRISPLD1	0.1	1.001
CRISPLD2	-0.304	0.161
CRP	-0.147	1.001
CRTAP	-0.426	0.001
CRYAB	0.195	1
CS	-0.062	1.001
CSDA	0.356	0.018
CSDE1	0.162	1.001
CSE1L	0.269	0.55
CSN1S1	-0.082	1.001
CSN2	0.115	1.001
CSN3	0.166	1.001
CSNK1A1	-0.347	0.022
CSPG4	0.062	1.001
CSRP1	-0.2	1
CST3	-0.395	0.003
CST5	-0.388	0.003
CSTB	0.434	0.001
CTDSP2	-0.328	0.058
CTGF	-0.275	0.471
CTHRC1	-0.034	1.001
CTNNA1	-0.177	1.001
CTNNB1	-0.088	1.001
CTNND1	-0.306	0.143
CTSA	0.03	1.001
CTSB	0.226	0.967
CTSC	0.283	0.374
CTSD	-0.025	1.001
CTSF	-0.342	0.029
CTSH	-0.041	1.001
CTSK	-0.219	0.984
CTSS	0.179	1.001
CTSZ	0.071	1.001
CTTN	-0.109	1.001
CX3CL1	0.16	1.001
CXCL10	0.291	0.286
CXCL12	-0.461	0.001
CXCL13	0.115	1.001
CXCL14	-0.343	0.029
CXCL17	-0.109	1.001
CXCL9	0.178	1.001
CXCR4	0.276	0.447
CYB561	-0.048	1.001
CYB5A	-0.182	1.001
CYB5R3	0.035	1.001
CYBRD1	-0.456	0.001
CYC1	0.162	1.001
CYCS	0.401	0.002
CYP11A1	-0.229	0.956
CYP19A1	-0.121	1.001
CYP1B1	0.078	1.001
CYP2A6	-0.28	0.404
CYP2A7	-0.33	0.053
CYP2B7P1	-0.441	0.001
CYP4X1	-0.441	0.001
CYP4Z1	-0.361	0.014
CYR61	-0.253	0.757
DAG1	-0.338	0.039
DAP	0.037	1.001
DAZAP2	-0.36	0.015
DBI	0.247	0.824
DCAF10	-0.137	1.001
DCAF7	0.07	1.001
DCD	0.069	1.001
DCLK1	-0.317	0.091
DCN	-0.31	0.124
DCXR	-0.117	1.001
DDB1	0.046	1.001
DDHD2	-0.167	1.001
DDIT4	0.3	0.187
DDOST	0.252	0.781
DDR1	-0.088	1.001
DDX17	-0.262	0.639
DDX3X	-0.103	1.001
DDX5	-0.075	1.001
DDX58	-0.042	1.001
DEGS1	0.003	1.001
DEGS2	-0.474	0.001
DEK	0.35	0.02
DERL1	0.263	0.629
DES	-0.093	1.001
DGAT2	0.289	0.3
DHCR24	-0.273	0.491
DHCR7	0.444	0.001
DHRS2	-0.238	0.91
DHX40	-0.137	1.001
DHX9	0.059	1.001
DIO2	0.018	1.001
DLG5	-0.39	0.003
DLK1	-0.096	1.001
DMBT1	0.007	1.001
DMKN	0.127	1.001
DNAJA1	0.285	0.353
DNAJA4	-0.047	1.001
DNAJB1	0.135	1.001
DNAJC10	0.014	1.001
DNAJC1	-0.199	1
DPP7	-0.14	1.001
DPT	-0.36	0.015
DPYSL2	0.141	1.001
DPYSL3	-0.105	1.001
DSC2	0.386	0.003
DSC3	0.143	1.001
DSG1	0.151	1.001
DSG2	0.112	1.001
DSG3	0.028	1.001
DSP	0.139	1.001
DST	-0.25	0.793
DSTN	-0.146	1.001
DUSP1	-0.354	0.019
DUSP4	-0.253	0.757
DUSP6	-0.227	0.967
DYNC1H1	0.087	1.001
DYNLRB1	-0.024	1.001
ECE1	-0.388	0.003
ECEL1	0.214	0.995
ECH1	-0.129	1.001
ECM1	-0.267	0.576
EDEM3	-0.192	1
EDF1	0.005	1.001
EEF1A1	0.011	1.001
EEF1A1P9	0	1.001
EEF1A2	-0.32	0.079
EEF1B2	0.203	1
EEF1D	0.022	1.001
EEF1G	0.179	1.001
EEF2	-0.119	1.001
EFCAB4A	-0.215	0.995
EFEMP1	-0.396	0.003
EFHD1	-0.155	1.001
EFNA1	-0.078	1.001
EFR3A	-0.116	1.001
EGFR	0.244	0.862
EGLN2	-0.197	1
EGLN3	-0.063	1.001
EGR1	-0.257	0.701
EGR3	-0.376	0.005
EHD2	-0.428	0.001
EHF	-0.068	1.001
EID1	-0.249	0.806
EIF1	0.145	1.001
EIF2AK1	-0.005	1.001
EIF2S3	0.063	1.001
EIF3A	0.075	1.001
EIF3B	0.272	0.513
EIF3CL	-0.016	1.001
EIF3D	0.231	0.946
EIF3E	0.353	0.019
EIF3H	0.003	1.001
EIF3K	0.171	1.001
EIF3L	0.022	1.001
EIF3M	0.173	1.001
EIF4A1	0.151	1.001
EIF4A2	0.022	1.001
EIF4B	-0.223	0.974
EIF4EBP1	0.335	0.042
EIF4EBP2	-0.048	1.001
EIF4G1	0.173	1.001
EIF4G2	-0.026	1.001
EIF5	0.017	1.001
EIF5A	0.246	0.838
EIF5B	0.319	0.081
EIF6	0.166	1.001
ELF3	0.047	1.001
ELF5	0.329	0.055
ELN	-0.284	0.355
ELOVL2	-0.225	0.968
ELOVL5	-0.361	0.015
ELP2	-0.305	0.144
EMILIN1	-0.187	1.001
EMP1	-0.084	1.001
EMP2	-0.19	1.001
ENAH	0.043	1.001
ENG	-0.324	0.068
ENO1	0.389	0.003
ENO3	-0.159	1.001
ENPP1	-0.382	0.003
ENPP2	-0.381	0.003
ENPP5	-0.22	0.982
ENSA	-0.004	1.001
EPAS1	-0.217	0.99
EPB41L2	0.109	1.001
EPCAM	0.425	0.001
EPHB3	0.281	0.401
EPHB4	0.097	1.001
EPHX1	-0.175	1.001
EPRS	0.267	0.568
ERBB2	-0.172	1.001
ERBB3	-0.303	0.163
ERGIC1	-0.258	0.694
ERGIC3	-0.083	1.001
ERLIN2	-0.202	1
ERMP1	-0.035	1.001
ERRFI1	0.103	1.001
ESR1	-0.497	0.001
ESRP1	0.349	0.022
ESYT1	-0.152	1.001
ESYT2	0.086	1.001
ETS1	-0.018	1.001
ETV6	0.139	1.001
EVL	-0.394	0.003
EXOC2	-0.15	1.001
EZR	-0.084	1.001
F11R	0.313	0.117
F13A1	-0.338	0.039
FABP4	-0.406	0.001
FABP7	0.305	0.144
FADS2	0.232	0.942
FAM102A	-0.33	0.053
FAM107B	-0.091	1.001
FAM120A	-0.26	0.666
FAM128B	-0.12	1.001
FAM129A	-0.181	1.001
FAM129B	0.17	1.001
FAM198B	-0.452	0.001
FAM38A	-0.028	1.001
FAM83H	0.024	1.001
FAM84B	-0.211	0.999
FARP1	0.002	1.001
FASN	-0.095	1.001
FAT1	0.23	0.952
FAU	0.118	1.001
FBL	0.268	0.558
FBLN1	-0.347	0.022
FBLN2	-0.072	1.001
FBLN5	-0.093	1.001
FBN1	-0.263	0.618
FBP1	-0.381	0.003
FCGBP	-0.167	1.001
FCGR3A	0.207	1
FCGRT	-0.32	0.078
FDFT1	0.032	1.001
FDPS	0.303	0.165
FGA	-0.038	1.001
FGB	0.039	1.001
FGD3	-0.462	0.001
FGFR1	-0.091	1.001
FGFR2	-0.193	1
FGG	0.017	1.001
FHL1	-0.222	0.976
FHL2	-0.156	1.001
FKBP10	-0.201	1
FKBP1A	0.241	0.892
FKBP4	-0.075	1.001
FKBP5	0.004	1.001
FKBP8	0.041	1.001
FKBP9	-0.204	1
FLJ23867	0.173	1.001
FLNA	0.058	1.001
FLNB	-0.271	0.521
FLNC	-0.261	0.646
FLOT1	-0.112	1.001
FLOT2	-0.039	1.001
FMO2	-0.101	1.001
FMOD	-0.341	0.032
FN1	-0.037	1.001
FNBP1L	0.076	1.001
FNDC1	-0.019	1.001
FOS	-0.343	0.028
FOSB	-0.349	0.022
FOXA1	-0.423	0.001
FOXM1	0.448	0.001
FOXO3	-0.007	1.001
FOXP4	0.284	0.362
FRMD6	-0.379	0.004
FRS2	-0.345	0.025
FRZB	-0.259	0.683
FSCN1	0.191	1
FSTL1	-0.13	1.001
FTH1	-0.006	1.001
FTL	0.318	0.087
FURIN	0.111	1.001
FUS	-0.045	1.001
FXYD3	-0.083	1.001
FXYD5	0.186	1.001
FZD4	-0.424	0.001
G0S2	0.003	1.001
G3BP2	-0.019	1.001
G6PD	0.046	1.001
GAA	-0.169	1.001
GAB2	0.017	1.001
GABARAP	-0.17	1.001
GABRP	0.296	0.226
GALNT6	-0.272	0.509
GALNT7	-0.267	0.578
GANAB	0.025	1.001
GAPDH	0.327	0.058
GARS	0.477	0.001
GAS5	0.248	0.813
GAS6	-0.319	0.084
GATA3	-0.485	0.001
GBAS	0.039	1.001
GBP1	0.237	0.918
GBP2	-0.039	1.001
GBP4	-0.016	1.001
GDAP1	-0.234	0.932
GDF9	-0.263	0.624
GDI1	-0.088	1.001
GDI2	0.397	0.003
GFPT1	0.096	1.001
GFRA1	-0.373	0.006
GGCT	0.192	1
GHITM	-0.018	1.001
GJA1	-0.397	0.003
GJB2	0.177	1.001
GLA	-0.14	1.001
GLG1	0.042	1.001
GLO1	0.22	0.982
GLTSCR2	-0.155	1.001
GLUD1	-0.33	0.053
GLUL	-0.322	0.069
GLYATL2	0.297	0.208
GNAI2	-0.394	0.003
GNAS	0.22	0.982
GNB1	0.131	1.001
GNB2	0.033	1.001
GNB2L1	0.091	1.001
GNG12	-0.21	0.999
GNS	-0.238	0.911
GOLGA4	-0.146	1.001
GOLGB1	-0.289	0.302
GOLM1	-0.255	0.733
GOT2	-0.119	1.001
GP2	-0.351	0.02
GPAA1	0.066	1.001
GPAM	-0.166	1.001
GPC1	-0.221	0.979
GPC3	-0.314	0.11
GPC4	-0.296	0.22
GPD1	-0.344	0.027
GPI	0.334	0.046
GPNMB	0.093	1.001
GPR56	0.192	1
GPRC5A	-0.256	0.717
GPX1	-0.14	1.001
GPX3	-0.195	1
GPX4	-0.069	1.001
GRB2	-0.048	1.001
GRB7	0.047	1.001
GREB1	-0.438	0.001
GRIA2	-0.269	0.548
GRINA	-0.068	1.001
GRLF1	-0.375	0.005
GRN	-0.059	1.001
GSN	-0.084	1.001
GSPT1	-0.206	1
GSTM1	-0.202	1
GSTM2	-0.323	0.069
GSTM3	-0.302	0.167
GSTM5	-0.396	0.003
GSTP1	0.33	0.053
GTF2I	-0.123	1.001
GTF2IP1	-0.089	1.001
GUK1	0.086	1.001
GUSB	0.021	1.001
GYG2	-0.004	1.001
H19	-0.238	0.911
H1F0	-0.22	0.982
H1FX	-0.021	1.001
H2AFJ	-0.18	1.001
H2AFY	-0.045	1.001
H2AFZ	0.421	0.001
H3F3A	0.02	1.001
H3F3B	0.037	1.001
HADHA	-0.132	1.001
HBA2	-0.168	1.001
HBB	-0.23	0.952
HDAC2	0.433	0.001
HDC	-0.454	0.001
HDGF	0.284	0.363
HDLBP	0.058	1.001
HEBP1	-0.271	0.519
HECTD1	-0.277	0.44
HGSNAT	-0.276	0.452
HIF1A	0.19	1.001
HIGD1A	-0.177	1.001
HINT1	0.062	1.001
HIPK2	-0.044	1.001
HIST1H1C	-0.003	1.001
HIST1H2AC	-0.074	1.001
HIST1H2BK	0.155	1.001
HIST2H2AA3	-0.036	1.001
HIST2H2BE	-0.216	0.991
HK1	-0.244	0.859
HK2	0.175	1.001
HLA-A	0.103	1.001
HLA-B	0.149	1.001
HLA-C	0.052	1.001
HLA-DPA1	-0.178	1.001
HLA-DPB1	-0.183	1.001
HLA-DQA1	-0.056	1.001
HLA-DQB1	-0.083	1.001
HLA-DRA	-0.079	1.001
HLA-DRB1	-0.084	1.001
HLA-DRB5	-0.084	1.001
HLA-E	0.076	1.001
HLA-F	0.147	1.001
HLA-H	0.088	1.001
HM13	0.129	1.001
HMGA1	0.431	0.001
HMGB1	0.144	1.001
HMGB2	0.363	0.012
HMGB3	0.205	1
HMGCS2	-0.356	0.018
HMGN1	0.188	1.001
HMGN2	0.056	1.001
HMOX1	0.201	1
HN1	0.331	0.05
HN1L	-0.213	0.995
HNRNPA1	0.056	1.001
HNRNPA2B1	0.12	1.001
HNRNPA3	0.108	1.001
HNRNPAB	0.375	0.005
HNRNPC	0.086	1.001
HNRNPF	0.004	1.001
HNRNPH1	0.077	1.001
HNRNPK	-0.077	1.001
HNRNPU	0.061	1.001
HNRNPUL1	0.131	1.001
HP1BP3	-0.107	1.001
HP	-0.205	1
HPGD	-0.277	0.44
HPX	-0.315	0.102
HSP90AA1	0.303	0.165
HSP90AB1	0.281	0.388
HSP90B1	0.321	0.077
HSPA1A	0.076	1.001
HSPA1B	0.184	1.001
HSPA2	-0.232	0.943
HSPA5	0.23	0.952
HSPA8	0.139	1.001
HSPA9	0.057	1.001
HSPB1	-0.137	1.001
HSPB6	-0.363	0.012
HSPB8	-0.285	0.35
HSPD1	0.426	0.001
HSPG2	-0.405	0.002
HSPH1	0.175	1.001
HTRA1	-0.381	0.003
HTRA3	-0.193	1
HUWE1	-0.008	1.001
HYOU1	0.186	1.001
IARS2	-0.107	1.001
IBSP	0.151	1.001
ICAM1	0.105	1.001
IDH1	0.067	1.001
IDH2	0.233	0.941
IDI1	0.369	0.007
IDO1	0.243	0.87
IDS	-0.234	0.937
IER2	-0.048	1.001
IER3	-0.167	1.001
IFI16	0.049	1.001
IFI27	0.067	1.001
IFI30	0.332	0.05
IFI44L	0.007	1.001
IFI6	-0.021	1.001
IFIT1	-0.124	1.001
IFIT2	-0.084	1.001
IFIT3	-0.026	1.001
IFITM1	-0.134	1.001
IFITM2	-0.257	0.701
IFITM3	-0.083	1.001
IGF1R	-0.28	0.415
IGF2	-0.371	0.006
IGF2R	0.044	1.001
IGFBP2	-0.36	0.015
IGFBP3	0.078	1.001
IGFBP4	-0.462	0.001
IGFBP5	-0.185	1.001
IGFBP7	-0.279	0.422
IGJ	-0.067	1.001
IGSF1	-0.109	1.001
IGSF3	0.086	1.001
IL13RA1	-0.265	0.598
IL1R1	-0.198	1
IL32	0.146	1.001
IL6ST	-0.409	0.001
ILF2	0.247	0.825
ILF3	0.039	1.001
IMPAD1	0.095	1.001
IMPDH2	-0.253	0.765
INADL	-0.305	0.151
INSIG1	0.153	1.001
INSR	-0.134	1.001
IPO5	0.166	1.001
IPO7	0.083	1.001
IQGAP1	0.019	1.001
IRAK1	0.239	0.903
IRF2BP2	0.005	1.001
ISG15	0.046	1.001
ISLR	-0.164	1.001
ITGA11	-0.122	1.001
ITGA3	-0.204	1
ITGA5	-0.134	1.001
ITGA6	0.13	1.001
ITGAV	-0.255	0.733
ITGB1	0.078	1.001
ITGB2	0.192	1
ITGB4	0.048	1.001
ITGB5	-0.281	0.394
ITGB6	0.027	1.001
ITIH5	-0.318	0.088
ITM2B	-0.372	0.006
ITPR1	-0.366	0.008
ITPR2	-0.17	1.001
ITPR3	0.159	1.001
ITPRIPL2	-0.277	0.441
JAK1	-0.169	1.001
JTB	0.122	1.001
JUN	-0.162	1.001
JUNB	-0.227	0.963
JUND	-0.106	1.001
JUP	-0.063	1.001
KBTBD10	-0.326	0.061
KCNE4	-0.429	0.001
KCNJ3	-0.312	0.119
KCTD12	-0.311	0.121
KCTD3	-0.31	0.124
KDELR1	0.029	1.001
KDELR2	0.134	1.001
KDM2A	-0.099	1.001
KDM4B	-0.409	0.001
KDM5B	0.015	1.001
KIAA0040	-0.364	0.012
KIAA0100	-0.125	1.001
KIAA0182	-0.255	0.728
KIAA0196	-0.076	1.001
KIAA0319L	-0.317	0.091
KIAA1217	-0.296	0.224
KIAA1324	-0.28	0.404
KIAA1429	0.079	1.001
KIAA1467	-0.376	0.005
KIAA1522	-0.258	0.687
KIF13B	-0.466	0.001
KIF5B	0.049	1.001
KIT	0.058	1.001
KITLG	-0.406	0.001
KLF6	0.017	1.001
KLHDC7B	0.257	0.706
KLK14	-0.034	1.001
KLK5	0.203	1
KLK6	0.294	0.246
KLK7	0.18	1.001
KPNA2	0.388	0.003
KPNB1	0.124	1.001
KRT10	0.028	1.001
KRT13	-0.071	1.001
KRT1	-0.293	0.262
KRT14	-0.103	1.001
KRT15	0.06	1.001
KRT16	0.3	0.184
KRT17	0.108	1.001
KRT18	-0.305	0.145
KRT19	-0.193	1
KRT23	0.177	1.001
KRT4	0.052	1.001
KRT5	0.071	1.001
KRT6A	0.241	0.892
KRT6B	0.237	0.912
KRT7	0.259	0.681
KRT81	0.232	0.943
KRT8	-0.21	0.999
KRTCAP2	0.197	1
KTN1	-0.308	0.134
LACRT	-0.089	1.001
LAD1	0.384	0.003
LALBA	0.298	0.199
LAMA3	-0.291	0.285
LAMA4	-0.277	0.441
LAMA5	-0.303	0.166
LAMB1	-0.15	1.001
LAMB2	-0.533	0.001
LAMB3	-0.092	1.001
LAMC1	-0.051	1.001
LAMC2	0.064	1.001
LAMP1	-0.038	1.001
LAMP2	0.104	1.001
LAPTM4A	-0.019	1.001
LAPTM4B	0.273	0.492
LAPTM5	0.164	1.001
LARP1	0.013	1.001
LASP1	-0.219	0.983
LASS2	-0.249	0.804
LASS6	-0.191	1
LBP	0.172	1.001
LCN2	0.24	0.901
LCP1	-0.008	1.001
LDB3	-0.32	0.081
LDHA	0.132	1.001
LDHB	0.317	0.091
LENG8	-0.197	1
LEP	-0.225	0.968
LGALS1	0.077	1.001
LGALS3	-0.109	1.001
LGALS3BP	-0.176	1.001
LGMN	0.205	1
LIFR	-0.254	0.752
LIMA1	-0.389	0.003
LIMCH1	-0.187	1.001
LIPA	-0.169	1.001
LIPE	-0.369	0.007
LITAF	0.002	1.001
LMAN1	0.186	1.001
LMAN2	-0.005	1.001
LMNA	0.021	1.001
LMO4	0.402	0.002
LOC643719	-0.079	1.001
LOC647979	-0.379	0.004
LOC653566	0.145	1.001
LOC96610	0.267	0.571
LONP2	-0.179	1.001
LPCAT1	0.249	0.806
LPGAT1	-0.198	1
LPL	-0.032	1.001
LRBA	-0.341	0.032
LRIG1	-0.405	0.002
LRP10	-0.325	0.061
LRP1	-0.32	0.08
LRP2	-0.182	1.001
LRP5	-0.05	1.001
LRPPRC	0.293	0.258
LRRC15	-0.193	1
LRRC59	0.268	0.558
LSR	0.326	0.06
LTBP1	0.119	1.001
LTBP2	-0.285	0.344
LTBP3	-0.371	0.006
LTF	-0.132	1.001
LUM	-0.209	1
LUZP6	0.237	0.921
LY6E	0.229	0.953
LYPD3	-0.233	0.939
LYPLA1	0.102	1.001
LYZ	0.236	0.926
MACF1	-0.213	0.995
MAGED1	0.101	1.001
MAGED2	-0.33	0.055
MAL2	0.105	1.001
MALAT1	-0.242	0.882
MAN1A1	-0.102	1.001
MAOA	-0.422	0.001
MAOB	-0.187	1.001
MAP1B	-0.007	1.001
MAP3K1	-0.323	0.069
MAP4	-0.248	0.815
MAP4K4	0.225	0.969
MAPKAPK2	-0.169	1.001
MAPT	-0.38	0.003
MARCKS	0.209	1
MARCKSL1	0.186	1.001
MAT2A	-0.374	0.005
MATN2	-0.195	1
MATR3	-0.234	0.936
MAZ	-0.042	1.001
MB	-0.031	1.001
MBNL1	-0.091	1.001
MBOAT7	-0.163	1.001
MBTPS1	-0.167	1.001
MCAM	-0.044	1.001
MCCC2	-0.492	0.001
MCL1	0.044	1.001
MCM3	0.303	0.165
MCM4	0.309	0.126
MCM7	0.385	0.003
MDH2	0.243	0.87
MDK	-0.058	1.001
MDM2	-0.169	1.001
MED13	-0.082	1.001
MED13L	-0.384	0.003
MED1	0.011	1.001
MED24	-0.064	1.001
MEGF9	-0.298	0.199
MEST	-0.096	1.001
MET	0.052	1.001
METTL7A	-0.063	1.001
MFAP4	-0.468	0.001
MFAP5	-0.151	1.001
MFGE8	0.282	0.382
MGAT4A	-0.184	1.001
MGEA5	-0.226	0.967
MGLL	0.017	1.001
MGP	-0.091	1.001
MGST1	0.18	1.001
MIA3	-0.16	1.001
MICAL2	-0.154	1.001
MIF	0.258	0.699
MKI67	0.402	0.002
MKL2	-0.493	0.001
MKNK2	-0.291	0.284
MLEC	-0.261	0.654
MLF2	0.153	1.001
MLLT4	0.022	1.001
MLLT6	-0.211	0.998
MLPH	-0.491	0.001
MME	-0.16	1.001
MMP11	-0.06	1.001
MMP13	-0.005	1.001
MMP1	0.351	0.02
MMP14	-0.061	1.001
MMP2	-0.289	0.312
MMP7	0.235	0.928
MMP9	0.242	0.882
MORF4L2	-0.022	1.001
MPZL1	0.256	0.724
MRC2	-0.039	1.001
MRFAP1	-0.234	0.938
MRPS30	-0.262	0.642
MS4A7	-0.329	0.057
MSL1	0.035	1.001
MSLN	0.101	1.001
MSMB	-0.043	1.001
MSN	0.355	0.019
MT2A	0.277	0.44
MTCH1	0.23	0.951
MTDH	0.216	0.991
MTSS1	-0.08	1.001
MTUS1	-0.397	0.003
MUC1	-0.246	0.829
MUC16	0.126	1.001
MUC2	0.035	1.001
MUC5B	0.143	1.001
MUC6	-0.227	0.967
MUCL1	-0.071	1.001
MVP	-0.382	0.003
MX1	0.039	1.001
MXRA5	-0.217	0.991
MXRA8	-0.357	0.018
MYADM	-0.376	0.005
MYB	-0.263	0.618
MYBL2	0.394	0.003
MYBPC1	-0.19	1.001
MYC	0.241	0.895
MYH11	-0.412	0.001
MYH14	0.048	1.001
MYH2	0.006	1.001
MYH7	0.13	1.001
MYH9	-0.05	1.001
MYL12A	0.24	0.901
MYL12B	0.175	1.001
MYL1	0.18	1.001
MYL2	0.066	1.001
MYL6	-0.094	1.001
MYL9	-0.134	1.001
MYLK	-0.068	1.001
MYLPF	-0.009	1.001
MYO10	0.25	0.793
MYO1C	-0.276	0.449
MYO1D	-0.159	1.001
MYO6	-0.287	0.326
MYOC	-0.317	0.093
MYOF	-0.447	0.001
MYOZ1	-0.079	1.001
MYST3	-0.192	1
MYST4	-0.304	0.157
NAA50	0.236	0.923
NACA	0.006	1.001
NAMPT	0.203	1
NAP1L1	0.115	1.001
NAPA	-0.307	0.137
NARS	0.158	1.001
NAT1	-0.438	0.001
NBL1	-0.166	1.001
NBR1	-0.389	0.003
NCALD	0.041	1.001
NCAN	0.308	0.129
NCAPD2	0.289	0.302
NCKAP1	0.105	1.001
NCL	0.274	0.488
NCOA4	-0.176	1.001
NCOR2	-0.274	0.489
NCRNA00188	0.115	1.001
NCSTN	-0.016	1.001
NDRG1	0.373	0.006
NDRG2	-0.02	1.001
NDST1	-0.301	0.178
NDUFA13	0.051	1.001
NDUFA4	0.138	1.001
NDUFB9	0.273	0.492
NDUFC2	0.013	1.001
NDUFS5	0.263	0.624
NEAT1	-0.33	0.052
NEB	-0.005	1.001
NEBL	-0.305	0.145
NELL2	-0.291	0.285
NES	-0.018	1.001
NET1	0.137	1.001
NFE2L1	-0.095	1.001
NFIB	0.329	0.057
NFIX	-0.027	1.001
NGRN	0.01	1.001
NID1	-0.189	1.001
NKAIN1	-0.262	0.642
NME1	0.297	0.204
NME2	0.257	0.704
NME4	-0.138	1.001
NNMT	-0.078	1.001
NOMO1	-0.006	1.001
NONO	0.21	0.999
NOTCH2	-0.1	1.001
NOTCH3	0.088	1.001
NPC2	0.093	1.001
NPDC1	-0.412	0.001
NPEPPS	-0.248	0.81
NPM1	0.261	0.647
NPNT	-0.388	0.003
NPTX1	-0.051	1.001
NPY1R	-0.324	0.063
NQO1	-0.082	1.001
NR2F2	-0.309	0.128
NR4A1	-0.272	0.515
NRAP	-0.075	1.001
NRAS	0.088	1.001
NRIP1	-0.318	0.086
NRIP3	-0.086	1.001
NRP1	-0.123	1.001
NTN4	-0.406	0.001
NTRK2	-0.263	0.622
NTS	-0.128	1.001
NUCB1	-0.059	1.001
NUCB2	-0.209	0.999
NUCKS1	-0.004	1.001
NUFIP2	-0.061	1.001
NUMA1	-0.374	0.005
NUP210	-0.055	1.001
NUPR1	0.116	1.001
OAS1	-0.063	1.001
OAS2	-0.11	1.001
OAS3	-0.1	1.001
OAT	0.084	1.001
OAZ1	0.001	1.001
OBSCN	0.005	1.001
OGN	-0.497	0.001
OGT	-0.109	1.001
OLFM4	0.1	1.001
OLFML2B	-0.224	0.972
OLFML3	-0.319	0.083
ORM1	0.12	1.001
ORMDL3	-0.122	1.001
OS9	-0.201	1
OSBPL8	-0.174	1.001
OXTR	-0.177	1.001
P4HA1	0.131	1.001
P4HB	0.277	0.437
PABPC1	0.378	0.004
PABPC4	0.42	0.001
PADI2	0.361	0.015
PAICS	0.3	0.185
PAK1	0.057	1.001
PALLD	-0.03	1.001
PALM2-AKAP2	-0.006	1.001
PAM	-0.09	1.001
PAPSS1	0.333	0.048
PAPSS2	-0.016	1.001
PARD6B	-0.403	0.002
PARK7	-0.016	1.001
PARP10	-0.167	1.001
PARP1	0.079	1.001
PARP14	-0.087	1.001
PARP9	-0.131	1.001
PBX1	-0.273	0.491
PBXIP1	-0.185	1.001
PCBP1	0.127	1.001
PCBP2	-0.134	1.001
PCGF2	-0.262	0.642
PCM1	-0.236	0.928
PCMTD1	-0.058	1.001
PCNA	0.405	0.002
PCOLCE	-0.182	1.001
PCSK1	-0.09	1.001
PCSK6	-0.114	1.001
PCYOX1	-0.214	0.995
PDCD4	-0.251	0.783
PDE4DIP	-0.064	1.001
PDGFRA	-0.127	1.001
PDGFRB	-0.347	0.022
PDIA3	0.071	1.001
PDIA3P	0.06	1.001
PDIA4	0.257	0.708
PDIA6	0.459	0.001
PDK4	-0.39	0.003
PDLIM1	-0.332	0.05
PDLIM3	-0.126	1.001
PDLIM5	-0.111	1.001
PDXDC1	-0.229	0.953
PDXK	0.321	0.076
PDZK1	-0.396	0.003
PEA15	-0.028	1.001
PEBP1	-0.095	1.001
PEG10	0.117	1.001
PEG3	0.009	1.001
PERP	0.371	0.006
PFDN5	-0.212	0.996
PFKFB3	-0.092	1.001
PFKL	0.163	1.001
PFKP	0.427	0.001
PFN1	0.176	1.001
PFN2	0.335	0.042
PGAP3	-0.21	0.999
PGD	0.154	1.001
PGK1	0.32	0.079
PGR	-0.523	0.001
PGRMC1	0.323	0.069
PHB2	0.064	1.001
PHB	0.221	0.978
PHGDH	0.383	0.003
PHLDA1	0.067	1.001
PI15	-0.135	1.001
PI3	0.283	0.374
PICALM	0.18	1.001
PIGR	-0.255	0.733
PIGT	-0.402	0.002
PIK3R1	-0.223	0.975
PIK3R3	-0.115	1.001
PIP4K2B	-0.263	0.63
PIP	-0.369	0.007
PJA2	-0.415	0.001
PKM2	0.149	1.001
PKN1	-0.039	1.001
PKP1	0.196	1
PLA2G16	-0.333	0.05
PLA2G2A	-0.217	0.991
PLAT	-0.321	0.075
PLAU	0.138	1.001
PLD3	0.079	1.001
PLEC	-0.22	0.982
PLEKHF2	-0.188	1.001
PLIN1	-0.422	0.001
PLIN4	-0.38	0.004
PLK2	-0.238	0.91
PLOD1	0.317	0.091
PLOD2	0.206	1
PLP1	-0.227	0.967
PLP2	0.282	0.383
PLS3	0.249	0.806
PLTP	0.142	1.001
PLUNC	-0.185	1.001
PLVAP	-0.283	0.38
PLXNB2	-0.132	1.001
PLXND1	-0.125	1.001
PMEPA1	0.031	1.001
PMP22	-0.252	0.778
PNMT	0.041	1.001
PNPLA2	-0.402	0.002
PODXL	0.019	1.001
POLR2A	-0.304	0.158
POSTN	-0.245	0.841
PPA1	0.223	0.974
PPAP2B	-0.257	0.7
PPAPDC1B	-0.16	1.001
PPDPF	-0.181	1.001
PPFIA1	-0.047	1.001
PPIA	0.268	0.563
PPIB	0.209	0.999
PPIF	0.168	1.001
PPP1CA	0.111	1.001
PPP1CB	0.278	0.432
PPP1R1B	0.243	0.871
PPP2R1A	-0.044	1.001
PPP2R4	-0.194	1
PPT1	-0.098	1.001
PRAME	0.353	0.019
PRCP	-0.327	0.059
PRDX1	0.233	0.941
PRDX2	-0.072	1.001
PRDX3	-0.164	1.001
PRDX5	0.054	1.001
PRDX6	0.203	1
PRELP	-0.096	1.001
PREX1	-0.444	0.001
PRG4	-0.247	0.827
PRKACB	-0.018	1.001
PRKAR1A	-0.236	0.927
PRKAR2B	-0.114	1.001
PRKCSH	0.107	1.001
PRKDC	0.156	1.001
PRKRIR	0.27	0.539
PRLR	-0.248	0.814
PRNP	0.313	0.118
PROL1	-0.181	1.001
PROM1	0.254	0.752
PROM2	-0.191	1
PROSC	-0.128	1.001
PRPF19	-0.069	1.001
PRPF6	-0.126	1.001
PRPF8	-0.074	1.001
PRR4	0.053	1.001
PRRX1	-0.166	1.001
PRSS23	-0.289	0.302
PRSS8	-0.229	0.953
PSAP	-0.034	1.001
PSD3	-0.218	0.989
PSMA6	0.05	1.001
PSMA7	0.313	0.117
PSMB3	0.138	1.001
PSMB4	0.268	0.566
PSMC5	0.048	1.001
PSMD2	0.175	1.001
PSMD3	0.148	1.001
PSMD4	0.121	1.001
PSMD8	0.192	1
PSME1	-0.259	0.674
PSME2	0.033	1.001
PSME4	0.343	0.028
PTGES3	0.076	1.001
PTGES	-0.136	1.001
PTGFRN	-0.219	0.983
PTHLH	-0.355	0.019
PTK2	0.159	1.001
PTK7	0.3	0.186
PTMA	0.322	0.069
PTMS	0.162	1.001
PTN	-0.143	1.001
PTP4A1	0.061	1.001
PTP4A2	-0.301	0.178
PTPLAD1	-0.166	1.001
PTPN11	0.099	1.001
PTPN1	-0.244	0.863
PTPRC	-0.037	1.001
PTPRF	0.178	1.001
PTPRK	0.124	1.001
PTPRT	-0.514	0.001
PTRF	-0.156	1.001
PTTG1IP	0.131	1.001
PUF60	0.221	0.982
PVRL2	-0.38	0.004
PXDN	0.023	1.001
PYCR1	0.264	0.61
PYGB	0.01	1.001
PYGL	-0.128	1.001
PYGM	-0.221	0.98
QDPR	-0.208	1
QSOX1	-0.091	1.001
RAB11A	-0.198	1
RAB11FIP1	-0.245	0.855
RAB1B	-0.191	1
RAB31	-0.284	0.359
RAB5B	-0.373	0.006
RAB6A	0.194	1
RAB7A	0.186	1.001
RABEP1	-0.461	0.001
RAC1	-0.035	1.001
RAD21	0.217	0.991
RAD23B	0.161	1.001
RALGAPB	-0.219	0.984
RALY	0.059	1.001
RAMP3	-0.407	0.001
RAN	0.381	0.003
RANBP2	-0.091	1.001
RAP2C	-0.083	1.001
RARA	-0.328	0.058
RARRES1	0.437	0.001
RARRES3	-0.285	0.345
RBBP4	0.044	1.001
RBBP7	-0.17	1.001
RBBP8	-0.166	1.001
RBM3	-0.327	0.059
RBM39	-0.343	0.028
RBM47	-0.244	0.859
RBP1	0.154	1.001
RBP4	-0.16	1.001
RCAN1	0.188	1.001
RCC2	0.298	0.198
RCN1	0.162	1.001
RDH10	0.336	0.041
REEP5	-0.314	0.11
REEP6	-0.399	0.003
REPS2	-0.444	0.001
RERG	-0.472	0.001
RET	-0.304	0.156
RETSAT	-0.169	1.001
RGL2	-0.343	0.029
RGS2	0.082	1.001
RGS5	-0.337	0.04
RHOA	-0.197	1
RHOB	-0.432	0.001
RHOBTB3	-0.171	1.001
RHOC	-0.163	1.001
RIMS4	-0.27	0.543
RNASE1	0.046	1.001
RNF187	-0.117	1.001
RNF19A	0.036	1.001
RNF213	-0.148	1.001
ROD1	0.169	1.001
RPL10	-0.013	1.001
RPL10A	0.091	1.001
RPL11	0.075	1.001
RPL12	0.146	1.001
RPL13	0.123	1.001
RPL13A	-0.058	1.001
RPL14	-0.015	1.001
RPL15	-0.054	1.001
RPL17	0.056	1.001
RPL18	0.069	1.001
RPL18A	0.285	0.353
RPL19	0.133	1.001
RPL22	0.113	1.001
RPL23	0.069	1.001
RPL23A	0.078	1.001
RPL24	0.19	1.001
RPL26	0.071	1.001
RPL27	0.127	1.001
RPL27A	0.134	1.001
RPL28	0.091	1.001
RPL29	-0.067	1.001
RPL30	0.303	0.165
RPL31	0.068	1.001
RPL32	0.123	1.001
RPL34	0.057	1.001
RPL35	0.204	1
RPL35A	0.192	1
RPL3	-0.033	1.001
RPL36	0.172	1.001
RPL37	0.147	1.001
RPL37A	0.138	1.001
RPL38	0.245	0.847
RPL41	-0.131	1.001
RPL4	0.22	0.982
RPL5	0.234	0.935
RPL6	0.089	1.001
RPL7A	0.099	1.001
RPL8	0.233	0.941
RPL9	-0.136	1.001
RPLP0	0.148	1.001
RPLP1	-0.002	1.001
RPLP2	0.049	1.001
RPN1	0.379	0.004
RPN2	0.098	1.001
RPS10	0.275	0.471
RPS11	0.075	1.001
RPS12	0.196	1
RPS13	0.053	1.001
RPS14	-0.057	1.001
RPS15	-0.01	1.001
RPS15A	0.092	1.001
RPS16	0.247	0.819
RPS17	0.242	0.886
RPS18	0.233	0.941
RPS19	0.275	0.472
RPS20	0.268	0.558
RPS21	0.212	0.997
RPS23	-0.053	1.001
RPS24	0.155	1.001
RPS25	0.128	1.001
RPS2	0.118	1.001
RPS27A	0.331	0.05
RPS29	0.07	1.001
RPS3	0.196	1
RPS3A	0.102	1.001
RPS4X	-0.03	1.001
RPS5	0.124	1.001
RPS6	0.199	1
RPS6KB1	-0.09	1.001
RPS7	0.377	0.004
RPS8	0.2	1
RPS9	0.008	1.001
RPSA	0.112	1.001
RPSAP58	0.108	1.001
RRBP1	0.142	1.001
RSL1D1	0.026	1.001
RTN3	0.162	1.001
RTN4	-0.146	1.001
RUNX1	-0.351	0.019
RYR1	0.224	0.969
S100A10	0.197	1
S100A11	0.281	0.391
S100A13	-0.12	1.001
S100A14	-0.011	1.001
S100A16	0.033	1.001
S100A1	0.117	1.001
S100A2	0.228	0.96
S100A4	0.21	0.999
S100A6	0.25	0.792
S100A7	0.232	0.942
S100A7A	0.247	0.82
S100A8	0.407	0.001
S100A9	0.369	0.007
S100P	0.155	1.001
SAA1	-0.072	1.001
SAA2	-0.031	1.001
SAPS3	-0.037	1.001
SAR1A	-0.005	1.001
SAT1	0.203	1
SCARB1	0.098	1.001
SCARB2	-0.053	1.001
SCCPDH	-0.395	0.003
SCD	0.107	1.001
SCG2	-0.252	0.775
SCGB1D2	-0.246	0.837
SCGB2A1	-0.165	1.001
SCGB2A2	-0.226	0.967
SCGB3A1	-0.185	1.001
SCNN1A	-0.391	0.003
SCP2	-0.236	0.923
SCPEP1	0.22	0.982
SCRN1	0.026	1.001
SCUBE2	-0.475	0.001
SDC1	0.203	1
SDC2	0.196	1
SDC4	-0.263	0.624
SDCBP	0.246	0.838
SEC14L2	-0.303	0.165
SEC16A	-0.326	0.06
SEC22B	0.031	1.001
SEC31A	-0.033	1.001
SEC61A1	0.239	0.901
SEC61G	0.403	0.002
SEC62	-0.09	1.001
SEC63	0.181	1.001
SEL1L	-0.253	0.757
SELENBP1	-0.447	0.001
SELL	-0.079	1.001
SELM	-0.203	1
SEMA3C	-0.363	0.012
SEMA4B	-0.137	1.001
SEPHS2	-0.231	0.944
SEPP1	-0.265	0.605
SEPT11	-0.054	1.001
SEPT2	-0.23	0.951
SEPT9	-0.079	1.001
SEPW1	-0.107	1.001
SERBP1	0.404	0.002
SERF2	-0.059	1.001
SERHL2	-0.257	0.701
SERHL	-0.12	1.001
SERINC1	-0.235	0.928
SERINC2	-0.221	0.978
SERP1	0.035	1.001
SERPINA1	-0.211	0.999
SERPINA3	-0.13	1.001
SERPINA5	-0.311	0.121
SERPINA6	-0.295	0.23
SERPINB5	0.213	0.995
SERPINE1	-0.217	0.991
SERPINF1	-0.218	0.99
SERPING1	-0.101	1.001
SERPINH1	0.303	0.161
SET	0.336	0.04
SETD7	-0.172	1.001
SEZ6L2	-0.123	1.001
SF3B1	-0.172	1.001
SF3B2	0.098	1.001
SF3B3	0.299	0.196
SFN	0.158	1.001
SFPQ	0.329	0.056
SFRP1	0.252	0.783
SFRP2	-0.373	0.006
SFRP4	-0.32	0.079
SFRS1	0.059	1.001
SFRS5	-0.381	0.003
SFRS6	-0.381	0.003
SGK3	-0.166	1.001
SH3BGRL3	0.266	0.582
SH3BGRL	-0.266	0.586
SH3BP4	-0.192	1
SH3D19	-0.426	0.001
SHISA2	-0.188	1.001
SHISA5	-0.317	0.092
SHROOM1	-0.319	0.082
SHROOM3	-0.354	0.019
SIAH2	-0.325	0.061
SIK1	-0.019	1.001
SIPA1L2	-0.047	1.001
SKP1	-0.413	0.001
SLC12A2	-0.282	0.388
SLC19A3	-0.063	1.001
SLC1A1	-0.127	1.001
SLC1A4	-0.137	1.001
SLC1A5	0.151	1.001
SLC25A3	0.085	1.001
SLC25A39	0.12	1.001
SLC25A5	0.3	0.184
SLC25A6	0.075	1.001
SLC27A2	-0.238	0.909
SLC29A1	0.004	1.001
SLC2A10	-0.181	1.001
SLC2A1	0.249	0.796
SLC30A8	-0.307	0.137
SLC34A2	0.236	0.928
SLC38A1	-0.015	1.001
SLC38A2	-0.016	1.001
SLC39A1	0.065	1.001
SLC39A6	-0.432	0.001
SLC39A7	0.187	1.001
SLC39A8	0.097	1.001
SLC3A2	0.308	0.135
SLC40A1	-0.312	0.118
SLC43A3	0.319	0.085
SLC44A1	-0.12	1.001
SLC44A2	0.036	1.001
SLC44A4	-0.449	0.001
SLC4A7	-0.292	0.266
SLC5A6	0.256	0.724
SLC7A2	-0.378	0.004
SLC7A5	0.402	0.002
SLC7A8	-0.338	0.039
SLC9A3R1	-0.258	0.696
SLC9A3R2	-0.311	0.121
SLITRK6	-0.208	1
SLPI	0.276	0.444
SMARCA2	-0.166	1.001
SMARCA4	0.112	1.001
SMARCC1	0.048	1.001
SMARCD2	0.032	1.001
SMARCE1	-0.121	1.001
SMC1A	0.078	1.001
SMG1	-0.221	0.982
SMOC2	-0.436	0.001
SMR3B	-0.034	1.001
SND1	0.141	1.001
SNRNP200	0.031	1.001
SNRNP70	-0.13	1.001
SNRPB	0.261	0.649
SNX3	0.317	0.091
SOCS3	-0.101	1.001
SOD1	0.166	1.001
SOD2	0.282	0.383
SON	-0.157	1.001
SORBS1	-0.259	0.683
SORD	-0.276	0.447
SORL1	-0.21	0.999
SORT1	0.175	1.001
SOX10	0.145	1.001
SOX4	0.174	1.001
SOX9	0.172	1.001
SPARC	-0.32	0.08
SPARCL1	-0.487	0.001
SPDEF	-0.32	0.079
SPINT1	-0.022	1.001
SPINT2	0.032	1.001
SPON1	-0.244	0.86
SPP1	0.23	0.952
SPTAN1	-0.228	0.96
SPTBN1	-0.012	1.001
SPTBN2	0.087	1.001
SPTLC2	-0.253	0.761
SQLE	0.284	0.354
SQSTM1	-0.094	1.001
SRCAP	-0.363	0.012
SREBF1	-0.2	1
SREBF2	0.139	1.001
SRP14	-0.327	0.058
SRP9	-0.037	1.001
SRPR	0.081	1.001
SRRM2	-0.407	0.001
SSFA2	-0.165	1.001
SSR1	0.342	0.029
SSR2	0.173	1.001
SSR3	0.085	1.001
SSR4	0.142	1.001
SSRP1	0.31	0.123
ST13	0.036	1.001
ST14	0.231	0.946
ST3GAL1	-0.153	1.001
ST6GAL1	-0.006	1.001
STAC2	0.247	0.82
STAR	-0.089	1.001
STARD10	-0.306	0.141
STARD3	-0.066	1.001
STAT1	0.105	1.001
STAT3	-0.069	1.001
STAU1	-0.052	1.001
STC1	-0.205	1
STC2	-0.34	0.033
STEAP4	-0.256	0.717
STIP1	0.346	0.022
STK38L	-0.03	1.001
STMN1	0.487	0.001
STMN3	-0.276	0.457
STOM	-0.181	1.001
STRAP	0.187	1.001
STT3A	0.181	1.001
SUB1	-0.106	1.001
SULF1	-0.153	1.001
SULF2	-0.215	0.994
SUMF2	-0.006	1.001
SUMO2	0.245	0.845
SUN2	0.085	1.001
SUPT5H	0.196	1
SUPT6H	-0.265	0.602
SURF4	0.225	0.969
SUSD2	0.016	1.001
SUSD3	-0.43	0.001
SVEP1	-0.427	0.001
SVIL	0.056	1.001
SYNCRIP	0.319	0.084
SYNE2	-0.126	1.001
SYNGR2	-0.084	1.001
SYNM	0.228	0.96
SYNPO	-0.313	0.118
SYNPO2	-0.421	0.001
SYT13	-0.061	1.001
SYT1	-0.269	0.554
SYT7	-0.187	1.001
SYTL2	-0.401	0.002
TACC1	-0.201	1
TACSTD2	0.036	1.001
TAGLN2	0.325	0.061
TAGLN	-0.083	1.001
TALDO1	0.159	1.001
TANC2	-0.031	1.001
TAP1	0.154	1.001
TAP2	0.195	1
TAPBP	0.026	1.001
TAT	-0.2	1
TAX1BP1	-0.08	1.001
TBC1D9	-0.449	0.001
TBL1XR1	0.032	1.001
TBX3	-0.274	0.488
TC2N	-0.199	1
TCAP	0.175	1.001
TCEAL4	-0.314	0.11
TCEB2	-0.081	1.001
TCN1	-0.177	1.001
TCP1	0.399	0.003
TENC1	-0.508	0.001
TEX2	-0.089	1.001
TF	0.057	1.001
TFAP2A	-0.002	1.001
TFAP2B	-0.157	1.001
TFCP2L1	0.186	1.001
TFDP1	0.281	0.392
TFF1	-0.4	0.003
TFF3	-0.399	0.003
TFRC	0.191	1
TGFBI	0.165	1.001
TGFBR1	0.111	1.001
TGFBR2	-0.399	0.003
TGFBR3	-0.314	0.106
TGM2	-0.077	1.001
TGOLN2	-0.316	0.095
THBS1	-0.238	0.911
THBS2	-0.153	1.001
THBS4	-0.486	0.001
THSD4	-0.48	0.001
THY1	-0.212	0.997
TIMP1	-0.165	1.001
TIMP2	-0.206	1
TIMP3	-0.19	1.001
TK1	0.311	0.121
TKT	0.209	1
TLN1	0.004	1.001
TM2D2	-0.152	1.001
TM4SF1	0.205	1
TM9SF2	0	1.001
TM9SF3	-0.057	1.001
TMBIM1	0.108	1.001
TMBIM6	-0.29	0.298
TMC4	-0.409	0.001
TMC5	-0.412	0.001
TMCO1	-0.012	1.001
TMED10	-0.193	1
TMED2	0.082	1.001
TMED3	0.029	1.001
TMED9	0.238	0.907
TMEM123	0.294	0.25
TMEM132A	0.264	0.612
TMEM150C	-0.181	1.001
TMEM176B	0.027	1.001
TMEM181	-0.185	1.001
TMEM30A	-0.019	1.001
TMEM47	-0.095	1.001
TMEM49	-0.137	1.001
TMEM59	-0.169	1.001
TMEM64	0.162	1.001
TMEM66	-0.34	0.033
TMEM9	-0.176	1.001
TMSB10	0.405	0.002
TMSL3	-0.022	1.001
TNC	-0.007	1.001
TNFAIP2	-0.002	1.001
TNFSF10	-0.112	1.001
TNKS1BP1	-0.23	0.953
TNNC1	-0.301	0.18
TNNC2	-0.122	1.001
TNNI1	0.105	1.001
TNNT1	-0.074	1.001
TNNT3	-0.312	0.12
TNRC18	-0.402	0.002
TNS1	-0.415	0.001
TNS3	-0.214	0.995
TNXB	-0.475	0.001
TOB1	-0.135	1.001
TOMM20	0.061	1.001
TOMM6	0.297	0.208
TOMM7	0.007	1.001
TOP2A	0.308	0.131
TOP2B	-0.205	1
TP53I11	-0.308	0.128
TP53INP1	-0.345	0.026
TPD52	0.034	1.001
TPI1	0.3	0.187
TPM1	-0.099	1.001
TPM2	0.102	1.001
TPM3	0.175	1.001
TPM4	0.128	1.001
TPP1	-0.241	0.892
TPR	0.072	1.001
TPRG1	-0.434	0.001
TPSB2	-0.441	0.001
TPT1	-0.001	1.001
TPX2	0.419	0.001
TRAF4	0.162	1.001
TRAM1	0.185	1.001
TRH	-0.313	0.117
TRIB1	-0.144	1.001
TRIM28	0.072	1.001
TRIM29	0.247	0.828
TRIP12	-0.088	1.001
TRPA1	0.119	1.001
TRPS1	-0.258	0.7
TSC22D1	-0.128	1.001
TSC22D3	-0.301	0.177
TSKU	-0.141	1.001
TSPAN1	-0.35	0.021
TSPAN13	-0.349	0.022
TSPAN15	-0.422	0.001
TSPAN3	-0.133	1.001
TSPO	0.227	0.964
TSTA3	0.086	1.001
TTC3	-0.104	1.001
TTC39A	-0.348	0.022
TTLL12	0.188	1.001
TTN	-0.007	1.001
TTYH3	0.232	0.943
TUBA1A	0.102	1.001
TUBA1B	0.299	0.193
TUBA1C	0.397	0.003
TUBB	0.375	0.005
TUBB2C	0.006	1.001
TUBB3	0.249	0.809
TUFM	-0.161	1.001
TUG1	0.142	1.001
TUSC5	-0.332	0.05
TXN	0.462	0.001
TXNDC5	0.352	0.019
TXNIP	-0.43	0.001
TYMP	0.018	1.001
UBA1	-0.009	1.001
UBA52	0.239	0.904
UBAP2L	0.132	1.001
UBB	-0.11	1.001
UBC	-0.105	1.001
UBD	0.087	1.001
UBE2D3	-0.037	1.001
UBE2L6	-0.023	1.001
UBE2V1	0.042	1.001
UBE2Z	-0.109	1.001
UBR4	-0.039	1.001
UBR5	-0.09	1.001
UCP2	-0.021	1.001
UFC1	0.111	1.001
UGDH	-0.34	0.033
UGP2	0.296	0.22
UGT2B11	-0.19	1.001
UGT2B4	-0.103	1.001
UQCRB	0.326	0.061
UQCRFS1	0.267	0.577
UQCRQ	-0.161	1.001
USP14	0.147	1.001
USP22	-0.158	1.001
USP25	0.087	1.001
USP32	-0.132	1.001
USP9X	-0.01	1.001
UTRN	-0.353	0.019
VAT1	-0.062	1.001
VAV3	-0.338	0.035
VCAM1	0.158	1.001
VCAN	-0.203	1
VCL	-0.142	1.001
VCP	0.219	0.985
VDAC1	0.123	1.001
VDAC3	0.14	1.001
[truncated: 54 more rows]

## Sheet: DLV1_SNVs
sig_genes	corr	p_val
GATA3	-0.142	0.991
DYNC1H1	0.215	0.448
HYDIN	0.157	0.959
TP53	0.386	0.003
RYR1	0.235	0.275
SPTA1	0.32	0.023
SPEN	-0.006	1.001
HMCN1	0.144	0.987
RYR2	0.231	0.301
LRP2	0.158	0.956
TTN	0.21	0.495
APOB	0.202	0.564
MUC4	0.152	0.975
MUC17	0.161	0.942
KMT2C	0.063	1.001
DNAH11	0.15	0.977
CSMD3	0.167	0.905
ZFHX4	0.287	0.068
HUWE1	0.138	0.995
TBX3	0	1.001
KMT2D	0.044	1.001
MAP2K4	-0.063	1.001
NCOR1	0.069	1.001
PIK3CA	-0.178	0.82
CDH1	-0.246	0.204
SYNE2	0.211	0.483
MUC16	0.29	0.059
ARID1A	-0.123	1.001
MYH9	0.279	0.088
NEB	0.184	0.756
GPR98	0.077	1.001
FOXA1	-0.067	1.001
NF1	0.211	0.48
FLG	0.043	1.001
CACNA1E	0.011	1.001
DNAH14	0.27	0.113
LRP1B	0.234	0.284
XIRP2	0.027	1.001
KIAA1109	0.018	1.001
MAP3K1	-0.186	0.74
MDN1	0.031	1.001
RELN	0.153	0.973
ABCA13	0.333	0.013
PKHD1L1	0.037	1.001
MXRA5	0.113	1.001
PTEN	0.052	1.001
SYNE1	0.206	0.527
FAT3	0.27	0.109
FAT1	0.15	0.98
DNAH8	0.264	0.13
CSMD1	0.075	1.001
DMD	0.217	0.432
AKAP9	-0.01	1.001
TEX15	-0.036	1.001
USH2A	0.19	0.686
MUC5B	-0.056	1.001
MYCBP2	0.1	1.001
DNAH9	0.072	1.001
FCGBP	-0.019	1.001
DNAH17	0.266	0.123
CSMD2	0.236	0.271
DST	-0.143	0.99
RYR3	0.083	1.001
PRUNE2	0.09	1.001
RUNX1	0.231	0.305
VPS13C	0.297	0.046
OBSCN	0.258	0.15
PCLO	-0.055	1.001

## Sheet: DLV1_miRNA_Seq
sig_genes	corr	p_val
let7a3p	0.138	1.001
let7a5p	-0.416	0.002
let7b3p	-0.219	0.698
let7b5p	-0.282	0.118
let7c3p	0.043	1.001
let7c5p	-0.191	0.933
let7d3p	0.371	0.002
let7d5p	0.321	0.017
let7e3p	0.026	1.001
let7e5p	-0.123	1.001
let7f5p	-0.157	0.998
let7g3p	0.361	0.004
let7g5p	0.087	1.001
let7i3p	0.363	0.004
let7i5p	0.171	0.985
miR1	-0.246	0.377
miR1005p	-0.258	0.258
miR1013p	-0.246	0.376
miR103a3p	-0.116	1.001
miR1055p	0.283	0.114
miR106a5p	0.204	0.862
miR106b3p	0.417	0.002
miR106b5p	0.46	0.001
miR107	0.181	0.971
miR10a5p	-0.31	0.032
miR10b3p	-0.383	0.002
miR10b5p	-0.365	0.003
miR11803p	0.114	1.001
miR1225p	-0.065	1.001
miR12473p	-0.013	1.001
miR12475p	-0.048	1.001
miR12515p	-0.045	1.001
miR125a5p	-0.2	0.887
miR125b23p	-0.145	1.001
miR125b5p	-0.16	0.997
miR1263p	-0.126	1.001
miR1265p	-0.09	1.001
miR12665p	0.068	1.001
miR1269a	0.089	1.001
miR1269b	0.035	1.001
miR1273p	-0.272	0.167
miR1275p	-0.032	1.001
miR1283p	0.278	0.138
miR12873p	0.233	0.535
miR12875p	0.108	1.001
miR1295p	0.205	0.85
miR13013p	0.354	0.004
miR13065p	0.366	0.003
miR13073p	0.338	0.008
miR13075p	0.421	0.002
miR130a3p	0.236	0.492
miR130b3p	0.429	0.002
miR130b5p	0.436	0.001
miR1323p	-0.031	1.001
miR133a3p	-0.134	1.001
miR133b	-0.015	1.001
miR1345p	-0.129	1.001
miR135a5p	-0.195	0.917
miR135b5p	0.385	0.002
miR1363p	-0.185	0.959
miR1365p	-0.009	1.001
miR1393p	-0.29	0.085
miR1395p	-0.364	0.004
miR1403p	-0.143	1.001
miR1405p	0.114	1.001
miR1413p	0.163	0.997
miR1415p	0.006	1.001
miR1423p	0.31	0.032
miR1425p	0.285	0.102
miR1433p	-0.109	1.001
miR1435p	0.122	1.001
miR1443p	0.129	1.001
miR1445p	-0.041	1.001
miR1453p	-0.142	1.001
miR1455p	-0.176	0.981
miR14685p	0.257	0.266
miR146a5p	0.426	0.002
miR146b3p	0.249	0.346
miR146b5p	0.274	0.155
miR148a3p	0.181	0.971
miR148a5p	0.146	1.001
miR148b3p	0.251	0.328
miR1495p	-0.073	1.001
miR1505p	-0.004	1.001
miR151a3p	0.226	0.626
miR151a5p	0.298	0.058
miR1523p	0.05	1.001
miR1533p	-0.163	0.997
miR1535p	-0.131	1.001
miR1555p	0.336	0.009
miR15a5p	-0.116	1.001
miR15b3p	0.342	0.008
miR15b5p	0.175	0.984
miR1623p	0.298	0.058
miR165p	0.266	0.206
miR173p	0.341	0.008
miR175p	0.416	0.002
miR181a23p	0.202	0.875
miR181a3p	-0.056	1.001
miR181a5p	-0.01	1.001
miR181b3p	0.256	0.275
miR181b5p	0.031	1.001
miR181c3p	0.156	0.998
miR181c5p	0.066	1.001
miR181d5p	0.025	1.001
miR1825p	-0.021	1.001
miR1835p	0.279	0.132
miR184	-0.045	1.001
miR1855p	0.283	0.114
miR1865p	0.388	0.002
miR1873p	0.062	1.001
miR18a5p	0.546	0.001
miR190b	-0.304	0.04
miR1915p	0.016	1.001
miR1925p	0.304	0.04
miR193a3p	0.2	0.892
miR193a5p	0.051	1.001
miR193b3p	0.057	1.001
miR1945p	0.135	1.001
miR1955p	-0.282	0.119
miR196a5p	-0.009	1.001
miR196b5p	0.078	1.001
miR1973p	0.483	0.001
miR199a3p	-0.018	1.001
miR199a5p	-0.289	0.092
miR199b3p	-0.017	1.001
miR199b5p	-0.269	0.182
miR19a3p	0.44	0.001
miR19b3p	0.295	0.066
miR200a3p	0.175	0.984
miR200a5p	0.174	0.984
miR200b3p	0.15	1.001
miR200b5p	0.271	0.168
miR200c3p	0.068	1.001
miR200c5p	0.096	1.001
miR2025p	-0.271	0.17
miR203a	0.261	0.24
miR203b3p	0.326	0.012
miR2045p	-0.356	0.004
miR2055p	-0.126	1.001
miR206	0.208	0.816
miR20a3p	0.403	0.002
miR20a5p	0.316	0.025
miR20b3p	-0.007	1.001
miR20b5p	0.039	1.001
miR2103p	0.421	0.002
miR213p	0.172	0.985
miR2143p	-0.076	1.001
miR2145p	-0.131	1.001
miR2155p	0.271	0.168
miR215p	-0.028	1.001
miR217	-0.226	0.62
miR2185p	-0.328	0.012
miR2213p	0.263	0.236
miR2223p	0.284	0.111
miR2233p	0.206	0.835
miR223p	-0.011	1.001
miR2245p	0.308	0.034
miR225p	0.175	0.984
miR23555p	0.353	0.004
miR23a3p	0.312	0.031
miR23b3p	0.04	1.001
miR2425p	0.376	0.002
miR243p	0.393	0.002
miR253p	0.383	0.002
miR26a5p	-0.109	1.001
miR26b3p	0.036	1.001
miR26b5p	-0.007	1.001
miR27a3p	0.276	0.144
miR27a5p	0.002	1.001
miR27b3p	0.067	1.001
miR283p	0.096	1.001
miR285p	0.2	0.89
miR29a3p	0.035	1.001
miR29b25p	-0.353	0.004
miR29b3p	0.022	1.001
miR29c3p	-0.314	0.03
miR29c5p	-0.222	0.661
miR301a3p	0.408	0.002
miR301a5p	0.399	0.002
miR30653p	0.031	1.001
miR30655p	0.204	0.857
miR30745p	0.396	0.002
miR30a3p	-0.168	0.99
miR30a5p	-0.229	0.587
miR30b5p	-0.027	1.001
miR30c23p	-0.211	0.785
miR30c5p	-0.032	1.001
miR30d5p	-0.055	1.001
miR30e3p	0.103	1.001
miR30e5p	0.245	0.384
miR31275p	0.172	0.985
miR315p	0.118	1.001
miR320a	-0.072	1.001
miR323a3p	-0.047	1.001
miR323b3p	0.103	1.001
miR3243p	0.197	0.905
miR3245p	0.302	0.045
miR325p	0.232	0.55
miR326	0.139	1.001
miR3283p	0.073	1.001
miR3305p	0.234	0.524
miR3313p	0.163	0.997
miR3353p	-0.153	1
miR3355p	-0.152	1
miR3373p	-0.214	0.748
miR3383p	-0.075	1.001
miR3395p	0.096	1.001
miR33a5p	0.327	0.012
miR33b5p	0.209	0.81
miR3403p	0.348	0.007
miR3405p	0.122	1.001
miR3423p	-0.199	0.892
miR3425p	-0.211	0.778
miR3455p	0.3	0.049
miR34a5p	0.054	1.001
miR34c3p	-0.01	1.001
miR34c5p	-0.129	1.001
miR36073p	0.064	1.001
miR3613p	-0.046	1.001
miR3615p	-0.041	1.001
miR3625p	0.143	1.001
miR3633p	-0.041	1.001
miR365a3p	0.012	1.001
miR365b3p	0.013	1.001
miR36773p	0.29	0.089
miR3703p	-0.088	1.001
miR374a3p	0.136	1.001
miR374a5p	0.185	0.957
miR374b5p	0.303	0.043
miR375	-0.154	1
miR378a3p	0.237	0.471
miR378a5p	0.289	0.089
miR3795p	-0.241	0.431
miR3813p	-0.218	0.711
miR3825p	-0.305	0.039
miR3835p	-0.096	1.001
miR4093p	-0.228	0.59
miR4095p	-0.183	0.968
miR4103p	-0.251	0.317
miR4233p	0.201	0.882
miR4235p	0.03	1.001
miR4245p	0.124	1.001
miR4255p	0.139	1.001
miR429	0.243	0.413
miR4313p	-0.203	0.87
miR4325p	-0.28	0.129
miR4326	0.193	0.928
miR449a	-0.192	0.931
miR450a5p	0.056	1.001
miR450b5p	0.006	1.001
miR451a	0.077	1.001
miR4523p	0.346	0.007
miR4525p	0.265	0.216
miR4543p	0.217	0.722
miR4553p	0.358	0.004
miR4555p	0.251	0.331
miR4662a5p	0.075	1.001
miR47283p	0.096	1.001
miR4833p	-0.173	0.985
miR4835p	-0.222	0.662
miR484	0.142	1.001
miR4865p	0.076	1.001
miR4933p	-0.096	1.001
miR4935p	-0.164	0.996
miR4953p	-0.181	0.971
miR4975p	-0.233	0.531
miR500a3p	0.305	0.039
miR5013p	0.304	0.041
miR5035p	0.102	1.001
miR5053p	0.408	0.002
miR5055p	0.394	0.002
miR5083p	0.014	1.001
miR50935p	0.102	1.001
miR5093p	0.282	0.121
miR5115p	0.186	0.954
miR514a3p	0.094	1.001
miR5323p	0.263	0.226
miR5325p	0.208	0.816
miR5395p	-0.106	1.001
miR5423p	-0.124	1.001
miR5683	-0.229	0.589
miR5743p	0.1	1.001
miR5765p	0.366	0.003
miR577	0.398	0.002
miR5823p	0.114	1.001
miR5825p	0.125	1.001
miR5845p	0.272	0.166
miR5895p	0.263	0.235
miR5905p	0.434	0.001
miR5983p	0.063	1.001
miR6087	0.148	1.001
miR6153p	0.124	1.001
miR6253p	-0.063	1.001
miR6285p	0.22	0.688
miR6295p	0.1	1.001
miR65103p	0.06	1.001
miR6523p	0.254	0.301
miR6535p	-0.064	1.001
miR6543p	-0.127	1.001
miR6605p	0.095	1.001
miR664a3p	-0.226	0.622
miR6753p	-0.049	1.001
miR7083p	0.103	1.001
miR7085p	0.169	0.988
miR713p	0.085	1.001
miR7443p	0.246	0.377
miR7445p	0.17	0.987
miR7583p	-0.223	0.658
miR7663p	0.302	0.045
miR7675p	0.084	1.001
miR7695p	0.341	0.008
miR8743p	-0.08	1.001
miR8855p	0.148	1.001
miR8873p	-0.11	1.001
miR8893p	-0.14	1.001
miR891a5p	0.165	0.995
miR92a3p	0.34	0.008
miR92b3p	0.029	1.001
miR933p	0.406	0.002
miR934	0.323	0.015
miR935	-0.155	0.998
miR935p	0.392	0.002
miR93p	0.306	0.037
miR940	0.222	0.66
miR95p	0.33	0.012
miR965p	0.118	1.001
miR985p	0.237	0.473
miR99a5p	-0.157	0.998
miR99b3p	0.222	0.658
miR99b5p	0.186	0.957

## Sheet: DLV2_Methylation
sig_genes	corr	p_val
cg00003994	0.005	1.001
cg00005847	0.033	1.001
cg00015770	-0.079	1.001
cg00027083	-0.036	1.001
cg00030047	0.311	0.116
cg00061629	-0.149	1.001
cg00075967	-0.115	1.001
cg00116234	0.117	1.001
cg00117172	0.235	0.884
cg00134787	0.01	1.001
cg00186701	0.15	1.001
cg00202711	-0.196	1
cg00217795	-0.173	1.001
cg00230502	0.037	1.001
cg00231644	0.206	0.994
cg00233307	-0.003	1.001
cg00237010	-0.072	1.001
cg00250430	0.095	1.001
cg00263760	-0.036	1.001
cg00282347	0.251	0.737
cg00290506	0.226	0.947
cg00297584	0.296	0.223
cg00308665	-0.049	1.001
cg00321478	-0.052	1.001
cg00323915	-0.08	1.001
cg00328227	0.193	1
cg00333226	0.226	0.947
cg00333528	-0.059	1.001
cg00335286	0.047	1.001
cg00347904	0.019	1.001
cg00386408	0.052	1.001
cg00399483	-0.067	1.001
cg00412772	-0.054	1.001
cg00430287	-0.158	1.001
cg00462994	0.288	0.286
cg00488364	-0.096	1.001
cg00489401	0.156	1.001
cg00497084	-0.084	1.001
cg00498305	0.042	1.001
cg00498604	-0.086	1.001
cg00499822	0.282	0.352
cg00512279	0.084	1.001
cg00557354	0.084	1.001
cg00563926	-0.041	1.001
cg00564163	0.253	0.709
cg00565688	0.203	0.997
cg00567749	-0.07	1.001
cg00579393	-0.087	1.001
cg00615377	-0.034	1.001
cg00625653	0.081	1.001
cg00626466	0.072	1.001
cg00648883	-0.082	1.001
cg00662556	-0.002	1.001
cg00679738	0.168	1.001
cg00695416	0.05	1.001
cg00707317	0.338	0.028
cg00744433	0.177	1.001
cg00777121	0.145	1.001
cg00779924	-0.108	1.001
cg00792849	-0.081	1.001
cg00804392	-0.029	1.001
cg00807586	0.115	1.001
cg00839584	0.058	1.001
cg00842351	0.139	1.001
cg00846036	0.005	1.001
cg00848728	-0.126	1.001
cg00850538	0.139	1.001
cg00852964	0.06	1.001
cg00875272	-0.089	1.001
cg00884221	0.062	1.001
cg00888007	0.084	1.001
cg00891541	-0.049	1.001
cg00893242	0.232	0.918
cg00903242	0.058	1.001
cg00916635	0.167	1.001
cg00930873	0.019	1.001
cg00955451	0.02	1.001
cg00967316	-0.058	1.001
cg00970325	-0.072	1.001
cg00986320	0.014	1.001
cg00995327	0.13	1.001
cg01009664	0.055	1.001
cg01031400	0.114	1.001
cg01033938	0.201	0.999
cg01049530	0.148	1.001
cg01055695	0.073	1.001
cg01058368	-0.224	0.962
cg01078434	-0.056	1.001
cg01081263	-0.216	0.984
cg01086895	-0.029	1.001
cg01103730	-0.144	1.001
cg01109219	-0.101	1.001
cg01114088	0.095	1.001
cg01120165	0.114	1.001
cg01129459	0.164	1.001
cg01144286	-0.127	1.001
cg01152019	0.096	1.001
cg01182697	0.123	1.001
cg01185080	0.004	1.001
cg01185754	0.116	1.001
cg01186777	0.114	1.001
cg01192900	0.176	1.001
cg01193293	0.047	1.001
cg01214847	0.012	1.001
cg01216369	0.018	1.001
cg01281904	0.035	1.001
cg01291404	-0.008	1.001
cg01295203	0.001	1.001
cg01305421	-0.143	1.001
cg01305625	0.05	1.001
cg01324261	0.126	1.001
cg01333011	-0.039	1.001
cg01335367	0.159	1.001
cg01353448	-0.038	1.001
cg01356829	0.233	0.907
cg01366419	0.127	1.001
cg01367992	-0.008	1.001
cg01381846	-0.013	1.001
cg01401376	0.073	1.001
cg01407244	-0.006	1.001
cg01424107	0.157	1.001
cg01464985	0.122	1.001
cg01469547	0.027	1.001
cg01471713	0.031	1.001
cg01473816	0.112	1.001
cg01476044	-0.087	1.001
cg01484156	-0.085	1.001
cg01512854	-0.087	1.001
cg01535453	0.133	1.001
cg01543654	-0.012	1.001
cg01546563	0.056	1.001
cg01555431	0.055	1.001
cg01556075	0.186	1.001
cg01561916	0.03	1.001
cg01568736	-0.18	1.001
cg01580044	0.161	1.001
cg01580681	0.117	1.001
cg01598642	-0.024	1.001
cg01610488	-0.078	1.001
cg01635061	0.113	1.001
cg01637734	-0.025	1.001
cg01656955	0.085	1.001
cg01664666	0.104	1.001
cg01671575	-0.141	1.001
cg01693350	0.007	1.001
cg01697732	0.166	1.001
cg01705587	0.118	1.001
cg01718139	-0.002	1.001
cg01724150	0.15	1.001
cg01777397	0.052	1.001
cg01782486	-0.121	1.001
cg01791232	0.281	0.365
cg01804429	0.111	1.001
cg01805282	-0.063	1.001
cg01817393	0.072	1.001
cg01830294	0.145	1.001
cg01837719	0.135	1.001
cg01839464	-0.111	1.001
cg01857260	-0.003	1.001
cg01868782	0.261	0.607
cg01870826	0.022	1.001
cg01880569	-0.001	1.001
cg01899253	0.047	1.001
cg01920232	0.156	1.001
cg01958189	0.003	1.001
cg01965939	0.205	0.995
cg01968793	0.209	0.993
cg01988129	-0.176	1.001
cg02008154	0.023	1.001
cg02022375	0.127	1.001
cg02029926	0.025	1.001
cg02037013	-0.041	1.001
cg02046017	0.063	1.001
cg02055963	0.087	1.001
cg02064106	0.031	1.001
cg02085507	0.103	1.001
cg02097420	-0.06	1.001
cg02099418	0.175	1.001
cg02105856	-0.159	1.001
cg02124291	-0.062	1.001
cg02126753	0.099	1.001
cg02131967	-0.018	1.001
cg02161900	-0.046	1.001
cg02164046	-0.171	1.001
cg02170525	0.123	1.001
cg02184413	0.053	1.001
cg02192520	0.07	1.001
cg02196655	0.066	1.001
cg02197293	-0.016	1.001
cg02210887	-0.168	1.001
cg02228185	-0.153	1.001
cg02238826	0.127	1.001
cg02244695	0.054	1.001
cg02248486	0.09	1.001
cg02250594	0.101	1.001
cg02260587	-0.109	1.001
cg02309273	0.03	1.001
cg02311163	0.051	1.001
cg02320454	-0.042	1.001
cg02335804	0.027	1.001
cg02351381	0.134	1.001
cg02382666	-0.089	1.001
cg02388150	0.167	1.001
cg02397720	0.039	1.001
cg02399455	-0.134	1.001
cg02409351	-0.106	1.001
cg02417408	-0.014	1.001
cg02422694	-0.046	1.001
cg02431964	-0.061	1.001
cg02433671	0.041	1.001
cg02452985	0.078	1.001
cg02477931	0.01	1.001
cg02549424	-0.117	1.001
cg02579133	-0.026	1.001
cg02595219	0.083	1.001
cg02599464	0.015	1.001
cg02602411	-0.054	1.001
cg02620769	-0.117	1.001
cg02622316	-0.019	1.001
cg02643667	-0.167	1.001
cg02647265	0.006	1.001
cg02657438	-0.189	1.001
cg02672493	0.102	1.001
cg02681442	0.22	0.974
cg02682905	0.055	1.001
cg02719634	-0.066	1.001
cg02723533	0.03	1.001
cg02724472	0.241	0.825
cg02729303	0.007	1.001
cg02735486	0.093	1.001
cg02748539	0.086	1.001
cg02757432	-0.103	1.001
cg02765328	0.027	1.001
cg02774439	0.128	1.001
cg02780849	0.209	0.993
cg02789485	0.022	1.001
cg02805028	0.114	1.001
cg02831604	0.169	1.001
cg02836529	-0.109	1.001
cg02844545	0.033	1.001
cg02860543	0.196	1
cg02867079	0.142	1.001
cg02879662	0.146	1.001
cg02880679	-0.05	1.001
cg02882813	-0.059	1.001
cg02885771	-0.01	1.001
cg02899772	0.1	1.001
cg02909790	-0.151	1.001
cg02912041	-0.077	1.001
cg02915544	-0.109	1.001
cg02916816	-0.037	1.001
cg02920216	0.029	1.001
cg02927346	0.275	0.417
cg02930996	0.219	0.976
cg02936263	0.021	1.001
cg02938601	0.063	1.001
cg02946850	-0.131	1.001
cg02983451	0.057	1.001
cg02989940	-0.026	1.001
cg03001305	-0.009	1.001
cg03017264	0.083	1.001
cg03019000	-0.009	1.001
cg03032025	0.001	1.001
cg03064067	0.063	1.001
cg03070194	-0.079	1.001
cg03087937	0.047	1.001
cg03100752	-0.008	1.001
cg03104936	0.122	1.001
cg03109316	-0.057	1.001
cg03127334	0.104	1.001
cg03139377	0.185	1.001
cg03158400	0.237	0.871
cg03160135	0.114	1.001
cg03167883	-0.011	1.001
cg03168582	0.035	1.001
cg03192551	0.101	1.001
cg03192737	-0.133	1.001
cg03199651	0.237	0.867
cg03214697	0.073	1.001
cg03238797	0.015	1.001
cg03266453	0.179	1.001
cg03289872	0.064	1.001
cg03292388	-0.035	1.001
cg03294491	0.295	0.23
cg03294619	0.131	1.001
cg03329165	0.006	1.001
cg03330058	0.233	0.907
cg03330678	0.185	1.001
cg03349953	-0.096	1.001
cg03365437	0.125	1.001
cg03368758	-0.08	1.001
cg03386373	-0.008	1.001
cg03386869	0.071	1.001
cg03388193	0.057	1.001
cg03425110	0.049	1.001
cg03468463	-0.099	1.001
cg03476195	0.184	1.001
cg03490200	0.065	1.001
cg03491478	0.12	1.001
cg03503295	-0.102	1.001
cg03504078	0.015	1.001
cg03506489	0.109	1.001
cg03521113	0.173	1.001
cg03522063	0.033	1.001
cg03533858	0.022	1.001
cg03538436	-0.056	1.001
cg03543593	0.197	1
cg03544320	0.056	1.001
cg03544379	0.009	1.001
cg03547797	0.001	1.001
cg03547924	0.114	1.001
cg03557733	-0.036	1.001
cg03565081	0.129	1.001
cg03567830	0.109	1.001
cg03608577	-0.09	1.001
cg03614513	0.099	1.001
cg03630088	0.129	1.001
cg03642518	0.139	1.001
cg03664992	0.147	1.001
cg03665785	0.104	1.001
cg03679305	0.003	1.001
cg03702236	-0.123	1.001
cg03734874	0.098	1.001
cg03743584	0.111	1.001
cg03763616	0.131	1.001
cg03764585	-0.19	1.001
cg03780486	-0.121	1.001
cg03799530	0.018	1.001
cg03826976	0.22	0.972
cg03852144	0.16	1.001
cg03860768	0.001	1.001
cg03870261	0.063	1.001
cg03872376	-0.175	1.001
cg03874199	-0.177	1.001
cg03876618	0.19	1.001
cg03889226	0.062	1.001
cg03914397	0.063	1.001
cg03918304	-0.152	1.001
cg03943081	-0.122	1.001
cg03958979	0.169	1.001
cg03964111	-0.065	1.001
cg03998348	-0.029	1.001
cg04001333	0.013	1.001
cg04001802	-0.141	1.001
cg04032226	0.274	0.438
cg04034767	-0.073	1.001
cg04039397	0.016	1.001
cg04048259	0.162	1.001
cg04052038	-0.004	1.001
cg04058169	-0.017	1.001
cg04062391	-0.092	1.001
cg04063348	0.036	1.001
cg04072323	0.006	1.001
cg04091078	-0.107	1.001
cg04096767	0.079	1.001
cg04098585	0.247	0.774
cg04101379	0.055	1.001
cg04106785	0.041	1.001
cg04184278	-0.116	1.001
cg04219321	0.18	1.001
cg04220579	0.159	1.001
cg04237663	0.052	1.001
cg04254916	-0.024	1.001
cg04263186	0.004	1.001
cg04270799	0.062	1.001
cg04273431	0.23	0.927
cg04297093	0.217	0.98
cg04312209	0.085	1.001
cg04315771	0.117	1.001
cg04329382	-0.147	1.001
cg04330449	0.087	1.001
cg04336379	0.099	1.001
cg04345475	-0.061	1.001
cg04349727	0.055	1.001
cg04353483	-0.028	1.001
cg04369341	0.106	1.001
cg04375036	0.137	1.001
cg04376312	-0.098	1.001
cg04378886	0.064	1.001
cg04387658	0.052	1.001
cg04424621	0.327	0.05
cg04435420	0.132	1.001
cg04439215	0.146	1.001
cg04448487	0.2	0.999
cg04451770	0.016	1.001
cg04454951	0.149	1.001
cg04456238	0.026	1.001
cg04457051	-0.223	0.963
cg04457979	0.14	1.001
cg04458548	-0.011	1.001
cg04490714	-0.075	1.001
cg04505023	-0.005	1.001
cg04513422	0.23	0.929
cg04527363	-0.081	1.001
cg04528819	0.302	0.172
cg04532952	-0.076	1.001
cg04534765	0.062	1.001
cg04549333	0.017	1.001
cg04564030	0.064	1.001
cg04574507	-0.127	1.001
cg04597449	0.107	1.001
cg04599297	-0.017	1.001
cg04600618	-0.058	1.001
cg04622802	-0.059	1.001
cg04623837	0.011	1.001
cg04623955	0.033	1.001
cg04632671	-0.099	1.001
cg04636557	0.229	0.935
cg04645174	-0.012	1.001
cg04689061	0.052	1.001
cg04717045	-0.039	1.001
cg04726446	0.152	1.001
cg04740359	-0.062	1.001
cg04743650	0.05	1.001
cg04747322	0.1	1.001
cg04748010	-0.037	1.001
cg04761824	0.07	1.001
cg04765277	-0.059	1.001
cg04770504	0.042	1.001
cg04784672	0.074	1.001
cg04786857	0.072	1.001
cg04797323	-0.036	1.001
cg04845579	-0.038	1.001
cg04875162	0.018	1.001
cg04893119	-0.063	1.001
cg04897683	0.005	1.001
cg04915566	0.084	1.001
cg04920951	0.038	1.001
cg04945541	-0.058	1.001
cg04947157	0.164	1.001
cg04970117	0.005	1.001
cg04970352	0.139	1.001
cg04981492	0.133	1.001
cg04988423	0.226	0.947
cg04994456	0.113	1.001
cg04995717	-0.093	1.001
cg05000446	0.08	1.001
cg05022306	0.049	1.001
cg05023116	-0.099	1.001
cg05023691	-0.028	1.001
cg05052633	-0.004	1.001
cg05072008	-0.059	1.001
cg05089968	-0.127	1.001
cg05093686	0.146	1.001
cg05098732	0.102	1.001
cg05109049	0.008	1.001
cg05157725	-0.148	1.001
cg05158615	0.261	0.608
cg05159188	0	1.001
cg05161795	0.19	1.001
cg05164634	0.146	1.001
cg05194726	0.143	1.001
cg05206587	0.03	1.001
cg05209917	-0.17	1.001
cg05213296	-0.016	1.001
cg05226008	0.026	1.001
cg05232889	0.101	1.001
cg05244766	0.135	1.001
cg05246522	0.169	1.001
cg05248781	-0.109	1.001
cg05250458	0.191	1.001
cg05252264	0.087	1.001
cg05262335	0.174	1.001
cg05270634	0.026	1.001
cg05275752	-0.016	1.001
cg05293216	0.103	1.001
cg05331214	-0.163	1.001
cg05345286	0.15	1.001
cg05358291	-0.078	1.001
cg05373457	-0.109	1.001
cg05382123	0.15	1.001
cg05393484	-0.03	1.001
cg05396987	0.118	1.001
cg05420896	-0.143	1.001
cg05429895	-0.124	1.001
cg05440289	-0.024	1.001
cg05445326	0.102	1.001
cg05483509	0.139	1.001
cg05485062	-0.067	1.001
cg05500015	-0.011	1.001
cg05501584	0.058	1.001
cg05508084	0.162	1.001
cg05522383	0.032	1.001
cg05535113	0.173	1.001
cg05590294	0.058	1.001
cg05606799	-0.003	1.001
cg05619712	-0.091	1.001
cg05624196	-0.083	1.001
cg05628549	0.079	1.001
cg05647859	0.047	1.001
cg05649009	-0.066	1.001
cg05654163	-0.336	0.031
cg05674036	0.118	1.001
cg05675373	0.11	1.001
cg05767404	0.009	1.001
cg05768141	0.039	1.001
cg05772663	-0.146	1.001
cg05774801	0.044	1.001
cg05799317	-0.081	1.001
cg05820087	-0.144	1.001
cg05822100	0.098	1.001
cg05822532	0.141	1.001
cg05828624	-0.142	1.001
cg05845178	-0.01	1.001
cg05861567	0.12	1.001
cg05896682	-0.01	1.001
cg05899618	0.191	1.001
cg05909475	0.264	0.569
cg05937453	0.062	1.001
cg05942574	-0.07	1.001
cg05953243	-0.162	1.001
cg06015218	-0.052	1.001
cg06022562	0.081	1.001
cg06038133	0.273	0.439
cg06043114	0.165	1.001
cg06051311	0.122	1.001
cg06051662	0.026	1.001
cg06092815	0.067	1.001
cg06096336	0.073	1.001
cg06101324	-0.056	1.001
cg06118312	0.085	1.001
cg06119575	-0.078	1.001
cg06141025	-0.14	1.001
cg06142324	-0.055	1.001
cg06144905	0.235	0.892
cg06151165	-0.178	1.001
cg06156376	0.162	1.001
cg06166767	0.032	1.001
cg06213598	-0.104	1.001
cg06214007	-0.021	1.001
cg06220235	0.132	1.001
cg06233985	-0.03	1.001
cg06244906	-0.064	1.001
cg06255227	-0.014	1.001
cg06263495	-0.006	1.001
cg06269753	0.144	1.001
cg06274159	-0.037	1.001
cg06275635	-0.086	1.001
cg06276653	-0.078	1.001
cg06277657	0.188	1.001
cg06291867	0.104	1.001
cg06339706	-0.272	0.453
cg06346081	-0.002	1.001
cg06352750	-0.044	1.001
cg06357925	0.018	1.001
cg06363129	0.18	1.001
cg06367117	0.218	0.979
cg06377278	0.186	1.001
cg06378617	-0.209	0.993
cg06388544	0.049	1.001
cg06417962	0.131	1.001
cg06434470	-0.103	1.001
cg06436504	-0.125	1.001
cg06458239	0.157	1.001
cg06490988	0.214	0.988
cg06493386	-0.013	1.001
cg06493930	-0.049	1.001
cg06498267	0.089	1.001
cg06501084	-0.042	1.001
cg06506864	-0.003	1.001
cg06509239	0.112	1.001
cg06516124	-0.106	1.001
cg06533629	0.05	1.001
cg06539449	0.207	0.994
cg06539804	0.03	1.001
cg06550629	0.101	1.001
cg06563300	0.084	1.001
cg06572160	0.082	1.001
cg06577725	0.044	1.001
cg06630241	-0.042	1.001
cg06637774	-0.054	1.001
cg06638433	0.003	1.001
cg06638966	-0.032	1.001
cg06690548	0.105	1.001
cg06738602	0.016	1.001
cg06757810	-0.072	1.001
cg06781209	0.247	0.775
cg06818777	0.015	1.001
cg06821120	0.366	0.007
cg06821993	0.097	1.001
cg06825142	-0.138	1.001
cg06851207	0.168	1.001
cg06906435	0.011	1.001
cg06908778	0.05	1.001
cg06912252	-0.161	1.001
cg06938878	0.065	1.001
cg06940792	0.027	1.001
cg06948294	0.136	1.001
cg06958829	0.023	1.001
cg06960698	-0.043	1.001
cg06971096	0.054	1.001
cg07007400	-0.031	1.001
cg07014174	-0.004	1.001
cg07028533	0.155	1.001
cg07070934	0.107	1.001
cg07072643	0.2	0.999
cg07080358	0.048	1.001
cg07080946	0.127	1.001
cg07086380	0.118	1.001
cg07102705	-0.048	1.001
cg07104706	0.116	1.001
cg07112154	-0.064	1.001
cg07126559	-0.129	1.001
cg07173760	-0.127	1.001
cg07177852	-0.089	1.001
cg07185695	0.178	1.001
cg07186138	0.013	1.001
cg07197059	0.066	1.001
cg07200280	0.119	1.001
cg07220939	0.055	1.001
cg07237830	-0.061	1.001
cg07237939	0.203	0.997
cg07241568	-0.009	1.001
cg07260592	-0.106	1.001
cg07271264	0.043	1.001
cg07295678	0.034	1.001
cg07337598	-0.136	1.001
cg07347645	0.073	1.001
cg07354440	-0.118	1.001
cg07361385	-0.093	1.001
cg07376535	0.109	1.001
cg07384961	0.07	1.001
cg07398429	0.036	1.001
cg07409200	-0.004	1.001
cg07447922	-0.019	1.001
cg07471052	0.093	1.001
cg07525077	-0.006	1.001
cg07533148	-0.058	1.001
cg07536847	-0.038	1.001
cg07546360	0.004	1.001
cg07548313	-0.047	1.001
cg07550362	-0.048	1.001
cg07570142	0.081	1.001
cg07572341	0.077	1.001
cg07601320	-0.045	1.001
cg07602200	-0.008	1.001
cg07613153	0.04	1.001
cg07621046	-0.118	1.001
cg07634191	0.116	1.001
cg07636178	-0.096	1.001
cg07644368	0.027	1.001
cg07654934	0.078	1.001
cg07660236	-0.057	1.001
cg07664856	-0.148	1.001
cg07665060	-0.037	1.001
cg07679836	0.109	1.001
cg07684796	0.129	1.001
cg07684809	0.102	1.001
cg07685034	-0.016	1.001
cg07685869	0.083	1.001
cg07694025	0.206	0.995
cg07696033	-0.042	1.001
cg07703401	0.112	1.001
cg07715201	0.202	0.998
cg07748540	0.048	1.001
cg07749074	0.041	1.001
cg07770222	0.057	1.001
cg07773116	0.101	1.001
cg07824742	-0.01	1.001
cg07841014	-0.059	1.001
cg07845390	0.036	1.001
cg07846220	0.141	1.001
cg07850604	0.282	0.355
cg07903918	0.089	1.001
cg07914866	0.092	1.001
cg07935568	0.063	1.001
cg07950803	-0.096	1.001
cg07965823	0.097	1.001
cg08008403	0.153	1.001
cg08009622	0.001	1.001
cg08016363	0.285	0.318
cg08047457	0.129	1.001
cg08047907	0.177	1.001
cg08056146	0.023	1.001
cg08057475	-0.023	1.001
cg08077673	-0.064	1.001
cg08085267	0.006	1.001
cg08088390	-0.1	1.001
cg08088989	0.091	1.001
cg08089301	-0.05	1.001
cg08097755	0.184	1.001
cg08097882	0.193	1
cg08099701	-0.139	1.001
cg08101264	0.022	1.001
cg08108641	-0.077	1.001
cg08124030	-0.078	1.001
cg08124722	0.001	1.001
cg08128768	0.14	1.001
cg08136806	-0.021	1.001
cg08186362	0.057	1.001
cg08190291	-0.073	1.001
cg08205865	-0.106	1.001
cg08258650	0.098	1.001
cg08260891	0.215	0.986
cg08260959	0.102	1.001
cg08261094	0.104	1.001
cg08261841	-0.03	1.001
cg08263647	0.104	1.001
cg08291098	-0.002	1.001
cg08301503	0.106	1.001
cg08315770	0.122	1.001
cg08317263	0.187	1.001
cg08331313	-0.068	1.001
cg08348496	0.089	1.001
cg08367223	-0.147	1.001
cg08385610	-0.212	0.991
cg08404225	-0.162	1.001
cg08418111	0.158	1.001
cg08422599	0.21	0.993
cg08441170	-0.084	1.001
cg08441806	0.033	1.001
cg08458170	0.028	1.001
cg08474603	0.007	1.001
cg08491964	0.046	1.001
cg08504583	0.16	1.001
cg08519905	0.178	1.001
cg08528984	0.13	1.001
cg08532057	-0.038	1.001
cg08535373	-0.027	1.001
cg08536841	0.168	1.001
cg08555612	0.166	1.001
cg08558340	0.199	0.999
cg08572611	0.112	1.001
cg08575537	0.015	1.001
cg08578023	-0.007	1.001
cg08578734	0.047	1.001
cg08598221	0.013	1.001
cg08614481	-0.086	1.001
cg08634464	0.078	1.001
cg08658594	-0.149	1.001
cg08668790	0.009	1.001
cg08690031	0.123	1.001
cg08717396	-0.081	1.001
cg08728865	0.006	1.001
cg08747377	-0.01	1.001
cg08752459	-0.108	1.001
cg08762247	-0.11	1.001
cg08763351	-0.167	1.001
cg08768421	0.125	1.001
cg08784110	-0.123	1.001
cg08788717	0.036	1.001
cg08812936	-0.028	1.001
cg08826839	-0.085	1.001
cg08832227	-0.05	1.001
cg08849574	0.016	1.001
cg08872742	-0.016	1.001
cg08876932	-0.008	1.001
cg08878323	0.054	1.001
cg08897388	0.039	1.001
cg08899626	0.082	1.001
cg08914623	0.127	1.001
cg08918749	0.134	1.001
cg08924430	0.145	1.001
cg08942800	-0.007	1.001
cg08947964	-0.113	1.001
cg08952029	-0.019	1.001
cg08958015	-0.075	1.001
cg08970694	0.076	1.001
cg08981777	0.038	1.001
cg08987989	0.008	1.001
cg08993172	0.063	1.001
cg08995424	-0.01	1.001
cg09009111	0.128	1.001
cg09022993	0.059	1.001
cg09025324	-0.007	1.001
cg09038676	0.094	1.001
cg09045681	0.277	0.399
cg09053680	-0.015	1.001
cg09059945	-0.01	1.001
cg09061733	-0.052	1.001
cg09068528	0.071	1.001
cg09082287	0.119	1.001
cg09096950	-0.055	1.001
cg09120035	-0.052	1.001
cg09126273	0.252	0.716
cg09137696	-0.144	1.001
cg09147827	0.029	1.001
cg09158314	0.307	0.146
cg09173897	-0.006	1.001
cg09179845	-0.02	1.001
cg09186006	-0.053	1.001
cg09214254	0.058	1.001
cg09220361	-0.131	1.001
cg09243021	0.175	1.001
cg09256683	-0.143	1.001
cg09260089	-0.031	1.001
cg09272256	0.011	1.001
cg09290866	0.23	0.929
cg09300114	-0.073	1.001
cg09313705	-0.185	1.001
cg09328024	0.111	1.001
cg09350274	-0.032	1.001
cg09381003	0.209	0.993
cg09390792	-0.079	1.001
cg09404633	-0.068	1.001
cg09406238	0.102	1.001
cg09432376	0.095	1.001
cg09453312	0.028	1.001
cg09467501	0.248	0.768
cg09473585	-0.134	1.001
cg09478478	-0.154	1.001
cg09479015	0.225	0.953
cg09492887	0.004	1.001
cg09495977	0.087	1.001
cg09499849	0.036	1.001
cg09516965	0.064	1.001
cg09522147	-0.061	1.001
cg09555879	-0.093	1.001
cg09577651	0.101	1.001
cg09582042	0.135	1.001
cg09636671	-0.023	1.001
cg09638834	0.186	1.001
cg09643544	0.047	1.001
cg09644722	0.134	1.001
cg09649610	0.14	1.001
cg09656934	0.263	0.586
cg09682183	-0.022	1.001
cg09712066	0.067	1.001
cg09721047	0.164	1.001
cg09721427	0.266	0.547
cg09748960	0.032	1.001
cg09793866	-0.175	1.001
cg09809672	-0.238	0.86
cg09827833	0.006	1.001
cg09829176	0.125	1.001
cg09829319	-0.019	1.001
cg09835085	0.095	1.001
cg09847584	0.047	1.001
cg09851465	0.098	1.001
cg09868882	-0.133	1.001
cg09871315	0.029	1.001
cg09872233	0.105	1.001
cg09906458	-0.163	1.001
cg09945801	0.035	1.001
cg09949775	-0.006	1.001
cg09952204	0.166	1.001
cg09963123	0.168	1.001
cg09971646	-0.066	1.001
cg09980522	-0.049	1.001
cg09997082	-0.082	1.001
cg10031651	0.045	1.001
cg10044101	0.081	1.001
cg10045881	-0.118	1.001
cg10054857	-0.042	1.001
cg10059959	0.11	1.001
cg10071275	-0.004	1.001
cg10088985	-0.052	1.001
cg10106388	0.114	1.001
cg10129493	0.074	1.001
cg10140638	-0.05	1.001
cg10141715	0.052	1.001
cg10143146	0.106	1.001
cg10146929	0.108	1.001
cg10150530	0.08	1.001
cg10161121	0.071	1.001
cg10171125	0.099	1.001
cg10175795	-0.112	1.001
cg10187559	-0.005	1.001
cg10189763	0.1	1.001
cg10257049	-0.016	1.001
cg10281002	0	1.001
cg10281770	0.043	1.001
cg10298815	0.054	1.001
cg10300684	0.009	1.001
cg10303487	0.055	1.001
cg10303842	-0.21	0.993
cg10305797	0.075	1.001
cg10316764	0.133	1.001
cg10318258	0.005	1.001
cg10321723	-0.179	1.001
cg10329418	0.065	1.001
cg10334928	-0.211	0.993
cg10362591	0.092	1.001
cg10370591	-0.022	1.001
cg10377274	-0.163	1.001
cg10379687	0.12	1.001
cg10412312	-0.045	1.001
cg10447080	0.023	1.001
cg10451565	-0.141	1.001
cg10484958	-0.082	1.001
cg10486998	-0.071	1.001
cg10503138	-0.078	1.001
cg10516886	0.01	1.001
cg10523671	-0.02	1.001
cg10539507	0.131	1.001
cg10541755	0.108	1.001
cg10556064	-0.085	1.001
cg10576828	-0.047	1.001
cg10604168	0.011	1.001
cg10605520	0.124	1.001
cg10646402	0.165	1.001
cg10669058	0.069	1.001
cg10683939	-0.086	1.001
cg10691387	-0.082	1.001
cg10693071	-0.046	1.001
cg10707565	-0.043	1.001
cg10722799	-0.07	1.001
cg10725344	0.067	1.001
cg10730712	0.192	1
cg10741760	-0.074	1.001
cg10742801	0.092	1.001
cg10743104	0.067	1.001
cg10757144	-0.088	1.001
cg10766289	0.056	1.001
cg10777851	-0.057	1.001
cg10784030	0.002	1.001
cg10784813	0.26	0.614
cg10818781	0.002	1.001
cg10861599	-0.064	1.001
cg10883303	0.04	1.001
cg10883621	0.114	1.001
cg10919204	0	1.001
cg10935723	-0.054	1.001
cg10938286	0.071	1.001
cg10942056	0.069	1.001
cg10946435	0.029	1.001
cg10947146	0.074	1.001
cg10957151	0.116	1.001
cg10964421	0.085	1.001
cg10977115	-0.082	1.001
cg10978355	0.028	1.001
cg10983208	0.325	0.059
cg10990993	0.178	1.001
cg11009736	-0.106	1.001
cg11015241	0.192	1
cg11021744	0.085	1.001
cg11038843	0.137	1.001
cg11052143	-0.08	1.001
cg11059483	0.11	1.001
cg11079619	-0.054	1.001
cg11126134	0.007	1.001
cg11191210	-0.058	1.001
cg11200929	0.103	1.001
cg11201229	0.085	1.001
cg11203041	0.229	0.937
cg11206634	0.069	1.001
cg11241627	-0.118	1.001
cg11271605	0.225	0.956
cg11279021	-0.087	1.001
cg11304234	0.019	1.001
cg11319389	0.155	1.001
cg11325578	-0.017	1.001
cg11354906	-0.042	1.001
cg11377136	-0.078	1.001
cg11389172	-0.056	1.001
cg11399100	0.194	1
cg11402505	0.104	1.001
cg11428724	-0.023	1.001
cg11435943	-0.137	1.001
cg11438428	-0.046	1.001
cg11452221	0.034	1.001
cg11471401	-0.046	1.001
cg11484576	-0.179	1.001
cg11500727	0.117	1.001
cg11500797	0.08	1.001
cg11511443	0.004	1.001
cg11512771	-0.026	1.001
cg11516377	0.026	1.001
cg11536940	-0.046	1.001
cg11547724	-0.278	0.39
cg11554507	-0.023	1.001
cg11566244	0.068	1.001
cg11584936	-0.19	1.001
cg11591325	0.094	1.001
cg11611600	0.245	0.805
cg11617144	-0.029	1.001
cg11634198	0.02	1.001
cg11638200	0.045	1.001
cg11644586	0.277	0.397
cg11647681	0.032	1.001
cg11648289	-0.036	1.001
cg11656547	-0.077	1.001
cg11668923	0.065	1.001
cg11670211	-0.028	1.001
cg11706911	0.088	1.001
cg11716026	-0.02	1.001
cg11719784	-0.18	1.001
cg11724759	-0.049	1.001
cg11733245	0.186	1.001
cg11738543	-0.065	1.001
cg11759378	-0.049	1.001
cg11802013	0.049	1.001
cg11811840	0.078	1.001
cg11812218	-0.209	0.993
cg11819637	-0.147	1.001
cg11822659	0.034	1.001
cg11832722	0.115	1.001
cg11846956	-0.037	1.001
cg11846968	-0.124	1.001
cg11877382	0.032	1.001
cg11884243	0.213	0.988
cg11902458	0.101	1.001
cg11903057	0.004	1.001
cg11911951	0.233	0.907
cg11934695	0.118	1.001
cg11939496	-0.083	1.001
cg11947493	0.085	1.001
cg11976166	-0.035	1.001
cg11976616	-0.064	1.001
cg11984608	-0.022	1.001
cg12005098	0.04	1.001
cg12006284	0.055	1.001
cg12024292	0.042	1.001
cg12041387	-0.143	1.001
cg12045829	-0.142	1.001
cg12052765	-0.124	1.001
cg12058490	-0.091	1.001
cg12078929	0.112	1.001
cg12081743	-0.143	1.001
cg12091331	0.11	1.001
cg12091944	0.132	1.001
cg12100791	-0.088	1.001
cg12105450	-0.031	1.001
cg12111714	0.118	1.001
cg12128839	0.018	1.001
cg12133004	-0.109	1.001
cg12181621	0.03	1.001
cg12188560	-0.016	1.001
cg12238343	0.055	1.001
cg12251804	0.05	1.001
cg12259256	0.079	1.001
cg12265829	0.178	1.001
cg12285118	-0.121	1.001
cg12294121	0.023	1.001
cg12300353	0.027	1.001
cg12315302	0.139	1.001
cg12317456	0.128	1.001
cg12322132	0.147	1.001
cg12331389	0.027	1.001
cg12348970	-0.071	1.001
cg12351433	-0.064	1.001
cg12359315	0.071	1.001
cg12360736	0.274	0.436
cg12374721	-0.076	1.001
cg12382902	0.06	1.001
cg12388309	0.163	1.001
cg12391048	-0.017	1.001
cg12397274	0.001	1.001
cg12406559	0.268	0.512
cg12422450	-0.004	1.001
cg12428447	0.048	1.001
cg12448933	-0.02	1.001
cg12493906	-0.19	1.001
cg12515638	0.063	1.001
cg12530080	-0.034	1.001
cg12531542	-0.061	1.001
cg12535715	0.131	1.001
cg12547930	-0.076	1.001
cg12554476	-0.156	1.001
cg12571423	0.066	1.001
cg12582008	0.127	1.001
cg12601757	0.151	1.001
cg12610744	-0.262	0.592
cg12611860	-0.083	1.001
cg12614105	-0.084	1.001
cg12626411	-0.073	1.001
cg12627583	-0.024	1.001
cg12629325	0.164	1.001
cg12640109	0.16	1.001
cg12683929	0.198	0.999
cg12699371	0.062	1.001
cg12717594	0.213	0.99
cg12727795	0.023	1.001
cg12732953	-0.075	1.001
cg12738197	0.008	1.001
cg12741420	-0.027	1.001
cg12762799	0.107	1.001
cg12768605	0.054	1.001
cg12782180	0.061	1.001
cg12783776	0.043	1.001
cg12788467	-0.016	1.001
cg12793610	0.097	1.001
cg12815142	0.204	0.997
cg12815916	0.015	1.001
cg12839593	0.08	1.001
cg12840719	-0.054	1.001
cg12847373	0.061	1.001
cg12856392	-0.039	1.001
cg12858460	0.109	1.001
cg12874092	0.157	1.001
cg12875426	-0.105	1.001
cg12878228	-0.188	1.001
cg12914657	-0.089	1.001
cg12949975	0.121	1.001
cg12958813	-0.005	1.001
cg12966875	0.1	1.001
cg12995941	0.137	1.001
cg12998491	0.178	1.001
cg13002506	-0.012	1.001
cg13007988	-0.117	1.001
cg13015534	-0.019	1.001
cg13019092	-0.234	0.897
cg13038560	0.215	0.986
cg13060154	0.133	1.001
cg13060997	0.043	1.001
cg13097407	0.04	1.001
cg13121699	0.084	1.001
cg13144783	0.111	1.001
cg13152535	0.217	0.984
cg13191049	0.022	1.001
cg13206017	-0.188	1.001
cg13216057	0.072	1.001
cg13217373	-0.07	1.001
cg13226591	-0.084	1.001
cg13234863	-0.064	1.001
cg13262687	-0.073	1.001
cg13277939	-0.045	1.001
cg13288195	0.077	1.001
cg13297865	0.14	1.001
cg13301003	0.088	1.001
cg13311440	-0.018	1.001
cg13315147	0.011	1.001
cg13320626	-0.024	1.001
cg13351583	0.089	1.001
cg13379236	-0.052	1.001
cg13398291	0.045	1.001
cg13410437	0.012	1.001
cg13447818	-0.076	1.001
cg13449778	0.092	1.001
cg13462129	-0.032	1.001
cg13471990	0.084	1.001
cg13488201	0.164	1.001
cg13492227	0.016	1.001
cg13526007	0.021	1.001
cg13547644	-0.042	1.001
cg13548361	0.085	1.001
cg13549845	0.053	1.001
cg13577076	0.111	1.001
cg13603171	0.184	1.001
cg13615963	-0.136	1.001
cg13619915	0.064	1.001
cg13625403	0.187	1.001
cg13633026	-0.02	1.001
cg13643585	0.236	0.872
cg13652336	0.072	1.001
cg13663218	0.004	1.001
cg13688966	0.078	1.001
cg13739417	0.092	1.001
cg13755070	0.147	1.001
cg13760253	0.209	0.993
cg13791131	0.086	1.001
cg13792279	0.042	1.001
cg13801381	0.028	1.001
cg13801416	0.148	1.001
cg13818573	0.121	1.001
cg13830624	-0.159	1.001
cg13836770	0.152	1.001
cg13847070	-0.024	1.001
cg13870494	-0.109	1.001
cg13882988	-0.113	1.001
cg13885201	0.201	0.999
cg13901526	0.194	1
cg13904968	-0.049	1.001
cg13912117	-0.123	1.001
cg13915726	0.037	1.001
cg13921352	0.18	1.001
cg13929328	0.093	1.001
cg13958426	0.038	1.001
cg13958614	0.264	0.57
cg13968061	-0.089	1.001
cg13986130	0.07	1.001
cg13991233	0.262	0.59
cg14001035	0.189	1.001
cg14011639	-0.07	1.001
cg14015044	-0.007	1.001
cg14019317	0.183	1.001
cg14021073	0.207	0.994
cg14023451	-0.068	1.001
cg14062083	0.141	1.001
cg14063008	0.021	1.001
cg14074117	-0.045	1.001
cg14094960	-0.008	1.001
cg14114267	0.058	1.001
cg14116122	-0.082	1.001
cg14133708	0.219	0.977
cg14137939	0.178	1.001
cg14153740	-0.172	1.001
cg14155416	0.156	1.001
cg14161241	-0.019	1.001
cg14167596	0.217	0.984
cg14189571	-0.032	1.001
cg14201417	-0.038	1.001
cg14209518	-0.08	1.001
cg14223995	-0.036	1.001
cg14228238	0.093	1.001
cg14258236	-0.04	1.001
cg14262937	-0.194	1
cg14289461	-0.092	1.001
cg14289511	0.029	1.001
cg14294758	-0.089	1.001
cg14310034	-0.041	1.001
cg14367014	-0.139	1.001
cg14370448	0.242	0.822
cg14384532	0.062	1.001
cg14385738	0.175	1.001
cg14396117	0.01	1.001
cg14401837	-0.113	1.001
cg14407437	0.092	1.001
cg14409941	0.069	1.001
cg14417329	0.203	0.997
cg14419187	0.085	1.001
cg14446712	-0.061	1.001
cg14456683	0.02	1.001
cg14458834	-0.047	1.001
cg14472778	-0.082	1.001
cg14494812	0.031	1.001
cg14498423	0.051	1.001
cg14539231	-0.107	1.001
cg14563260	-0.097	1.001
cg14601284	0.04	1.001
cg14611174	0.195	1
cg14614211	0.135	1.001
cg14620221	0.089	1.001
cg14652095	0.181	1.001
cg14659547	-0.047	1.001
cg14681055	0.159	1.001
cg14696396	0.174	1.001
cg14696820	-0.098	1.001
cg14696870	-0.115	1.001
cg14717170	0.057	1.001
cg14721213	0.165	1.001
cg14726637	0.062	1.001
cg14740251	-0.008	1.001
cg14754581	0.038	1.001
cg14759043	0.156	1.001
cg14776962	-0.017	1.001
cg14795968	0.062	1.001
cg14823162	0.143	1.001
cg14826683	-0.139	1.001
cg14832904	-0.05	1.001
cg14859460	0.124	1.001
cg14882700	0.015	1.001
cg14892768	-0.056	1.001
cg14902389	0.064	1.001
cg14916079	0.161	1.001
cg14916288	-0.006	1.001
cg14920334	0.116	1.001
cg14925024	0.052	1.001
cg14958635	0.044	1.001
cg14988503	-0.024	1.001
cg14991487	0.058	1.001
cg14998713	0.209	0.993
cg15002204	0.145	1.001
cg15020645	0.15	1.001
cg15042080	0.166	1.001
cg15043057	0.074	1.001
cg15046693	0.142	1.001
cg15077070	-0.036	1.001
cg15096123	0.122	1.001
cg15105703	0.166	1.001
cg15107670	-0.066	1.001
cg15133917	-0.06	1.001
cg15134649	0.092	1.001
cg15147516	0.139	1.001
cg15149645	-0.127	1.001
cg15149938	0.141	1.001
cg15158783	-0.032	1.001
cg15175266	-0.148	1.001
cg15191648	0.097	1.001
cg15202954	0.132	1.001
cg15238224	0.01	1.001
cg15239123	0.14	1.001
cg15241708	0.07	1.001
cg15271616	0.062	1.001
cg15309006	0.059	1.001
cg15337897	-0.049	1.001
cg15343119	-0.058	1.001
cg15350036	-0.252	0.723
cg15361231	0.171	1.001
cg15361590	0.195	1
cg15361750	-0.108	1.001
cg15364537	0.06	1.001
cg15364618	0.151	1.001
cg15377518	0.017	1.001
cg15379633	0.01	1.001
cg15381313	-0.013	1.001
cg15383120	-0.021	1.001
cg15398520	-0.15	1.001
cg15403517	0.08	1.001
cg15423764	0.057	1.001
cg15425811	0.123	1.001
cg15435730	-0.231	0.923
cg15439862	0.15	1.001
cg15452573	0.137	1.001
cg15475323	-0.105	1.001
cg15481539	0.024	1.001
cg15485859	0.036	1.001
cg15516226	-0.07	1.001
cg15520279	0.185	1.001
cg15526708	0.125	1.001
cg15534366	0.093	1.001
cg15540820	-0.073	1.001
cg15552238	-0.115	1.001
cg15583072	-0.135	1.001
cg15584813	-0.043	1.001
cg15590780	0.171	1.001
cg15604467	0.137	1.001
cg15607672	0.006	1.001
cg15613048	0.132	1.001
cg15642035	-0.078	1.001
cg15647515	0.141	1.001
cg15669228	0.144	1.001
cg15684563	0.093	1.001
cg15692239	0.219	0.976
cg15720535	0.07	1.001
cg15746445	-0.024	1.001
cg15746719	0.137	1.001
cg15747595	0.063	1.001
cg15755548	0.114	1.001
cg15760840	0.041	1.001
cg15761405	-0.029	1.001
cg15765694	-0.016	1.001
cg15772361	-0.034	1.001
cg15774153	0.051	1.001
cg15777781	0.055	1.001
cg15786837	0.11	1.001
cg15798455	0.067	1.001
cg15799267	-0.214	0.988
cg15802898	-0.068	1.001
cg15811427	-0.039	1.001
cg15817236	0.172	1.001
cg15830940	-0.156	1.001
cg15839448	0.141	1.001
cg15852891	-0.083	1.001
cg15873301	0.219	0.975
cg15883716	0.024	1.001
cg15905979	0.084	1.001
cg15926585	0.067	1.001
cg15928132	0.013	1.001
cg15937958	-0.156	1.001
cg15952487	-0.024	1.001
cg15982419	0.266	0.545
cg15984661	-0.09	1.001
cg15988792	0.044	1.001
cg15992730	-0.017	1.001
cg16014085	-0.247	0.78
cg16016036	-0.078	1.001
cg16019620	-0.107	1.001
cg16042149	-0.094	1.001
cg16092786	0.023	1.001
cg16098981	-0.038	1.001
cg16101800	-0.027	1.001
cg16112050	0.171	1.001
cg16112129	-0.063	1.001
cg16112157	-0.157	1.001
cg16131766	0.055	1.001
cg16139316	0.093	1.001
cg16158220	-0.137	1.001
cg16158681	0.072	1.001
cg16173109	0.319	0.076
cg16175263	0.029	1.001
cg16177830	-0.018	1.001
cg16215361	-0.092	1.001
cg16232126	0.033	1.001
cg16232979	0.147	1.001
cg16240480	-0.278	0.388
cg16245261	0.101	1.001
cg16250754	0.118	1.001
cg16254309	0.13	1.001
cg16257091	0.054	1.001
cg16293656	0.085	1.001
cg16302441	0.16	1.001
cg16313343	0.181	1.001
cg16319578	0.12	1.001
cg16321029	-0.111	1.001
cg16334795	0.035	1.001
cg16335762	0.117	1.001
cg16358826	-0.196	1
cg16363586	0.085	1.001
cg16377872	0.035	1.001
cg16415646	0.065	1.001
cg16428251	0.177	1.001
cg16431978	0.128	1.001
cg16505550	-0.157	1.001
cg16516400	-0.041	1.001
cg16517394	-0.089	1.001
cg16530429	-0.073	1.001
cg16557944	0.037	1.001
cg16580737	0.136	1.001
cg16585619	-0.125	1.001
cg16607065	0.056	1.001
cg16612699	-0.046	1.001
cg16615211	0.32	0.074
cg16616769	0.019	1.001
cg16652063	0.164	1.001
cg16652259	0.064	1.001
cg16703647	0.189	1.001
cg16708623	0.039	1.001
cg16714091	0.226	0.95
cg16731240	-0.067	1.001
cg16739580	-0.097	1.001
cg16743289	0.139	1.001
cg16744741	-0.082	1.001
cg16761581	0.158	1.001
cg16776350	0.008	1.001
cg16777510	0.016	1.001
cg16778809	0.155	1.001
cg16786703	0.098	1.001
cg16787600	-0.04	1.001
cg16792800	0.155	1.001
cg16812893	0.159	1.001
cg16848873	-0.19	1.001
cg16858125	0.154	1.001
cg16862361	0.018	1.001
cg16864658	0.08	1.001
cg16869108	0.22	0.971
cg16873863	-0.115	1.001
cg16907566	0.104	1.001
cg16924616	0.216	0.985
cg16954341	0.026	1.001
cg16970232	0.122	1.001
cg16979445	-0.096	1.001
cg16983159	0.154	1.001
cg16991589	-0.057	1.001
cg16994506	0.067	1.001
cg17016000	-0.197	1
cg17020834	0.052	1.001
cg17029168	0.02	1.001
cg17093267	0.202	0.997
cg17095936	-0.173	1.001
cg17105014	0.108	1.001
cg17108819	0.126	1.001
cg17162024	0.108	1.001
cg17169998	0.162	1.001
cg17173423	0.02	1.001
cg17178336	0.15	1.001
cg17188046	0	1.001
cg17194182	0.039	1.001
cg17214107	0.113	1.001
cg17243643	0.106	1.001
cg17252960	0.108	1.001
cg17259265	-0.04	1.001
cg17264618	0.041	1.001
cg17267493	-0.035	1.001
cg17274064	0.137	1.001
cg17277939	-0.186	1.001
cg17281600	0.045	1.001
cg17327492	-0.24	0.841
cg17347389	0.255	0.686
cg17347634	0.088	1.001
cg17356733	0.083	1.001
cg17357062	0.215	0.985
cg17371081	0.037	1.001
cg17397493	-0.009	1.001
cg17398595	0.046	1.001
cg17410236	0.24	0.839
cg17412258	-0.114	1.001
cg17423978	-0.099	1.001
cg17430393	0.092	1.001
cg17471928	0.095	1.001
cg17483510	0.267	0.535
cg17503456	0.149	1.001
cg17525406	0.073	1.001
cg17568996	0.119	1.001
cg17580045	0.023	1.001
cg17582777	-0.218	0.979
cg17586860	-0.225	0.953
cg17610929	0.155	1.001
cg17619823	0.09	1.001
cg17628717	-0.052	1.001
cg17641252	0.17	1.001
cg17651821	0.044	1.001
cg17657618	0.223	0.963
cg17688525	0.074	1.001
cg17701886	0.15	1.001
cg17706173	0.088	1.001
cg17718302	-0.246	0.789
cg17740399	0.075	1.001
cg17741572	-0.282	0.35
cg17747005	0.025	1.001
cg17771150	0.053	1.001
cg17778867	0.122	1.001
cg17783509	0.007	1.001
cg17786776	0.106	1.001
cg17800442	-0.067	1.001
cg17803965	0	1.001
cg17827767	-0.086	1.001
cg17829936	-0.145	1.001
cg17833578	-0.065	1.001
cg17836145	0.104	1.001
cg17838026	0.065	1.001
cg17860158	-0.011	1.001
cg17861230	0.109	1.001
cg17872757	0.156	1.001
cg17886028	-0.058	1.001
cg17901463	-0.105	1.001
cg17904739	-0.029	1.001
cg17923358	-0.022	1.001
cg17939444	0.017	1.001
cg17952262	-0.063	1.001
cg17965019	-0.201	0.999
cg17966619	0.111	1.001
cg17980508	0.06	1.001
cg17982102	-0.063	1.001
cg18006568	-0.093	1.001
cg18016365	0.026	1.001
cg18031008	-0.097	1.001
cg18055007	0.211	0.993
cg18059088	0.065	1.001
cg18074297	-0.143	1.001
cg18081258	0.168	1.001
cg18085435	-0.008	1.001
cg18098286	-0.002	1.001
cg18108623	0.147	1.001
cg18109798	-0.058	1.001
cg18110483	0.104	1.001
cg18117847	-0.1	1.001
cg18129786	-0.105	1.001
cg18133957	0.073	1.001
cg18138484	-0.059	1.001
cg18145505	0.281	0.356
cg18159180	-0.029	1.001
cg18172186	-0.146	1.001
cg18182399	-0.05	1.001
cg18221862	0.082	1.001
cg18236477	0.11	1.001
cg18239753	-0.164	1.001
cg18267374	-0.081	1.001
cg18267381	0.045	1.001
cg18275051	0.125	1.001
cg18277754	0.154	1.001
cg18286698	-0.094	1.001
cg18312429	-0.14	1.001
cg18335068	0.011	1.001
cg18335243	0.034	1.001
cg18338296	-0.158	1.001
cg18342279	0.158	1.001
cg18343292	-0.14	1.001
cg18349835	0.063	1.001
cg18390025	0.109	1.001
cg18397523	0.001	1.001
cg18403361	0.053	1.001
cg18416881	0.226	0.95
cg18420965	0.076	1.001
cg18430208	0.171	1.001
cg18432105	-0.01	1.001
cg18434152	-0.03	1.001
cg18450227	-0.179	1.001
cg18454685	0.074	1.001
cg18463686	0.022	1.001
cg18466173	0.048	1.001
cg18482268	0.172	1.001
cg18511007	0.048	1.001
cg18552939	-0.058	1.001
cg18613421	-0.062	1.001
cg18618334	0.205	0.995
cg18630040	0.11	1.001
cg18634211	0.023	1.001
cg18638496	-0.01	1.001
cg18640030	0.051	1.001
cg18671950	0.166	1.001
cg18674980	-0.049	1.001
cg18676237	-0.016	1.001
cg18678121	-0.01	1.001
cg18691434	0.113	1.001
cg18711066	0.165	1.001
cg18722841	0.066	1.001
cg18738906	-0.12	1.001
cg18750960	0.091	1.001
cg18752854	-0.267	0.534
cg18755783	0.116	1.001
cg18766755	-0.152	1.001
cg18771300	-0.075	1.001
cg18793806	0.229	0.937
cg18794577	0.072	1.001
cg18815943	0.032	1.001
cg18838701	-0.012	1.001
cg18841634	-0.111	1.001
cg18847227	0.026	1.001
cg18877506	0.132	1.001
cg18878432	-0.097	1.001
cg18881723	0.044	1.001
cg18885346	-0.036	1.001
cg18886444	0.287	0.288
cg18902090	0.136	1.001
cg18908499	0.064	1.001
cg18938204	0.103	1.001
cg18952647	0.088	1.001
cg18956481	0.214	0.988
cg18959478	-0.002	1.001
cg18982568	0.054	1.001
cg18986165	0.021	1.001
cg18992201	0.081	1.001
cg18995088	0.034	1.001
cg19006008	0.112	1.001
cg19014419	0.078	1.001
cg19018097	0.083	1.001
cg19042062	0.163	1.001
cg19063972	0.222	0.963
cg19064258	0.025	1.001
cg19067730	0.217	0.984
cg19096475	0.095	1.001
cg19099213	-0.024	1.001
cg19132372	-0.154	1.001
cg19135761	-0.017	1.001
cg19162106	0.17	1.001
cg19180828	0.002	1.001
cg19205041	0.076	1.001
cg19210770	0.091	1.001
cg19220825	0.012	1.001
cg19228118	0.071	1.001
cg19233472	-0.081	1.001
cg19246110	-0.065	1.001
cg19248557	0.024	1.001
cg19279346	-0.058	1.001
cg19280968	0.104	1.001
cg19283196	0.113	1.001
cg19292008	0.07	1.001
cg19306866	0.16	1.001
cg19343464	-0.078	1.001
cg19352038	0.056	1.001
cg19355190	0.197	1
cg19370451	-0.005	1.001
cg19378133	-0.025	1.001
cg19402885	0.074	1.001
cg19403377	-0.129	1.001
cg19423196	0.139	1.001
cg19430897	-0.029	1.001
cg19456540	0.207	0.994
cg19461644	0.057	1.001
cg19466563	0.107	1.001
cg19475870	-0.067	1.001
cg19478478	-0.073	1.001
cg19502744	0.043	1.001
cg19526600	0.077	1.001
cg19528976	0.102	1.001
cg19531130	0.094	1.001
cg19561774	-0.072	1.001
cg19566405	-0.201	0.999
cg19586576	0.164	1.001
cg19589427	-0.184	1.001
cg19591881	0.241	0.826
cg19594666	0.132	1.001
cg19596755	0.243	0.818
cg19601328	-0.145	1.001
cg19614321	0.156	1.001
cg19616230	-0.089	1.001
cg19620294	-0.158	1.001
cg19629292	0.116	1.001
cg19630689	0.146	1.001
cg19635695	-0.028	1.001
cg19642007	-0.018	1.001
cg19664945	-0.088	1.001
cg19674669	0.006	1.001
cg19697981	-0.092	1.001
cg19717326	0.176	1.001
cg19718882	-0.085	1.001
cg19721889	0.113	1.001
cg19724470	0.225	0.953
cg19728382	-0.063	1.001
cg19731268	0.095	1.001
cg19734228	0.156	1.001
cg19751300	0.031	1.001
cg19776201	0.107	1.001
cg19790294	0.032	1.001
cg19831575	0.213	0.99
cg19845843	0.048	1.001
cg19850348	0.101	1.001
cg19856444	-0.095	1.001
cg19857541	-0.16	1.001
cg19881895	0.119	1.001
cg19884262	0.061	1.001
cg19884600	-0.111	1.001
cg19884658	0.18	1.001
cg19885761	0.174	1.001
cg19896198	0.091	1.001
cg19903229	-0.126	1.001
cg19904463	0.167	1.001
cg19917856	0.172	1.001
cg19947621	0.132	1.001
cg19965810	-0.065	1.001
cg19988449	0.109	1.001
cg19994834	-0.072	1.001
cg19996355	0.194	1
cg20018806	-0.173	1.001
cg20023231	0.134	1.001
cg20050826	-0.059	1.001
cg20092728	-0.11	1.001
cg20120491	-0.035	1.001
cg20134151	0.24	0.839
cg20134215	-0.172	1.001
cg20161179	0.229	0.937
cg20162146	0.119	1.001
cg20162599	-0.021	1.001
cg20169062	0.032	1.001
cg20176989	0.101	1.001
cg20209009	0.132	1.001
cg20217872	0.042	1.001
cg20239740	0.097	1.001
cg20256494	0.094	1.001
cg20286200	-0.087	1.001
cg20287234	0.214	0.988
cg20289949	0.173	1.001
cg20291049	0.235	0.887
cg20300246	0.246	0.787
cg20308679	-0.029	1.001
cg20311501	0.064	1.001
cg20311730	-0.13	1.001
cg20312687	0.031	1.001
cg20322862	-0.034	1.001
cg20330472	0.109	1.001
cg20339230	0.196	1
cg20357628	0.103	1.001
cg20387341	-0.147	1.001
cg20395892	0.129	1.001
cg20398399	0.119	1.001
cg20401549	-0.068	1.001
cg20404387	0.114	1.001
cg20406482	0.192	1.001
cg20406878	-0.042	1.001
cg20415809	0.02	1.001
cg20442697	0.164	1.001
cg20449692	-0.023	1.001
cg20483374	0.107	1.001
cg20498685	0.109	1.001
cg20507276	-0.216	0.984
cg20523861	-0.13	1.001
cg20535085	0.053	1.001
cg20544605	-0.014	1.001
cg20556988	-0.114	1.001
cg20579480	-0.039	1.001
cg20613889	-0.055	1.001
cg20615832	0.075	1.001
cg20616414	0.138	1.001
cg20622019	0.079	1.001
cg20624391	0.13	1.001
cg20640433	0.055	1.001
cg20645058	-0.209	0.993
cg20645065	-0.128	1.001
cg20647888	0.164	1.001
cg20674577	0.076	1.001
cg20676475	-0.11	1.001
cg20695587	-0.053	1.001
cg20723355	0.181	1.001
cg20727114	0.158	1.001
cg20769842	0.058	1.001
cg20786074	-0.043	1.001
cg20792294	0.088	1.001
cg20793071	0.149	1.001
cg20804101	-0.172	1.001
cg20811607	-0.102	1.001
cg20822579	-0.056	1.001
cg20822628	-0.108	1.001
cg20832020	-0.026	1.001
cg20840847	0.018	1.001
cg20847746	0.027	1.001
cg20857253	0.19	1.001
cg20884362	0.118	1.001
cg20890210	0.19	1.001
cg20895028	-0.161	1.001
cg20895877	0.252	0.723
cg20904010	0.113	1.001
cg20916523	0.217	0.984
cg20922422	0.005	1.001
cg20924286	0.012	1.001
cg20945531	-0.019	1.001
cg20955688	0.143	1.001
cg20959866	0.075	1.001
cg20980592	-0.138	1.001
cg21026663	0	1.001
cg21035142	0.293	0.24
cg21053323	0.126	1.001
cg21053529	-0.058	1.001
cg21057046	0.112	1.001
cg21073927	0.114	1.001
cg21087137	0.052	1.001
cg21109025	0.049	1.001
cg21137417	-0.079	1.001
cg21146268	-0.189	1.001
cg21176048	0	1.001
cg21200703	0.159	1.001
cg21201572	-0.14	1.001
cg21229055	0.167	1.001
cg21237591	0.062	1.001
cg21250296	-0.048	1.001
cg21269897	0.016	1.001
cg21271753	0.135	1.001
cg21274025	-0.222	0.967
cg21306775	0.173	1.001
cg21307628	-0.057	1.001
cg21309147	0.024	1.001
cg21312148	-0.14	1.001
cg21342728	-0.072	1.001
cg21359747	0.158	1.001
cg21365602	0.115	1.001
cg21406461	-0.02	1.001
cg21410991	0.046	1.001
cg21457147	0.097	1.001
cg21458907	0.152	1.001
cg21460081	-0.116	1.001
cg21461100	-0.202	0.998
cg21472642	0.064	1.001
cg21475402	0.287	0.288
cg21478437	-0.164	1.001
cg21517055	0.055	1.001
cg21529533	-0.034	1.001
cg21530890	0.127	1.001
cg21546671	-0.009	1.001
cg21550483	-0.074	1.001
cg21554552	0.126	1.001
cg21577049	-0.06	1.001
cg21591742	-0.149	1.001
cg21604042	0.035	1.001
cg21604803	0.162	1.001
cg21621248	0.138	1.001
cg21624282	-0.095	1.001
cg21634602	0.164	1.001
cg21640749	-0.061	1.001
cg21652958	0.136	1.001
cg21660392	-0.114	1.001
cg21663122	0.135	1.001
cg21667836	0.032	1.001
cg21669679	0.076	1.001
cg21688264	0.004	1.001
cg21732383	0.117	1.001
cg21754343	-0.051	1.001
cg21762589	0.166	1.001
cg21765730	-0.124	1.001
cg21790626	-0.011	1.001
cg21815667	0.117	1.001
cg21835643	-0.089	1.001
cg21842478	0.154	1.001
cg21846488	-0.15	1.001
cg21870668	-0.026	1.001
cg21870884	-0.051	1.001
cg21907579	0.068	1.001
cg21922574	-0.09	1.001
cg21942082	-0.018	1.001
cg21965997	0.018	1.001
cg21968796	0.104	1.001
cg21972382	0.059	1.001
cg21988465	0.238	0.856
cg21991396	0.122	1.001
cg22029275	0.112	1.001
cg22036988	0.127	1.001
cg22037648	0.096	1.001
cg22039287	-0.06	1.001
cg22054191	0.117	1.001
cg22083798	0.06	1.001
cg22123464	0.129	1.001
cg22131691	0.068	1.001
cg22165175	0.14	1.001
cg22166290	0.156	1.001
cg22176895	0.169	1.001
cg22179082	0.213	0.99
cg22183706	0.039	1.001
cg22187630	-0.034	1.001
cg22190114	-0.005	1.001
cg22197708	-0.101	1.001
cg22214414	0.108	1.001
cg22215192	-0.19	1.001
cg22268164	0.041	1.001
cg22289837	-0.095	1.001
cg22294908	-0.047	1.001
cg22319147	0.088	1.001
cg22325646	0.224	0.962
cg22334665	0.14	1.001
cg22341104	0.069	1.001
cg22359606	0.029	1.001
cg22385764	0.275	0.424
cg22392666	0.236	0.877
cg22415472	0.072	1.001
cg22416721	-0.017	1.001
cg22418909	0.099	1.001
cg22442090	-0.095	1.001
cg22461018	-0.084	1.001
cg22461835	0.163	1.001
cg22467567	0.068	1.001
cg22472290	-0.003	1.001
cg22487322	-0.207	0.994
cg22495124	-0.015	1.001
cg22511262	-0.02	1.001
cg22512531	-0.042	1.001
cg22572159	0.143	1.001
cg22584138	0.154	1.001
cg22598028	0.099	1.001
cg22605643	0.031	1.001
cg22619018	0.202	0.998
cg22625415	0.026	1.001
cg22631938	0.194	1
cg22633722	0.13	1.001
cg22660578	0.154	1.001
cg22670329	0.032	1.001
cg22672790	-0.149	1.001
cg22678136	-0.188	1.001
cg22680204	0.074	1.001
cg22681784	0.258	0.647
cg22692158	-0.122	1.001
cg22709192	0.122	1.001
cg22730004	-0.076	1.001
cg22730830	-0.024	1.001
cg22731373	0.086	1.001
cg22736323	0.002	1.001
cg22740783	0.201	0.999
cg22740835	0.047	1.001
cg22750254	0.205	0.995
cg22752533	0.108	1.001
cg22766145	-0.062	1.001
cg22774472	-0.072	1.001
cg22775000	0.325	0.06
cg22780475	-0.086	1.001
cg22783363	0.077	1.001
cg22792910	-0.082	1.001
cg22797169	-0.007	1.001
cg22799132	-0.058	1.001
cg22805632	-0.161	1.001
cg22815110	0.258	0.644
cg22830895	0.227	0.945
cg22836229	0.092	1.001
cg22855405	0.127	1.001
cg22875391	-0.139	1.001
cg22879515	0.138	1.001
cg22882178	0.129	1.001
cg22886089	0.02	1.001
cg22892110	0.008	1.001
cg22892904	0.115	1.001
cg22905097	-0.083	1.001
cg22909609	0.012	1.001
cg22927134	0.071	1.001
cg22959932	-0.157	1.001
cg22970435	0.023	1.001
cg22971191	-0.106	1.001
cg22975913	-0.067	1.001
cg22994720	0.012	1.001
cg23037403	0.245	0.805
cg23040064	0.102	1.001
cg23047271	0.031	1.001
cg23051664	0.106	1.001
cg23079782	0.017	1.001
cg23083672	0.015	1.001
cg23089840	-0.027	1.001
cg23092823	0.247	0.781
cg23097006	-0.081	1.001
cg23111544	-0.013	1.001
cg23113963	0.063	1.001
cg23129478	0.097	1.001
cg23130254	-0.114	1.001
cg23158811	0.159	1.001
cg23187653	-0.037	1.001
cg23189044	0.057	1.001
cg23191950	0.299	0.197
cg23207527	-0.154	1.001
cg23207990	0.102	1.001
cg23211240	0.212	0.991
cg23234999	0.148	1.001
cg23242898	-0.128	1.001
cg23273897	-0.069	1.001
cg23276695	-0.101	1.001
cg23282559	0.004	1.001
cg23282674	-0.161	1.001
cg23290344	0.073	1.001
cg23297477	0.184	1.001
cg23300372	0.057	1.001
cg23316360	0.048	1.001
cg23317501	-0.026	1.001
cg23326689	-0.159	1.001
cg23337754	0.064	1.001
cg23363832	0.266	0.547
cg23391785	0.184	1.001
cg23400451	0.044	1.001
cg23412850	-0.016	1.001
cg23413307	-0.101	1.001
cg23418591	0.099	1.001
cg23432345	0.131	1.001
cg23473904	0.139	1.001
cg23477967	0.043	1.001
cg23495733	-0.014	1.001
cg23502772	0.222	0.963
cg23540518	-0.154	1.001
cg23559331	0.15	1.001
cg23563234	-0.064	1.001
cg23596123	-0.065	1.001
cg23645091	0.029	1.001
cg23694248	-0.168	1.001
cg23696618	-0.093	1.001
cg23704362	0.063	1.001
cg23713520	0.042	1.001
cg23741330	0.09	1.001
cg23765993	0.107	1.001
cg23771603	-0.031	1.001
cg23829949	-0.088	1.001
cg23843505	0.099	1.001
cg23855989	0.177	1.001
cg23863670	0.003	1.001
cg23873703	0.209	0.993
cg23881725	0.109	1.001
cg23887102	-0.043	1.001
cg23887396	0.011	1.001
cg23904249	0.013	1.001
cg23917399	-0.111	1.001
cg23968383	0.16	1.001
cg23995753	0.225	0.953
cg24024214	0.025	1.001
cg24056567	0.183	1.001
cg24110050	-0.027	1.001
cg24122922	0.03	1.001
cg24127874	0.193	1
cg24133115	0.015	1.001
cg24176563	0.014	1.001
[truncated: 261 more rows]

## Sheet: DLV2_RNA_Seq
sig_genes	corr	p_val
A2M	0.082	1.001
AARS	-0.292	0.261
ABAT	0.363	0.011
ABCA3	0.188	1.001
ABCC11	0.111	1.001
ABCC5	-0.027	1.001
ABCD3	-0.042	1.001
ABHD2	0.058	1.001
ABLIM1	0.163	1.001
ACACA	-0.013	1.001
ACACB	0.226	0.959
ACADSB	0.104	1.001
ACADVL	0.224	0.966
ACAN	-0.13	1.001
ACLY	-0.111	1.001
ACP5	-0.082	1.001
ACSL1	-0.063	1.001
ACSL3	-0.06	1.001
ACSM1	0.394	0.001
ACTA1	0.161	1.001
ACTA2	0.129	1.001
ACTB	0.068	1.001
ACTG1	-0.02	1.001
ACTG2	0.098	1.001
ACTN1	0.041	1.001
ACTN2	-0.108	1.001
ACTN4	-0.054	1.001
ACTR2	-0.083	1.001
ACTR3	-0.182	1.001
ADAM12	0.282	0.366
ADAM15	0.1	1.001
ADAM6	0.053	1.001
ADAM9	0.063	1.001
ADAMTS1	0.104	1.001
ADAR	0.034	1.001
ADCY1	0.172	1.001
ADD1	0.156	1.001
ADH1B	0.32	0.084
ADIPOQ	0.294	0.241
ADIPOR1	-0.063	1.001
ADIPOR2	0.072	1.001
ADNP	0.112	1.001
AEBP1	0.161	1.001
AES	-0.024	1.001
AFF3	0.029	1.001
AFF4	0.169	1.001
AGL	0.035	1.001
AGPAT2	0.026	1.001
AGPAT6	0.069	1.001
AGR2	0.271	0.5
AGR3	0.298	0.213
AGRN	0.062	1.001
AGT	0.3	0.193
AGTR1	0.18	1.001
AHCY	-0.115	1.001
AHCYL1	0.048	1.001
AHNAK2	0.178	1.001
AHNAK	0.28	0.389
AHR	0.228	0.951
AIF1L	-0.129	1.001
AIM1	0.13	1.001
AKAP12	0.25	0.796
AKAP9	0.172	1.001
AKR1C1	0.21	0.993
AKR1C2	0.195	1
AKR7A3	-0.023	1.001
AKT1	-0.028	1.001
ALB	0.06	1.001
ALCAM	0.131	1.001
ALDH2	0.175	1.001
ALDH3A2	0.133	1.001
ALDH3B2	0.008	1.001
ALDH9A1	0.124	1.001
ALDOA	-0.05	1.001
ALG8	-0.018	1.001
ALOX15B	0.243	0.861
AMD1	-0.198	1
AMFR	-0.067	1.001
AMIGO2	0.163	1.001
ANGPTL2	0.222	0.973
ANKH	-0.024	1.001
ANKRD17	0.031	1.001
ANKRD50	0.145	1.001
ANO1	0.245	0.839
ANO6	0.255	0.748
ANP32B	-0.319	0.084
ANP32E	-0.102	1.001
ANPEP	0.159	1.001
ANTXR1	0.12	1.001
ANXA11	0.131	1.001
ANXA1	-0.03	1.001
ANXA2	-0.023	1.001
ANXA2P2	-0.016	1.001
ANXA5	-0.014	1.001
ANXA6	0.064	1.001
AOC3	0.265	0.587
AP2B1	-0.042	1.001
AP2M1	-0.086	1.001
APBB2	0.073	1.001
APH1A	0.188	1.001
APLP2	-0.028	1.001
APOC1	-0.232	0.933
APOD	0.353	0.017
APOE	-0.173	1.001
APOL6	-0.101	1.001
APP	0.009	1.001
AQP1	0.205	0.998
AQP3	0.087	1.001
ARCN1	0.032	1.001
AREG	0.09	1.001
ARF1	-0.033	1.001
ARF3	0.021	1.001
ARF4	0.016	1.001
ARF5	0.028	1.001
ARF6	0.037	1.001
ARFGEF1	0.03	1.001
ARFGEF2	0.091	1.001
ARHGAP29	0.125	1.001
ARHGAP32	0.173	1.001
ARHGAP36	0.285	0.337
ARHGDIA	-0.221	0.98
ARHGDIB	0.131	1.001
ARHGEF12	0.115	1.001
ARID5B	0.393	0.001
ARL6IP1	-0.031	1.001
ARL6IP5	0.213	0.99
ARNT2	0.042	1.001
ARPC1B	0.026	1.001
ARPC3	-0.052	1.001
ARPC5	-0.043	1.001
ARPP19	-0.095	1.001
ARRDC3	0.168	1.001
ARSD	0.293	0.251
ASAH1	0.267	0.555
ASH1L	0.186	1.001
ASH2L	0.092	1.001
ASPH	0.09	1.001
ASPN	0.241	0.871
ASS1	-0.123	1.001
ATAD2	-0.251	0.778
ATF3	0.079	1.001
ATF4	-0.311	0.127
ATHL1	0.002	1.001
ATN1	-0.038	1.001
ATP1A1	0.034	1.001
ATP1B1	0.175	1.001
ATP1B3	-0.297	0.226
ATP2A1	-0.154	1.001
ATP2A2	-0.025	1.001
ATP2A3	-0.083	1.001
ATP2B4	0.128	1.001
ATP5A1	0.069	1.001
ATP5B	-0.079	1.001
ATP5C1	-0.231	0.939
ATP5E	-0.081	1.001
ATP5G2	0.111	1.001
ATP5H	-0.121	1.001
ATP6AP1	-0.04	1.001
ATP6AP2	0.108	1.001
ATP6V0B	-0.348	0.022
ATP6V0C	-0.051	1.001
ATP8B1	0.205	0.998
ATP9A	0.104	1.001
ATXN7L3B	-0.043	1.001
AUTS2	0.058	1.001
AZGP1	0.243	0.851
AZIN1	-0.065	1.001
B2M	-0.245	0.836
B4GALT1	0.084	1.001
BAG1	-0.09	1.001
BAMBI	0.007	1.001
BANF1	-0.038	1.001
BAT1	0.003	1.001
BAT2	-0.095	1.001
BAT2L1	0.078	1.001
BAT2L2	0.114	1.001
BCAM	0.307	0.146
BCAP31	-0.19	1
BCAS1	0.021	1.001
BCHE	0.406	0.001
BCL2	0.03	1.001
BCLAF1	0.107	1.001
BGN	0.134	1.001
BHLHE40	0.184	1.001
BMI1	0.329	0.057
BMPR1B	-0.026	1.001
BNIP3L	0.31	0.13
BPIL1	0.201	1
BPTF	0.004	1.001
BRD2	-0.158	1.001
BSG	-0.101	1.001
BST2	0.009	1.001
BTF3	0.211	0.992
BTG1	0.088	1.001
BTG2	0.327	0.059
BUB3	-0.037	1.001
BZW1	0.003	1.001
C10orf10	0.084	1.001
C10orf116	0.219	0.984
C10orf18	-0.045	1.001
C10orf58	-0.073	1.001
C17orf28	0.051	1.001
C17orf37	-0.225	0.964
C19orf2	-0.049	1.001
C19orf63	-0.074	1.001
C1orf198	0.141	1.001
C1orf21	0.269	0.526
C1orf43	-0.261	0.651
C1orf9	0.087	1.001
C1QA	-0.275	0.452
C1QB	-0.288	0.303
C1QC	-0.314	0.112
C1R	0.139	1.001
C1S	0.182	1.001
C20orf108	0.113	1.001
C20orf114	0.109	1.001
C20orf3	0.183	1.001
C3	0.182	1.001
C4A	0.338	0.036
C4orf7	0.019	1.001
C6orf15	0.01	1.001
C6orf211	0.098	1.001
C6orf62	-0.052	1.001
C7	0.42	0.001
C7orf41	0.169	1.001
C8orf4	0.086	1.001
C8orf85	-0.083	1.001
CA12	0.183	1.001
CA2	0.005	1.001
CA3	0.087	1.001
CACNA1H	0.149	1.001
CACNG4	0.168	1.001
CALCOCO2	0.024	1.001
CALD1	0.099	1.001
CALM1	-0.255	0.743
CALM2	-0.155	1.001
CALM3	-0.132	1.001
CALML3	0.215	0.987
CALML5	0.027	1.001
CALR	-0.181	1.001
CALU	0.012	1.001
CAMK2N1	0.125	1.001
CAND1	0.055	1.001
CANT1	0.061	1.001
CANX	-0.097	1.001
CAP1	-0.081	1.001
CAPG	0.076	1.001
CAPN1	0.057	1.001
CAPN2	0.262	0.637
CAPN6	0.151	1.001
CAPNS1	0.087	1.001
CAPRIN1	-0.089	1.001
CAPS	-0.122	1.001
CAPZB	-0.224	0.966
CARTPT	0.044	1.001
CASC3	0.05	1.001
CASD1	0.282	0.367
CASQ1	0.239	0.889
CAST	0.157	1.001
CAT	0.269	0.532
CAV1	0.277	0.427
CAV2	0.151	1.001
CBLN2	0.071	1.001
CBX1	-0.223	0.968
CBX3	-0.008	1.001
CBX5	0.07	1.001
CCDC117	-0.113	1.001
CCDC47	-0.052	1.001
CCDC6	0.163	1.001
CCDC74A	0.202	1
CCDC80	0.355	0.016
CCL5	-0.135	1.001
CCND1	0.056	1.001
CCNG2	0.214	0.989
CCNI	0.111	1.001
CCT2	-0.172	1.001
CCT3	-0.004	1.001
CCT4	-0.136	1.001
CCT5	-0.222	0.973
CCT6A	-0.245	0.838
CCT7	-0.243	0.86
CCT8	-0.226	0.956
CD109	0.142	1.001
CD14	-0.255	0.746
CD151	0.171	1.001
CD163	-0.214	0.988
CD164	0.208	0.996
CD177	-0.045	1.001
CD24	-0.12	1.001
CD34	0.189	1.001
CD36	0.227	0.954
CD44	-0.128	1.001
CD46	0.229	0.946
CD47	-0.143	1.001
CD52	0.044	1.001
CD59	-0.055	1.001
CD63	0.124	1.001
CD68	-0.163	1.001
CD74	0.085	1.001
CD81	0.037	1.001
CD93	0.238	0.897
CD9	0.157	1.001
CD99	0.102	1.001
CDC42	-0.013	1.001
CDC42EP4	0.071	1.001
CDC42SE1	0.069	1.001
CDH11	0.165	1.001
CDH1	-0.164	1.001
CDH3	-0.063	1.001
CDK12	-0.09	1.001
CDK16	-0.076	1.001
CDK2AP1	-0.11	1.001
CDK4	-0.034	1.001
CDK5RAP3	-0.056	1.001
CDKN1A	-0.15	1.001
CDV3	0.042	1.001
CEACAM5	0.033	1.001
CEACAM6	0.018	1.001
CEL	-0.253	0.755
CELSR1	0.157	1.001
CELSR2	0.043	1.001
CENPF	-0.192	1
CES1	0.235	0.915
CFB	0.221	0.977
CFD	0.323	0.075
CFL1	-0.099	1.001
CGA	-0.213	0.989
CGN	0.023	1.001
CHAD	0.173	1.001
CHCHD2	-0.237	0.904
CHD3	0.214	0.988
CHD4	0.141	1.001
CHGA	0.06	1.001
CHGB	-0.092	1.001
CHI3L1	-0.13	1.001
CHI3L2	0.067	1.001
CHIT1	-0.025	1.001
CHMP2A	0.035	1.001
CHMP4B	0.012	1.001
CHPF	-0.007	1.001
CHPT1	0.075	1.001
CHRDL1	0.262	0.637
CHST1	0.082	1.001
CIB1	0.025	1.001
CIDEC	0.282	0.363
CILP	0.434	0.001
CIRBP	0.229	0.943
CITED2	0.279	0.395
CITED4	0.152	1.001
CKAP4	0.193	1
CKAP5	-0.231	0.938
CKB	-0.093	1.001
CKM	-0.074	1.001
CLCA2	0.212	0.991
CLDN1	0.135	1.001
CLDN3	0.012	1.001
CLDN4	0.046	1.001
CLEC3A	0.048	1.001
CLIC1	0.032	1.001
CLIC4	-0.03	1.001
CLIC6	0.233	0.928
CLNS1A	-0.095	1.001
CLSTN1	-0.122	1.001
CLSTN2	0.192	1
CLSTN3	0.066	1.001
CLTC	-0.084	1.001
CLU	0.137	1.001
CMTM6	-0.014	1.001
CMYA5	0.313	0.116
CNBP	-0.262	0.642
CNDP2	0.141	1.001
CNN1	0.276	0.444
CNN2	0.186	1.001
CNN3	0.097	1.001
CNOT1	-0.16	1.001
CNTNAP2	0.086	1.001
COL10A1	0.145	1.001
COL11A1	-0.03	1.001
COL11A2	-0.135	1.001
COL12A1	0.165	1.001
COL14A1	0.467	0.001
COL15A1	0.053	1.001
COL16A1	0.324	0.073
COL17A1	0.291	0.276
COL18A1	0.129	1.001
COL1A1	0.262	0.629
COL1A2	0.25	0.783
COL2A1	-0.221	0.978
COL3A1	0.276	0.442
COL4A1	-0.161	1.001
COL4A2	-0.109	1.001
COL5A1	0.228	0.95
COL5A2	0.177	1.001
COL6A1	0.261	0.656
COL6A2	0.217	0.985
COL6A3	0.245	0.837
COL9A3	0.057	1.001
COMP	0.214	0.988
COPA	0.024	1.001
COPB1	0.117	1.001
COPB2	0.008	1.001
COPG	-0.182	1.001
COPZ1	0.13	1.001
CORO1B	0.037	1.001
COTL1	-0.154	1.001
COX4I1	-0.185	1.001
COX6A1	-0.13	1.001
COX6B1	-0.089	1.001
COX6C	-0.125	1.001
CP	0.136	1.001
CPB1	0.081	1.001
CPD	0.069	1.001
CPE	0.024	1.001
CPNE1	0.085	1.001
CPNE3	-0.053	1.001
CPT1A	0.062	1.001
CRABP1	-0.03	1.001
CRABP2	0.009	1.001
CRAT	0.371	0.008
CREB3L1	0.15	1.001
CREB3L2	0.015	1.001
CREB3L4	0.233	0.927
CRIM1	0.066	1.001
CRIP1	0.206	0.998
CRIP2	0.224	0.967
CRISP3	0.035	1.001
CRISPLD1	0.064	1.001
CRISPLD2	0.367	0.011
CRP	0.155	1.001
CRTAP	0.313	0.114
CRYAB	0.125	1.001
CS	0.125	1.001
CSDA	-0.098	1.001
CSDE1	-0.056	1.001
CSE1L	-0.147	1.001
CSN1S1	0.258	0.678
CSN2	0.024	1.001
CSN3	-0.079	1.001
CSNK1A1	0.102	1.001
CSPG4	-0.155	1.001
CSRP1	0.183	1.001
CST3	0.097	1.001
CST5	0.236	0.912
CSTB	-0.217	0.985
CTDSP2	0.139	1.001
CTGF	0.251	0.78
CTHRC1	0.034	1.001
CTNNA1	0.239	0.886
CTNNB1	0.12	1.001
CTNND1	0.055	1.001
CTSA	-0.095	1.001
CTSB	-0.132	1.001
CTSC	-0.123	1.001
CTSD	0.119	1.001
CTSF	0.055	1.001
CTSH	0.013	1.001
CTSK	0.229	0.947
CTSS	-0.165	1.001
CTSZ	-0.079	1.001
CTTN	0.064	1.001
CX3CL1	0.047	1.001
CXCL10	-0.302	0.179
CXCL12	0.354	0.017
CXCL13	-0.145	1.001
CXCL14	0.247	0.827
CXCL17	0.183	1.001
CXCL9	-0.128	1.001
CXCR4	-0.187	1.001
CYB561	-0.078	1.001
CYB5A	0.181	1.001
CYB5R3	-0.031	1.001
CYBRD1	0.315	0.106
CYC1	-0.135	1.001
CYCS	-0.159	1.001
CYP11A1	0.206	0.998
CYP19A1	0.155	1.001
CYP1B1	0.181	1.001
CYP2A6	0.009	1.001
CYP2A7	0.066	1.001
CYP2B7P1	0.127	1.001
CYP4X1	0.194	1
CYP4Z1	0.272	0.49
CYR61	0.243	0.851
DAG1	0.258	0.678
DAP	0.097	1.001
DAZAP2	0.297	0.218
DBI	0.019	1.001
DCAF10	0.119	1.001
DCAF7	-0.172	1.001
DCD	0.101	1.001
DCLK1	0.168	1.001
DCN	0.3	0.193
DCXR	-0.027	1.001
DDB1	-0.009	1.001
DDHD2	0.036	1.001
DDIT4	-0.001	1.001
DDOST	-0.326	0.06
DDR1	0.001	1.001
DDX17	0.167	1.001
DDX3X	0.186	1.001
DDX5	-0.067	1.001
DDX58	-0.108	1.001
DEGS1	0.066	1.001
DEGS2	0.264	0.615
DEK	-0.178	1.001
DERL1	-0.111	1.001
DES	0.174	1.001
DGAT2	-0.061	1.001
DHCR24	0.097	1.001
DHCR7	-0.267	0.566
DHRS2	0.136	1.001
DHX40	-0.039	1.001
DHX9	0.024	1.001
DIO2	0.108	1.001
DLG5	0.155	1.001
DLK1	0.144	1.001
DMBT1	0.069	1.001
DMKN	0.095	1.001
DNAJA1	-0.207	0.997
DNAJA4	-0.141	1.001
DNAJB1	0.052	1.001
DNAJC10	-0.008	1.001
DNAJC1	0.14	1.001
DPP7	-0.067	1.001
DPT	0.385	0.002
DPYSL2	0.104	1.001
DPYSL3	0.183	1.001
DSC2	-0.041	1.001
DSC3	0.079	1.001
DSG1	0.054	1.001
DSG2	0.136	1.001
DSG3	0.09	1.001
DSP	0.038	1.001
DST	0.255	0.747
DSTN	0.055	1.001
DUSP1	0.112	1.001
DUSP4	0.062	1.001
DUSP6	0.241	0.868
DYNC1H1	-0.183	1.001
DYNLRB1	-0.197	1
ECE1	0.133	1.001
ECEL1	-0.159	1.001
ECH1	0.065	1.001
ECM1	0.034	1.001
EDEM3	0.234	0.917
EDF1	-0.116	1.001
EEF1A1	0.181	1.001
EEF1A1P9	0.177	1.001
EEF1A2	-0.05	1.001
EEF1B2	0.044	1.001
EEF1D	-0.089	1.001
EEF1G	0.055	1.001
EEF2	0.039	1.001
EFCAB4A	0.195	1
EFEMP1	0.166	1.001
EFHD1	0.141	1.001
EFNA1	0.037	1.001
EFR3A	0.074	1.001
EGFR	0.077	1.001
EGLN2	0.005	1.001
EGLN3	0.168	1.001
EGR1	0.235	0.916
EGR3	0.39	0.001
EHD2	0.362	0.012
EHF	0.032	1.001
EID1	-0.033	1.001
EIF1	-0.13	1.001
EIF2AK1	-0.09	1.001
EIF2S3	0.049	1.001
EIF3A	-0.106	1.001
EIF3B	-0.086	1.001
EIF3CL	0.073	1.001
EIF3D	-0.103	1.001
EIF3E	-0.092	1.001
EIF3H	0.026	1.001
EIF3K	0.063	1.001
EIF3L	0.065	1.001
EIF3M	-0.135	1.001
EIF4A1	-0.072	1.001
EIF4A2	-0.258	0.678
EIF4B	0.195	1
EIF4EBP1	-0.159	1.001
EIF4EBP2	0.13	1.001
EIF4G1	-0.092	1.001
EIF4G2	0.058	1.001
EIF5	-0.003	1.001
EIF5A	-0.124	1.001
EIF5B	-0.165	1.001
EIF6	-0.132	1.001
ELF3	0.028	1.001
ELF5	0.01	1.001
ELN	0.424	0.001
ELOVL2	0.125	1.001
ELOVL5	0.246	0.829
ELP2	0.161	1.001
EMILIN1	0.189	1.001
EMP1	0.219	0.983
EMP2	0.236	0.908
ENAH	0.116	1.001
ENG	0.098	1.001
ENO1	-0.217	0.985
ENO3	0.056	1.001
ENPP1	0.148	1.001
ENPP2	0.236	0.908
ENPP5	0.098	1.001
ENSA	-0.01	1.001
EPAS1	0.202	1
EPB41L2	-0.016	1.001
EPCAM	-0.187	1.001
EPHB3	-0.062	1.001
EPHB4	0.11	1.001
EPHX1	0.21	0.993
EPRS	0.009	1.001
ERBB2	0.115	1.001
ERBB3	0.316	0.099
ERGIC1	0.143	1.001
ERGIC3	0.013	1.001
ERLIN2	0.113	1.001
ERMP1	0.025	1.001
ERRFI1	-0.138	1.001
ESR1	0.134	1.001
ESRP1	-0.16	1.001
ESYT1	0.217	0.985
ESYT2	0.033	1.001
ETS1	0.099	1.001
ETV6	0.059	1.001
EVL	0.139	1.001
EXOC2	0.053	1.001
EZR	0.135	1.001
F11R	-0.073	1.001
F13A1	0.257	0.699
FABP4	0.334	0.045
FABP7	-0.047	1.001
FADS2	-0.212	0.992
FAM102A	0.001	1.001
FAM107B	-0.009	1.001
FAM120A	0.092	1.001
FAM128B	0.014	1.001
FAM129A	0.188	1.001
FAM129B	-0.128	1.001
FAM198B	0.151	1.001
FAM38A	-0.142	1.001
FAM83H	0.043	1.001
FAM84B	0.077	1.001
FARP1	0.164	1.001
FASN	0.03	1.001
FAT1	-0.017	1.001
FAU	-0.077	1.001
FBL	-0.011	1.001
FBLN1	0.353	0.017
FBLN2	0.258	0.679
FBLN5	0.265	0.601
FBN1	0.227	0.956
FBP1	0.16	1.001
FCGBP	0.072	1.001
FCGR3A	-0.233	0.931
FCGRT	0.059	1.001
FDFT1	0.016	1.001
FDPS	-0.139	1.001
FGA	-0.017	1.001
FGB	-0.034	1.001
FGD3	0.177	1.001
FGFR1	0.067	1.001
FGFR2	0.158	1.001
FGG	0.047	1.001
FHL1	0.213	0.989
FHL2	0.041	1.001
FKBP10	0.149	1.001
FKBP1A	-0.085	1.001
FKBP4	0.004	1.001
FKBP5	0.249	0.805
FKBP8	-0.109	1.001
FKBP9	0.207	0.996
FLJ23867	-0.196	1
FLNA	0.136	1.001
FLNB	0.133	1.001
FLNC	0.318	0.088
FLOT1	-0.033	1.001
FLOT2	-0.062	1.001
FMO2	0.174	1.001
FMOD	0.29	0.279
FN1	0.057	1.001
FNBP1L	-0.048	1.001
FNDC1	0.078	1.001
FOS	0.165	1.001
FOSB	0.241	0.871
FOXA1	0.057	1.001
FOXM1	-0.292	0.258
FOXO3	0.261	0.65
FOXP4	-0.139	1.001
FRMD6	0.298	0.213
FRS2	0.168	1.001
FRZB	0.279	0.403
FSCN1	-0.11	1.001
FSTL1	0.239	0.886
FTH1	0.146	1.001
FTL	-0.148	1.001
FURIN	-0.109	1.001
FUS	0.219	0.983
FXYD3	-0.055	1.001
FXYD5	0.074	1.001
FZD4	0.377	0.004
G0S2	0.061	1.001
G3BP2	-0.016	1.001
G6PD	0.002	1.001
GAA	0.072	1.001
GAB2	0.026	1.001
GABARAP	0.136	1.001
GABRP	-0.059	1.001
GALNT6	0.119	1.001
GALNT7	0.144	1.001
GANAB	-0.052	1.001
GAPDH	-0.256	0.712
GARS	-0.191	1
GAS5	-0.022	1.001
GAS6	0.183	1.001
GATA3	0.186	1.001
GBAS	0.052	1.001
GBP1	-0.201	1
GBP2	0.048	1.001
GBP4	-0.148	1.001
GDAP1	0.031	1.001
GDF9	0.089	1.001
GDI1	-0.264	0.612
GDI2	-0.093	1.001
GFPT1	-0.095	1.001
GFRA1	0.266	0.582
GGCT	0.063	1.001
GHITM	-0.038	1.001
GJA1	0.307	0.146
GJB2	0.018	1.001
GLA	0.186	1.001
GLG1	-0.029	1.001
GLO1	-0.213	0.989
GLTSCR2	0.146	1.001
GLUD1	0.183	1.001
GLUL	0.27	0.515
GLYATL2	0.17	1.001
GNAI2	0.166	1.001
GNAS	-0.13	1.001
GNB1	-0.297	0.221
GNB2	-0.009	1.001
GNB2L1	0.062	1.001
GNG12	0.217	0.985
GNS	0.115	1.001
GOLGA4	0.097	1.001
GOLGB1	0.093	1.001
GOLM1	0.164	1.001
GOT2	-0.192	1
GP2	0.147	1.001
GPAA1	0.005	1.001
GPAM	0.194	1
GPC1	0.069	1.001
GPC3	0.23	0.939
GPC4	0.262	0.641
GPD1	0.352	0.019
GPI	-0.194	1
GPNMB	0.068	1.001
GPR56	-0.175	1.001
GPRC5A	0.154	1.001
GPX1	-0.001	1.001
GPX3	0.18	1.001
GPX4	0.041	1.001
GRB2	-0.123	1.001
GRB7	-0.048	1.001
GREB1	0.169	1.001
GRIA2	0.031	1.001
GRINA	-0.018	1.001
GRLF1	0.256	0.715
GRN	-0.073	1.001
GSN	0.097	1.001
GSPT1	0.191	1
GSTM1	0.164	1.001
GSTM2	0.135	1.001
GSTM3	0.078	1.001
GSTM5	0.409	0.001
GSTP1	-0.116	1.001
GTF2I	0.298	0.216
GTF2IP1	0.036	1.001
GUK1	0.019	1.001
GUSB	0.147	1.001
GYG2	0.156	1.001
H19	0.185	1.001
H1F0	0.085	1.001
H1FX	-0.057	1.001
H2AFJ	0.011	1.001
H2AFY	-0.163	1.001
H2AFZ	-0.301	0.183
H3F3A	0.067	1.001
H3F3B	-0.065	1.001
HADHA	0.17	1.001
HBA2	-0.016	1.001
HBB	0.104	1.001
HDAC2	-0.101	1.001
HDC	0.18	1.001
HDGF	-0.006	1.001
HDLBP	0.111	1.001
HEBP1	0.117	1.001
HECTD1	0.137	1.001
HGSNAT	0.203	0.998
HIF1A	-0.032	1.001
HIGD1A	-0.006	1.001
HINT1	0.046	1.001
HIPK2	0.087	1.001
HIST1H1C	-0.153	1.001
HIST1H2AC	-0.155	1.001
HIST1H2BK	-0.274	0.462
HIST2H2AA3	-0.191	1
HIST2H2BE	-0.1	1.001
HK1	0.147	1.001
HK2	-0.298	0.209
HLA-A	-0.285	0.334
HLA-B	-0.291	0.278
HLA-C	-0.187	1.001
HLA-DPA1	0.123	1.001
HLA-DPB1	0.158	1.001
HLA-DQA1	0.143	1.001
HLA-DQB1	0.186	1.001
HLA-DRA	0.11	1.001
HLA-DRB1	0.153	1.001
HLA-DRB5	0.128	1.001
HLA-E	-0.159	1.001
HLA-F	-0.311	0.128
HLA-H	-0.263	0.617
HM13	-0.236	0.913
HMGA1	-0.166	1.001
HMGB1	0.015	1.001
HMGB2	-0.31	0.13
HMGB3	-0.185	1.001
HMGCS2	0.322	0.079
HMGN1	-0.064	1.001
HMGN2	-0.144	1.001
HMOX1	-0.231	0.936
HN1	-0.253	0.762
HN1L	0.122	1.001
HNRNPA1	0.053	1.001
HNRNPA2B1	-0.134	1.001
HNRNPA3	-0.168	1.001
HNRNPAB	-0.139	1.001
HNRNPC	-0.121	1.001
HNRNPF	0.101	1.001
HNRNPH1	-0.076	1.001
HNRNPK	0.052	1.001
HNRNPU	0.029	1.001
HNRNPUL1	-0.046	1.001
HP1BP3	0.001	1.001
HP	0.25	0.789
HPGD	0.243	0.851
HPX	0.281	0.376
HSP90AA1	-0.139	1.001
HSP90AB1	-0.222	0.972
HSP90B1	-0.192	1
HSPA1A	0.019	1.001
HSPA1B	-0.045	1.001
HSPA2	0.083	1.001
HSPA5	-0.173	1.001
HSPA8	-0.039	1.001
HSPA9	-0.029	1.001
HSPB1	0.176	1.001
HSPB6	0.309	0.139
HSPB8	0.08	1.001
HSPD1	-0.314	0.11
HSPG2	0.234	0.921
HSPH1	-0.061	1.001
HTRA1	0.295	0.237
HTRA3	0.176	1.001
HUWE1	0.056	1.001
HYOU1	-0.126	1.001
IARS2	0.187	1.001
IBSP	-0.296	0.233
ICAM1	0.066	1.001
IDH1	0.05	1.001
IDH2	-0.089	1.001
IDI1	-0.228	0.95
IDO1	-0.19	1
IDS	0.02	1.001
IER2	0.084	1.001
IER3	-0.037	1.001
IFI16	-0.08	1.001
IFI27	-0.201	1
IFI30	-0.241	0.877
IFI44L	-0.184	1.001
IFI6	-0.215	0.988
IFIT1	-0.146	1.001
IFIT2	-0.169	1.001
IFIT3	-0.223	0.968
IFITM1	0.019	1.001
IFITM2	0.149	1.001
IFITM3	0.053	1.001
IGF1R	0.06	1.001
IGF2	0.297	0.218
IGF2R	0.07	1.001
IGFBP2	0.231	0.938
IGFBP3	0.03	1.001
IGFBP4	0.19	1.001
IGFBP5	0.104	1.001
IGFBP7	0.082	1.001
IGJ	0.216	0.985
IGSF1	0.271	0.504
IGSF3	0.177	1.001
IL13RA1	0.268	0.539
IL1R1	0.084	1.001
IL32	-0.084	1.001
IL6ST	0.244	0.848
ILF2	-0.057	1.001
ILF3	-0.036	1.001
IMPAD1	-0.172	1.001
IMPDH2	0.166	1.001
INADL	0.171	1.001
INSIG1	-0.174	1.001
INSR	0.068	1.001
IPO5	0.054	1.001
IPO7	-0.064	1.001
IQGAP1	0.116	1.001
IRAK1	-0.13	1.001
IRF2BP2	0.164	1.001
ISG15	-0.266	0.567
ISLR	0.208	0.996
ITGA11	0.102	1.001
ITGA3	0.027	1.001
ITGA5	0.053	1.001
ITGA6	-0.022	1.001
ITGAV	0.142	1.001
ITGB1	0.071	1.001
ITGB2	-0.225	0.964
ITGB4	0.065	1.001
ITGB5	0.237	0.904
ITGB6	0.184	1.001
ITIH5	0.348	0.02
ITM2B	0.178	1.001
ITPR1	0.109	1.001
ITPR2	0.059	1.001
ITPR3	-0.111	1.001
ITPRIPL2	0.294	0.24
JAK1	0.134	1.001
JTB	0.061	1.001
JUN	0.137	1.001
JUNB	0.196	1
JUND	0.002	1.001
JUP	0.013	1.001
KBTBD10	0.119	1.001
KCNE4	0.083	1.001
KCNJ3	0.047	1.001
KCTD12	0.311	0.127
KCTD3	0.221	0.98
KDELR1	-0.003	1.001
KDELR2	-0.02	1.001
KDM2A	0.029	1.001
KDM4B	0.176	1.001
KDM5B	0.175	1.001
KIAA0040	0.242	0.868
KIAA0100	0.059	1.001
KIAA0182	-0.099	1.001
KIAA0196	0.049	1.001
KIAA0319L	0.095	1.001
KIAA1217	0.177	1.001
KIAA1324	0.074	1.001
KIAA1429	-0.013	1.001
KIAA1467	0.147	1.001
KIAA1522	-0.014	1.001
KIF13B	0.346	0.025
KIF5B	0.013	1.001
KIT	0.144	1.001
KITLG	0.217	0.985
KLF6	0.128	1.001
KLHDC7B	-0.061	1.001
KLK14	0.086	1.001
KLK5	0.085	1.001
KLK6	0.045	1.001
KLK7	0.082	1.001
KPNA2	-0.258	0.694
KPNB1	-0.095	1.001
KRT10	0.055	1.001
KRT13	0.073	1.001
KRT1	0.177	1.001
KRT14	0.191	1
KRT15	0.12	1.001
KRT16	0.049	1.001
KRT17	0.106	1.001
KRT18	0.236	0.906
KRT19	0.06	1.001
KRT23	0.031	1.001
KRT4	0.083	1.001
KRT5	0.162	1.001
KRT6A	0.019	1.001
KRT6B	0.001	1.001
KRT7	0.118	1.001
KRT81	0.098	1.001
KRT8	0.215	0.988
KRTCAP2	-0.053	1.001
KTN1	0.185	1.001
LACRT	0.152	1.001
LAD1	-0.042	1.001
LALBA	-0.153	1.001
LAMA3	0.06	1.001
LAMA4	0.112	1.001
LAMA5	0.166	1.001
LAMB1	0.122	1.001
LAMB2	0.264	0.612
LAMB3	0.274	0.462
LAMC1	0.135	1.001
LAMC2	0.069	1.001
LAMP1	0.169	1.001
LAMP2	0.048	1.001
LAPTM4A	0.098	1.001
LAPTM4B	-0.17	1.001
LAPTM5	-0.166	1.001
LARP1	-0.012	1.001
LASP1	-0.152	1.001
LASS2	0.096	1.001
LASS6	0.033	1.001
LBP	0.204	0.998
LCN2	0.091	1.001
LCP1	0.029	1.001
LDB3	0.284	0.34
LDHA	-0.208	0.996
LDHB	-0.256	0.716
LENG8	-0.002	1.001
LEP	0.267	0.548
LGALS1	0.019	1.001
LGALS3	0.288	0.305
LGALS3BP	-0.122	1.001
LGMN	-0.042	1.001
LIFR	0.213	0.99
LIMA1	0.34	0.035
LIMCH1	0.148	1.001
LIPA	0.001	1.001
LIPE	0.227	0.953
LITAF	0.192	1
LMAN1	-0.058	1.001
LMAN2	0.006	1.001
LMNA	0.176	1.001
LMO4	-0.228	0.953
LOC643719	0.024	1.001
LOC647979	0.142	1.001
LOC653566	0.007	1.001
LOC96610	-0.071	1.001
LONP2	0.002	1.001
LPCAT1	-0.197	1
LPGAT1	0.152	1.001
LPL	0.1	1.001
LRBA	0.051	1.001
LRIG1	0.202	1
LRP10	0.255	0.745
LRP1	0.289	0.29
LRP2	-0.021	1.001
LRP5	0.06	1.001
LRPPRC	-0.078	1.001
LRRC15	0.228	0.951
LRRC59	-0.197	1
LSR	-0.164	1.001
LTBP1	0.085	1.001
LTBP2	0.261	0.65
LTBP3	0.259	0.669
LTF	0.28	0.392
LUM	0.202	1
LUZP6	-0.081	1.001
LY6E	-0.102	1.001
LYPD3	0.071	1.001
LYPLA1	-0.122	1.001
LYZ	-0.166	1.001
MACF1	-0.019	1.001
MAGED1	0.097	1.001
MAGED2	0.17	1.001
MAL2	-0.031	1.001
MALAT1	0.107	1.001
MAN1A1	0.074	1.001
MAOA	0.187	1.001
MAOB	0.275	0.452
MAP1B	0.018	1.001
MAP3K1	0.377	0.004
MAP4	0.145	1.001
MAP4K4	-0.065	1.001
MAPKAPK2	0.027	1.001
MAPT	0.281	0.377
MARCKS	-0.107	1.001
MARCKSL1	-0.16	1.001
MAT2A	0.127	1.001
MATN2	0.247	0.825
MATR3	0.153	1.001
MAZ	-0.038	1.001
MB	0.027	1.001
MBNL1	0.145	1.001
MBOAT7	-0.039	1.001
MBTPS1	-0.084	1.001
MCAM	-0.04	1.001
MCCC2	0.181	1.001
MCL1	0.08	1.001
MCM3	-0.134	1.001
MCM4	-0.23	0.939
MCM7	-0.189	1.001
MDH2	0.013	1.001
MDK	0.059	1.001
MDM2	-0.077	1.001
MED13	-0.063	1.001
MED13L	-0.003	1.001
MED1	-0.132	1.001
MED24	0.059	1.001
MEGF9	0.111	1.001
MEST	0.272	0.489
MET	0.144	1.001
METTL7A	0.183	1.001
MFAP4	0.468	0.001
MFAP5	0.082	1.001
MFGE8	-0.061	1.001
MGAT4A	-0.074	1.001
MGEA5	0.082	1.001
MGLL	0.071	1.001
MGP	0.186	1.001
MGST1	0.015	1.001
MIA3	0.136	1.001
MICAL2	0.147	1.001
MIF	-0.12	1.001
MKI67	-0.262	0.634
MKL2	0.303	0.175
MKNK2	0.182	1.001
MLEC	0.158	1.001
MLF2	-0.164	1.001
MLLT4	-0.045	1.001
MLLT6	0.006	1.001
MLPH	0.192	1
MME	0.221	0.977
MMP11	0.011	1.001
MMP13	0.066	1.001
MMP1	-0.142	1.001
MMP14	0.119	1.001
MMP2	0.31	0.131
MMP7	-0.111	1.001
MMP9	-0.225	0.966
MORF4L2	-0.221	0.978
MPZL1	0.125	1.001
MRC2	0.184	1.001
MRFAP1	-0.014	1.001
MRPS30	-0.081	1.001
MS4A7	0.191	1
MSL1	-0.025	1.001
MSLN	-0.013	1.001
MSMB	0.085	1.001
MSN	-0.133	1.001
MT2A	-0.267	0.555
MTCH1	-0.146	1.001
MTDH	-0.143	1.001
MTSS1	0.016	1.001
MTUS1	0.256	0.712
MUC1	0.295	0.237
MUC16	0.055	1.001
MUC2	-0.112	1.001
MUC5B	0.097	1.001
MUC6	0.375	0.005
MUCL1	0.224	0.966
MVP	0.158	1.001
MX1	-0.18	1.001
MXRA5	0.257	0.708
MXRA8	0.288	0.303
MYADM	0.195	1
MYB	0.096	1.001
MYBL2	-0.247	0.825
MYBPC1	0.267	0.554
MYC	-0.15	1.001
MYH11	0.261	0.65
MYH14	-0.029	1.001
MYH2	0.1	1.001
MYH7	-0.08	1.001
MYH9	0.063	1.001
MYL12A	-0.052	1.001
MYL12B	-0.044	1.001
MYL1	0.083	1.001
MYL2	0.036	1.001
MYL6	0.035	1.001
MYL9	0.157	1.001
MYLK	0.117	1.001
MYLPF	0.117	1.001
MYO10	-0.042	1.001
MYO1C	0.242	0.862
MYO1D	0.124	1.001
MYO6	0.189	1.001
MYOC	0.259	0.675
MYOF	0.17	1.001
MYOZ1	0.093	1.001
MYST3	0.119	1.001
MYST4	0.065	1.001
NAA50	-0.131	1.001
NACA	0.087	1.001
NAMPT	0.09	1.001
NAP1L1	-0.101	1.001
NAPA	0.087	1.001
NARS	-0.097	1.001
NAT1	0.367	0.01
NBL1	-0.057	1.001
NBR1	0.072	1.001
NCALD	0.101	1.001
NCAN	-0.144	1.001
NCAPD2	-0.125	1.001
NCKAP1	-0.005	1.001
NCL	-0.316	0.098
NCOA4	0.169	1.001
NCOR2	0.069	1.001
NCRNA00188	0.054	1.001
NCSTN	0.091	1.001
NDRG1	-0.235	0.916
NDRG2	0.123	1.001
NDST1	0.293	0.251
NDUFA13	-0.047	1.001
NDUFA4	-0.07	1.001
NDUFB9	-0.212	0.992
NDUFC2	-0.033	1.001
NDUFS5	-0.157	1.001
NEAT1	0.165	1.001
NEB	-0.043	1.001
NEBL	0.078	1.001
NELL2	0.141	1.001
NES	0.085	1.001
NET1	-0.082	1.001
NFE2L1	-0.118	1.001
NFIB	-0.01	1.001
NFIX	0.169	1.001
NGRN	-0.057	1.001
NID1	0.097	1.001
NKAIN1	0.072	1.001
NME1	-0.256	0.713
NME2	-0.195	1
NME4	0.109	1.001
NNMT	0.137	1.001
NOMO1	0.011	1.001
NONO	-0.159	1.001
NOTCH2	0.156	1.001
NOTCH3	0.065	1.001
NPC2	0.109	1.001
NPDC1	0.091	1.001
NPEPPS	0.093	1.001
NPM1	-0.202	1
NPNT	0.242	0.864
NPTX1	0.064	1.001
NPY1R	0.148	1.001
NQO1	0.024	1.001
NR2F2	0.311	0.124
NR4A1	0.142	1.001
NRAP	0.102	1.001
NRAS	-0.012	1.001
NRIP1	0.25	0.797
NRIP3	-0.048	1.001
NRP1	0.203	0.998
NTN4	0.285	0.333
NTRK2	0.117	1.001
NTS	0.141	1.001
NUCB1	0.051	1.001
NUCB2	0	1.001
NUCKS1	0.093	1.001
NUFIP2	-0.074	1.001
NUMA1	0.122	1.001
NUP210	0.016	1.001
NUPR1	-0.037	1.001
OAS1	-0.154	1.001
OAS2	-0.067	1.001
OAS3	-0.162	1.001
OAT	-0.038	1.001
OAZ1	-0.084	1.001
OBSCN	0.109	1.001
OGN	0.336	0.04
OGT	0.062	1.001
OLFM4	0.169	1.001
OLFML2B	0.149	1.001
OLFML3	0.184	1.001
ORM1	0.048	1.001
ORMDL3	-0.026	1.001
OS9	0.026	1.001
OSBPL8	0.102	1.001
OXTR	0.113	1.001
P4HA1	0.021	1.001
P4HB	-0.249	0.808
PABPC1	-0.205	0.998
PABPC4	-0.23	0.94
PADI2	-0.033	1.001
PAICS	-0.234	0.922
PAK1	-0.071	1.001
PALLD	0.147	1.001
PALM2-AKAP2	0.097	1.001
PAM	0.134	1.001
PAPSS1	-0.226	0.957
PAPSS2	0.11	1.001
PARD6B	0.15	1.001
PARK7	-0.158	1.001
PARP10	-0.067	1.001
PARP1	0.048	1.001
PARP14	-0.086	1.001
PARP9	-0.055	1.001
PBX1	0.146	1.001
PBXIP1	0.219	0.984
PCBP1	-0.054	1.001
PCBP2	0.146	1.001
PCGF2	-0.032	1.001
PCM1	0.152	1.001
PCMTD1	0.073	1.001
PCNA	-0.288	0.305
PCOLCE	0.197	1
PCSK1	-0.094	1.001
PCSK6	-0.039	1.001
PCYOX1	-0.033	1.001
PDCD4	0.321	0.081
PDE4DIP	0.031	1.001
PDGFRA	0.248	0.816
PDGFRB	0.222	0.972
PDIA3	-0.172	1.001
PDIA3P	-0.145	1.001
PDIA4	0.057	1.001
PDIA6	-0.201	1
PDK4	0.304	0.166
PDLIM1	0.232	0.934
PDLIM3	0.119	1.001
PDLIM5	-0.108	1.001
PDXDC1	0.234	0.921
PDXK	-0.095	1.001
PDZK1	0.266	0.578
PEA15	0.142	1.001
PEBP1	-0.092	1.001
PEG10	0.081	1.001
PEG3	0.095	1.001
PERP	0.069	1.001
PFDN5	0.155	1.001
PFKFB3	0.17	1.001
PFKL	-0.111	1.001
PFKP	-0.142	1.001
PFN1	-0.027	1.001
PFN2	-0.304	0.168
PGAP3	0	1.001
PGD	-0.251	0.776
PGK1	-0.194	1
PGR	0.295	0.236
PGRMC1	0.075	1.001
PHB2	0.009	1.001
PHB	-0.157	1.001
PHGDH	-0.106	1.001
PHLDA1	-0.086	1.001
PI15	0.059	1.001
PI3	0.025	1.001
PICALM	-0.069	1.001
PIGR	0.383	0.003
PIGT	0.148	1.001
PIK3R1	0.358	0.015
PIK3R3	0.059	1.001
PIP4K2B	-0.003	1.001
PIP	0.237	0.904
PJA2	0.26	0.657
PKM2	-0.146	1.001
PKN1	-0.014	1.001
PKP1	0.07	1.001
PLA2G16	0.157	1.001
PLA2G2A	0.308	0.14
PLAT	0.017	1.001
PLAU	-0.074	1.001
PLD3	-0.104	1.001
PLEC	0.102	1.001
PLEKHF2	0.125	1.001
PLIN1	0.328	0.057
PLIN4	0.347	0.025
PLK2	0.047	1.001
PLOD1	-0.141	1.001
PLOD2	-0.145	1.001
PLP1	0.199	1
PLP2	-0.224	0.966
PLS3	-0.036	1.001
PLTP	-0.086	1.001
PLUNC	0.134	1.001
PLVAP	0.109	1.001
PLXNB2	0.099	1.001
PLXND1	-0.053	1.001
PMEPA1	0.233	0.928
PMP22	0.181	1.001
PNMT	0.214	0.989
PNPLA2	0.283	0.357
PODXL	-0.088	1.001
POLR2A	0.085	1.001
POSTN	0.248	0.816
PPA1	-0.132	1.001
PPAP2B	0.253	0.759
PPAPDC1B	0.086	1.001
PPDPF	0.027	1.001
PPFIA1	-0.044	1.001
PPIA	-0.219	0.984
PPIB	-0.123	1.001
PPIF	0.028	1.001
PPP1CA	-0.154	1.001
PPP1CB	-0.041	1.001
PPP1R1B	0.136	1.001
PPP2R1A	-0.048	1.001
PPP2R4	0.167	1.001
PPT1	-0.058	1.001
PRAME	-0.108	1.001
PRCP	0.369	0.01
PRDX1	-0.251	0.78
PRDX2	-0.029	1.001
PRDX3	-0.01	1.001
PRDX5	-0.019	1.001
PRDX6	0.044	1.001
PRELP	0.138	1.001
PREX1	0.195	1
PRG4	0.319	0.085
PRKACB	-0.052	1.001
PRKAR1A	0.025	1.001
PRKAR2B	0.145	1.001
PRKCSH	-0.03	1.001
PRKDC	-0.053	1.001
PRKRIR	-0.041	1.001
PRLR	0.156	1.001
PRNP	-0.139	1.001
PROL1	0.232	0.934
PROM1	-0.048	1.001
PROM2	0.115	1.001
PROSC	0.065	1.001
PRPF19	0.077	1.001
PRPF6	0.046	1.001
PRPF8	0.18	1.001
PRR4	-0.038	1.001
PRRX1	0.187	1.001
PRSS23	0.081	1.001
PRSS8	0.314	0.113
PSAP	-0.035	1.001
PSD3	0.305	0.158
PSMA6	-0.097	1.001
PSMA7	-0.25	0.794
PSMB3	-0.204	0.998
PSMB4	-0.048	1.001
PSMC5	-0.118	1.001
PSMD2	-0.115	1.001
PSMD3	-0.216	0.985
PSMD4	0.01	1.001
PSMD8	-0.132	1.001
PSME1	0.058	1.001
PSME2	-0.076	1.001
PSME4	-0.149	1.001
PTGES3	-0.089	1.001
PTGES	0.005	1.001
PTGFRN	0.321	0.081
PTHLH	0.236	0.912
PTK2	-0.05	1.001
PTK7	-0.071	1.001
PTMA	-0.192	1
PTMS	-0.036	1.001
PTN	0.204	0.998
PTP4A1	-0.119	1.001
PTP4A2	0.024	1.001
PTPLAD1	0.019	1.001
PTPN11	-0.105	1.001
PTPN1	0.035	1.001
PTPRC	-0.018	1.001
PTPRF	-0.152	1.001
PTPRK	0.172	1.001
PTPRT	0.295	0.233
PTRF	0.166	1.001
PTTG1IP	0.039	1.001
PUF60	-0.047	1.001
PVRL2	0.241	0.87
PXDN	0.101	1.001
PYCR1	-0.091	1.001
PYGB	0.097	1.001
PYGL	0.126	1.001
PYGM	0.091	1.001
QDPR	0.081	1.001
QSOX1	-0.021	1.001
RAB11A	-0.064	1.001
RAB11FIP1	0.141	1.001
RAB1B	-0.009	1.001
RAB31	0.235	0.915
RAB5B	0.128	1.001
RAB6A	0.021	1.001
RAB7A	-0.212	0.991
RABEP1	0.245	0.838
RAC1	0.077	1.001
RAD21	-0.152	1.001
RAD23B	-0.126	1.001
RALGAPB	0.083	1.001
RALY	-0.082	1.001
RAMP3	0.173	1.001
RAN	-0.243	0.849
RANBP2	0.09	1.001
RAP2C	0.106	1.001
RARA	0.119	1.001
RARRES1	-0.13	1.001
RARRES3	0.184	1.001
RBBP4	-0.225	0.966
RBBP7	0.068	1.001
RBBP8	0.089	1.001
RBM3	0.336	0.04
RBM39	0.075	1.001
RBM47	0.164	1.001
RBP1	-0.146	1.001
RBP4	0.245	0.836
RCAN1	0.139	1.001
RCC2	-0.232	0.934
RCN1	-0.009	1.001
RDH10	-0.149	1.001
REEP5	0.15	1.001
REEP6	0.374	0.005
REPS2	0.294	0.246
RERG	0.183	1.001
RET	0.084	1.001
RETSAT	0.164	1.001
RGL2	0.172	1.001
RGS2	0.027	1.001
RGS5	0.107	1.001
RHOA	0.18	1.001
RHOB	0.282	0.363
RHOBTB3	0.062	1.001
RHOC	0.164	1.001
RIMS4	0.057	1.001
RNASE1	-0.134	1.001
RNF187	0.128	1.001
RNF19A	0.077	1.001
RNF213	-0.007	1.001
ROD1	-0.15	1.001
RPL10	0.115	1.001
RPL10A	0.071	1.001
RPL11	0.003	1.001
RPL12	-0.059	1.001
RPL13	-0.09	1.001
RPL13A	0.01	1.001
RPL14	0.033	1.001
RPL15	0.057	1.001
RPL17	0.082	1.001
RPL18	-0.011	1.001
RPL18A	-0.083	1.001
RPL19	-0.202	1
RPL22	-0.068	1.001
RPL23	-0.173	1.001
RPL23A	-0.1	1.001
RPL24	-0.007	1.001
RPL26	0.109	1.001
RPL27	-0.022	1.001
RPL27A	-0.038	1.001
RPL28	-0.068	1.001
RPL29	0.086	1.001
RPL30	-0.126	1.001
RPL31	0.02	1.001
RPL32	0.064	1.001
RPL34	0.047	1.001
RPL35	-0.13	1.001
RPL35A	0.002	1.001
RPL3	0.024	1.001
RPL36	-0.073	1.001
RPL37	0.002	1.001
RPL37A	-0.096	1.001
RPL38	-0.115	1.001
RPL41	0.204	0.998
RPL4	-0.123	1.001
RPL5	-0.08	1.001
RPL6	0.055	1.001
RPL7A	-0.02	1.001
RPL8	-0.074	1.001
RPL9	0.123	1.001
RPLP0	-0.083	1.001
RPLP1	-0.046	1.001
RPLP2	0.05	1.001
RPN1	-0.265	0.586
RPN2	-0.195	1
RPS10	-0.029	1.001
RPS11	-0.009	1.001
RPS12	0.08	1.001
RPS13	-0.005	1.001
RPS14	0.104	1.001
RPS15	0.026	1.001
RPS15A	0.194	1
RPS16	-0.079	1.001
RPS17	-0.118	1.001
RPS18	-0.034	1.001
RPS19	-0.116	1.001
RPS20	-0.105	1.001
RPS21	-0.108	1.001
RPS23	0.091	1.001
RPS24	0.011	1.001
RPS25	0.004	1.001
RPS2	-0.019	1.001
RPS27A	-0.087	1.001
RPS29	0.052	1.001
RPS3	-0.041	1.001
RPS3A	0.082	1.001
RPS4X	0.179	1.001
RPS5	-0.039	1.001
RPS6	-0.013	1.001
RPS6KB1	-0.074	1.001
RPS7	-0.089	1.001
RPS8	-0.135	1.001
RPS9	-0.02	1.001
RPSA	-0.019	1.001
RPSAP58	-0.038	1.001
RRBP1	-0.124	1.001
RSL1D1	0.101	1.001
RTN3	-0.232	0.933
RTN4	0.073	1.001
RUNX1	0.32	0.083
RYR1	-0.036	1.001
S100A10	0.038	1.001
S100A11	0.033	1.001
S100A13	0.229	0.944
S100A14	0.04	1.001
S100A16	0.053	1.001
S100A1	0.149	1.001
S100A2	-0.037	1.001
S100A4	-0.069	1.001
S100A6	-0.127	1.001
S100A7	0.034	1.001
S100A7A	-0.016	1.001
S100A8	-0.119	1.001
S100A9	-0.08	1.001
S100P	-0.044	1.001
SAA1	0.201	1
SAA2	0.194	1
SAPS3	0.011	1.001
SAR1A	0.006	1.001
SAT1	-0.255	0.738
SCARB1	0.02	1.001
SCARB2	0.096	1.001
SCCPDH	0.137	1.001
SCD	-0.15	1.001
SCG2	0.078	1.001
SCGB1D2	0.273	0.483
SCGB2A1	0.2	1
SCGB2A2	0.263	0.619
SCGB3A1	0.224	0.967
SCNN1A	0.192	1
SCP2	0.075	1.001
SCPEP1	0.123	1.001
SCRN1	-0.025	1.001
SCUBE2	0.262	0.628
SDC1	0.083	1.001
SDC2	-0.02	1.001
SDC4	0.082	1.001
SDCBP	0.001	1.001
SEC14L2	0.303	0.176
SEC16A	0.107	1.001
SEC22B	-0.064	1.001
SEC31A	0.062	1.001
SEC61A1	-0.184	1.001
SEC61G	-0.232	0.934
SEC62	0.012	1.001
SEC63	0.043	1.001
SEL1L	0.252	0.763
SELENBP1	0.371	0.009
SELL	0.011	1.001
SELM	0.155	1.001
SEMA3C	0.275	0.452
SEMA4B	0.107	1.001
SEPHS2	0.206	0.998
SEPP1	0.143	1.001
SEPT11	0.147	1.001
SEPT2	0.26	0.658
SEPT9	-0.065	1.001
SEPW1	0.126	1.001
SERBP1	-0.224	0.967
SERF2	-0.057	1.001
SERHL2	0.006	1.001
SERHL	-0.014	1.001
SERINC1	0.143	1.001
SERINC2	0.011	1.001
SERP1	-0.089	1.001
SERPINA1	0.106	1.001
SERPINA3	0.122	1.001
SERPINA5	0.203	0.998
SERPINA6	0.011	1.001
SERPINB5	0.001	1.001
SERPINE1	0.14	1.001
SERPINF1	0.202	0.999
SERPING1	0.157	1.001
SERPINH1	-0.011	1.001
SET	-0.254	0.752
SETD7	0.091	1.001
SEZ6L2	0.042	1.001
SF3B1	0.088	1.001
SF3B2	-0.069	1.001
SF3B3	-0.224	0.966
SFN	-0.058	1.001
SFPQ	-0.229	0.942
SFRP1	0.08	1.001
SFRP2	0.342	0.03
SFRP4	0.204	0.998
SFRS1	-0.095	1.001
SFRS5	0.137	1.001
SFRS6	0.118	1.001
SGK3	0.059	1.001
SH3BGRL3	-0.191	1
SH3BGRL	0.155	1.001
SH3BP4	0.077	1.001
SH3D19	0.36	0.014
SHISA2	0.237	0.904
SHISA5	0.09	1.001
SHROOM1	0.275	0.452
SHROOM3	0.225	0.964
SIAH2	0.083	1.001
SIK1	-0.014	1.001
SIPA1L2	-0.006	1.001
SKP1	0.196	1
SLC12A2	0.168	1.001
SLC19A3	0.186	1.001
SLC1A1	0.022	1.001
SLC1A4	-0.027	1.001
SLC1A5	-0.056	1.001
SLC25A3	-0.008	1.001
SLC25A39	-0.203	0.998
SLC25A5	-0.092	1.001
SLC25A6	-0.006	1.001
SLC27A2	-0.037	1.001
SLC29A1	-0.004	1.001
SLC2A10	0.071	1.001
SLC2A1	-0.224	0.966
SLC30A8	0.143	1.001
SLC34A2	0.041	1.001
SLC38A1	0.04	1.001
SLC38A2	-0.046	1.001
SLC39A1	0.045	1.001
SLC39A6	0.145	1.001
SLC39A7	-0.098	1.001
SLC39A8	-0.069	1.001
SLC3A2	-0.129	1.001
SLC40A1	0.244	0.847
SLC43A3	-0.099	1.001
SLC44A1	0.12	1.001
SLC44A2	0.062	1.001
SLC44A4	0.137	1.001
SLC4A7	0.205	0.998
SLC5A6	0.01	1.001
SLC7A2	0.084	1.001
SLC7A5	-0.246	0.832
SLC7A8	0.235	0.914
SLC9A3R1	0.014	1.001
SLC9A3R2	0.229	0.947
SLITRK6	0.097	1.001
SLPI	-0.001	1.001
SMARCA2	0.063	1.001
SMARCA4	-0.127	1.001
SMARCC1	-0.028	1.001
SMARCD2	-0.022	1.001
SMARCE1	0.031	1.001
SMC1A	-0.043	1.001
SMG1	0.118	1.001
SMOC2	0.121	1.001
SMR3B	0.094	1.001
SND1	-0.026	1.001
SNRNP200	0.006	1.001
SNRNP70	-0.025	1.001
SNRPB	-0.207	0.996
SNX3	0.063	1.001
SOCS3	-0.051	1.001
SOD1	-0.167	1.001
SOD2	-0.039	1.001
SON	0.173	1.001
SORBS1	0.315	0.105
SORD	0.03	1.001
SORL1	0.215	0.988
SORT1	-0.186	1.001
SOX10	0.003	1.001
SOX4	-0.047	1.001
SOX9	-0.031	1.001
SPARC	0.26	0.66
SPARCL1	0.355	0.016
SPDEF	0.156	1.001
SPINT1	-0.092	1.001
SPINT2	0.04	1.001
SPON1	0.314	0.114
SPP1	-0.157	1.001
SPTAN1	0.026	1.001
SPTBN1	0.005	1.001
SPTBN2	0.087	1.001
SPTLC2	0.253	0.762
SQLE	-0.283	0.357
SQSTM1	0.107	1.001
SRCAP	0.279	0.396
SREBF1	0.088	1.001
SREBF2	-0.181	1.001
SRP14	0.001	1.001
SRP9	0.137	1.001
SRPR	-0.044	1.001
SRRM2	0.234	0.921
SSFA2	-0.01	1.001
SSR1	-0.189	1.001
SSR2	0.133	1.001
SSR3	-0.028	1.001
SSR4	-0.167	1.001
SSRP1	-0.218	0.985
ST13	-0.068	1.001
ST14	-0.085	1.001
ST3GAL1	0.023	1.001
ST6GAL1	0.18	1.001
STAC2	0.137	1.001
STAR	-0.047	1.001
STARD10	0.077	1.001
STARD3	-0.071	1.001
STAT1	-0.212	0.991
STAT3	0.074	1.001
STAU1	0.014	1.001
STC1	0.114	1.001
STC2	0.14	1.001
STEAP4	0.019	1.001
STIP1	-0.241	0.871
STK38L	0.038	1.001
STMN1	-0.347	0.024
STMN3	0.074	1.001
STOM	0.03	1.001
STRAP	-0.029	1.001
STT3A	0.013	1.001
SUB1	-0.011	1.001
SULF1	0.082	1.001
SULF2	0.287	0.314
SUMF2	0.048	1.001
SUMO2	-0.21	0.994
SUN2	-0.011	1.001
SUPT5H	-0.097	1.001
SUPT6H	0.047	1.001
SURF4	-0.015	1.001
SUSD2	0.193	1
SUSD3	0.229	0.941
SVEP1	0.303	0.172
SVIL	0.07	1.001
SYNCRIP	-0.046	1.001
SYNE2	0.084	1.001
SYNGR2	-0.073	1.001
SYNM	-0.054	1.001
SYNPO	0.322	0.076
SYNPO2	0.217	0.985
SYT13	-0.081	1.001
SYT1	0.315	0.104
SYT7	0.029	1.001
SYTL2	0.1	1.001
TACC1	0.296	0.227
TACSTD2	0.094	1.001
TAGLN2	-0.005	1.001
TAGLN	0.155	1.001
TALDO1	-0.095	1.001
TANC2	0.078	1.001
TAP1	-0.264	0.615
TAP2	-0.281	0.382
TAPBP	-0.052	1.001
TAT	0.121	1.001
TAX1BP1	0.081	1.001
TBC1D9	0.117	1.001
TBL1XR1	0.02	1.001
TBX3	0.016	1.001
TC2N	0.099	1.001
TCAP	-0.076	1.001
TCEAL4	0.054	1.001
TCEB2	0.029	1.001
TCN1	0.151	1.001
TCP1	-0.122	1.001
TENC1	0.346	0.025
TEX2	0.162	1.001
TF	0.115	1.001
TFAP2A	-0.079	1.001
TFAP2B	0.298	0.215
TFCP2L1	-0.028	1.001
TFDP1	-0.096	1.001
TFF1	0.161	1.001
TFF3	0.086	1.001
TFRC	-0.043	1.001
TGFBI	-0.096	1.001
TGFBR1	0.045	1.001
TGFBR2	0.317	0.092
TGFBR3	0.29	0.282
TGM2	0.087	1.001
TGOLN2	0.216	0.985
THBS1	0.155	1.001
THBS2	0.175	1.001
THBS4	0.384	0.003
THSD4	0.13	1.001
THY1	0.071	1.001
TIMP1	0.176	1.001
TIMP2	0.216	0.987
TIMP3	0.168	1.001
TK1	-0.262	0.632
TKT	-0.219	0.984
TLN1	0.063	1.001
TM2D2	0.183	1.001
TM4SF1	-0.149	1.001
TM9SF2	0.099	1.001
TM9SF3	0.009	1.001
TMBIM1	0.027	1.001
TMBIM6	0.221	0.977
TMC4	0.217	0.985
TMC5	0.333	0.046
TMCO1	0.048	1.001
TMED10	0.172	1.001
TMED2	-0.019	1.001
TMED3	-0.068	1.001
TMED9	-0.107	1.001
TMEM123	0	1.001
TMEM132A	-0.124	1.001
TMEM150C	0.072	1.001
TMEM176B	0.015	1.001
TMEM181	0.027	1.001
TMEM30A	0.023	1.001
TMEM47	0.127	1.001
TMEM49	0.045	1.001
TMEM59	-0.105	1.001
TMEM64	0.069	1.001
TMEM66	0.295	0.236
TMEM9	0.122	1.001
TMSB10	-0.07	1.001
TMSL3	0.094	1.001
TNC	0.13	1.001
TNFAIP2	-0.025	1.001
TNFSF10	0.125	1.001
TNKS1BP1	0.13	1.001
TNNC1	0.121	1.001
TNNC2	0.106	1.001
TNNI1	0.162	1.001
TNNT1	0.088	1.001
TNNT3	0.371	0.008
TNRC18	0.201	1
TNS1	0.357	0.016
TNS3	0.267	0.555
TNXB	0.382	0.003
TOB1	-0.036	1.001
TOMM20	0.013	1.001
TOMM6	-0.1	1.001
TOMM7	0.13	1.001
TOP2A	-0.252	0.766
TOP2B	0.221	0.98
TP53I11	0.059	1.001
TP53INP1	0.221	0.978
TPD52	-0.128	1.001
TPI1	-0.248	0.808
TPM1	0.14	1.001
TPM2	0.029	1.001
TPM3	-0.091	1.001
TPM4	0.055	1.001
TPP1	0.237	0.906
TPR	0.141	1.001
TPRG1	0.25	0.78
TPSB2	0.36	0.015
TPT1	0.106	1.001
TPX2	-0.283	0.348
TRAF4	-0.2	1
TRAM1	-0.06	1.001
TRH	0.014	1.001
TRIB1	0.121	1.001
TRIM28	-0.055	1.001
TRIM29	0.036	1.001
TRIP12	0.067	1.001
TRPA1	-0.028	1.001
TRPS1	0.104	1.001
TSC22D1	0.202	1
TSC22D3	0.323	0.075
TSKU	0.101	1.001
TSPAN1	0.06	1.001
TSPAN13	0.188	1.001
TSPAN15	0.244	0.845
TSPAN3	-0.171	1.001
TSPO	-0.068	1.001
TSTA3	0.097	1.001
TTC3	0.154	1.001
TTC39A	0.176	1.001
TTLL12	-0.036	1.001
TTN	0.004	1.001
TTYH3	-0.072	1.001
TUBA1A	0.016	1.001
TUBA1B	-0.159	1.001
TUBA1C	-0.219	0.984
TUBB	-0.208	0.996
TUBB2C	-0.115	1.001
TUBB3	-0.165	1.001
TUFM	0.123	1.001
TUG1	0.021	1.001
TUSC5	0.297	0.224
TXN	-0.265	0.586
TXNDC5	-0.024	1.001
TXNIP	0.272	0.489
TYMP	-0.044	1.001
UBA1	0.019	1.001
UBA52	-0.109	1.001
UBAP2L	-0.061	1.001
UBB	0.068	1.001
UBC	0.009	1.001
UBD	-0.032	1.001
UBE2D3	-0.107	1.001
UBE2L6	-0.109	1.001
UBE2V1	-0.038	1.001
UBE2Z	-0.019	1.001
UBR4	-0.062	1.001
UBR5	0.029	1.001
UCP2	0.241	0.87
UFC1	0.016	1.001
UGDH	0.131	1.001
UGP2	-0.025	1.001
UGT2B11	0.228	0.95
UGT2B4	0.047	1.001
UQCRB	-0.181	1.001
UQCRFS1	-0.03	1.001
UQCRQ	0.112	1.001
USP14	-0.139	1.001
USP22	0.193	1
USP25	0.095	1.001
USP32	-0.065	1.001
USP9X	0.158	1.001
UTRN	0.321	0.081
VAT1	-0.063	1.001
VAV3	0.254	0.752
VCAM1	-0.217	0.985
VCAN	0.218	0.985
VCL	0.165	1.001
VCP	-0.15	1.001
VDAC1	-0.083	1.001
VDAC3	-0.09	1.001
[truncated: 54 more rows]

## Sheet: DLV2_SNVs
sig_genes	corr	p_val
GATA3	-0.03	1.001
DYNC1H1	-0.096	1.001
HYDIN	-0.139	0.993
TP53	-0.264	0.083
RYR1	-0.152	0.967
SPTA1	-0.128	1
SPEN	0.057	1.001
HMCN1	-0.049	1.001
RYR2	-0.119	1
LRP2	-0.155	0.955
TTN	-0.119	1
APOB	-0.07	1.001
MUC4	-0.102	1.001
MUC17	-0.053	1.001
KMT2C	-0.022	1.001
DNAH11	-0.151	0.968
CSMD3	-0.007	1.001
ZFHX4	-0.057	1.001
HUWE1	-0.066	1.001
TBX3	0	1.001
KMT2D	-0.065	1.001
MAP2K4	0.01	1.001
NCOR1	0.045	1.001
PIK3CA	0.266	0.079
CDH1	0.263	0.085
SYNE2	-0.017	1.001
MUC16	-0.188	0.714
ARID1A	0.044	1.001
MYH9	-0.091	1.001
NEB	0.042	1.001
GPR98	0.017	1.001
FOXA1	0.094	1.001
NF1	-0.09	1.001
FLG	0.068	1.001
CACNA1E	-0.044	1.001
DNAH14	-0.135	0.998
LRP1B	-0.199	0.584
XIRP2	0.011	1.001
KIAA1109	-0.049	1.001
MAP3K1	0.05	1.001
MDN1	-0.056	1.001
RELN	-0.159	0.943
ABCA13	-0.124	1
PKHD1L1	-0.064	1.001
MXRA5	-0.041	1.001
PTEN	0.1	1.001
SYNE1	-0.061	1.001
FAT3	-0.129	1
FAT1	-0.055	1.001
DNAH8	-0.059	1.001
CSMD1	0.183	0.757
DMD	-0.006	1.001
AKAP9	0.065	1.001
TEX15	0.048	1.001
USH2A	-0.011	1.001
MUC5B	0.089	1.001
MYCBP2	0.061	1.001
DNAH9	0.009	1.001
FCGBP	-0.012	1.001
DNAH17	-0.21	0.455
CSMD2	-0.141	0.988
DST	-0.023	1.001
RYR3	-0.172	0.851
PRUNE2	-0.078	1.001
RUNX1	0.01	1.001
VPS13C	-0.084	1.001
OBSCN	0.015	1.001
PCLO	0.072	1.001

## Sheet: DLV2_miRNA_Seq
sig_genes	corr	p_val
let7a3p	-0.042	1.001
let7a5p	0.163	0.999
let7b3p	0.107	1.001
let7b5p	0.125	1.001
let7c3p	0.257	0.253
let7c5p	0.336	0.007
let7d3p	-0.231	0.516
let7d5p	-0.207	0.793
let7e3p	0.054	1.001
let7e5p	0.039	1.001
let7f5p	0.043	1.001
let7g3p	-0.188	0.944
let7g5p	-0.069	1.001
let7i3p	-0.161	0.999
let7i5p	-0.133	1.001
miR1	0.159	1
miR1005p	0.263	0.205
miR1013p	0.087	1.001
miR103a3p	-0.147	1.001
miR1055p	-0.093	1.001
miR106a5p	-0.01	1.001
miR106b3p	-0.195	0.909
miR106b5p	-0.22	0.651
miR107	-0.217	0.682
miR10a5p	0.295	0.052
miR10b3p	0.215	0.704
miR10b5p	0.281	0.097
miR11803p	-0.22	0.649
miR1225p	0.044	1.001
miR12473p	0.09	1.001
miR12475p	0.116	1.001
miR12515p	-0.017	1.001
miR125a5p	0.054	1.001
miR125b23p	0.289	0.072
miR125b5p	0.272	0.147
miR1263p	0.016	1.001
miR1265p	0.101	1.001
miR12665p	-0.131	1.001
miR1269a	-0.123	1.001
miR1269b	-0.131	1.001
miR1273p	0.255	0.27
miR1275p	0.145	1.001
miR1283p	-0.195	0.911
miR12873p	-0.179	0.978
miR12875p	-0.155	1
miR1295p	-0.222	0.626
miR13013p	-0.188	0.944
miR13065p	-0.24	0.415
miR13073p	-0.302	0.032
miR13075p	-0.309	0.022
miR130a3p	-0.03	1.001
miR130b3p	-0.242	0.393
miR130b5p	-0.206	0.803
miR1323p	-0.087	1.001
miR133a3p	0.03	1.001
miR133b	0.119	1.001
miR1345p	0.234	0.475
miR135a5p	0.081	1.001
miR135b5p	-0.192	0.927
miR1363p	0.174	0.985
miR1365p	0.069	1.001
miR1393p	0.04	1.001
miR1395p	0.18	0.97
miR1403p	-0.024	1.001
miR1405p	-0.082	1.001
miR1413p	-0.107	1.001
miR1415p	-0.032	1.001
miR1423p	-0.173	0.986
miR1425p	-0.109	1.001
miR1433p	0.064	1.001
miR1435p	-0.067	1.001
miR1443p	-0.144	1.001
miR1445p	-0.152	1
miR1453p	0.068	1.001
miR1455p	0.117	1.001
miR14685p	-0.074	1.001
miR146a5p	-0.187	0.945
miR146b3p	-0.132	1.001
miR146b5p	-0.114	1.001
miR148a3p	0.044	1.001
miR148a5p	0.039	1.001
miR148b3p	-0.193	0.918
miR1495p	0.013	1.001
miR1505p	0.011	1.001
miR151a3p	-0.075	1.001
miR151a5p	-0.141	1.001
miR1523p	-0.006	1.001
miR1533p	-0.034	1.001
miR1535p	-0.12	1.001
miR1555p	-0.156	1
miR15a5p	0.039	1.001
miR15b3p	-0.181	0.969
miR15b5p	-0.077	1.001
miR1623p	-0.164	0.999
miR165p	-0.109	1.001
miR173p	-0.265	0.194
miR175p	-0.239	0.42
miR181a23p	0.015	1.001
miR181a3p	0.141	1.001
miR181a5p	0.022	1.001
miR181b3p	-0.015	1.001
miR181b5p	-0.01	1.001
miR181c3p	-0.072	1.001
miR181c5p	-0.042	1.001
miR181d5p	-0.004	1.001
miR1825p	0.193	0.922
miR1835p	-0.046	1.001
miR184	0.09	1.001
miR1855p	-0.216	0.691
miR1865p	-0.261	0.219
miR1873p	-0.106	1.001
miR18a5p	-0.348	0.003
miR190b	0.104	1.001
miR1915p	-0.027	1.001
miR1925p	-0.121	1.001
miR193a3p	-0.13	1.001
miR193a5p	-0.149	1.001
miR193b3p	0.037	1.001
miR1945p	0.033	1.001
miR1955p	0.237	0.458
miR196a5p	0.187	0.946
miR196b5p	0.073	1.001
miR1973p	-0.332	0.007
miR199a3p	0.191	0.936
miR199a5p	0.298	0.044
miR199b3p	0.189	0.943
miR199b5p	0.282	0.091
miR19a3p	-0.292	0.06
miR19b3p	-0.199	0.873
miR200a3p	-0.228	0.546
miR200a5p	-0.138	1.001
miR200b3p	-0.155	1
miR200b5p	-0.221	0.644
miR200c3p	-0.144	1.001
miR200c5p	-0.075	1.001
miR2025p	0.122	1.001
miR203a	0.026	1.001
miR203b3p	-0.045	1.001
miR2045p	0.287	0.079
miR2055p	0.247	0.355
miR206	-0.06	1.001
miR20a3p	-0.139	1.001
miR20a5p	-0.206	0.799
miR20b3p	0.103	1.001
miR20b5p	0.042	1.001
miR2103p	-0.247	0.355
miR213p	-0.08	1.001
miR2143p	0.165	0.998
miR2145p	0.183	0.957
miR2155p	-0.011	1.001
miR215p	-0.036	1.001
miR217	0.124	1.001
miR2185p	0.234	0.48
miR2213p	-0.166	0.996
miR2223p	-0.15	1.001
miR2233p	-0.076	1.001
miR223p	-0.001	1.001
miR2245p	-0.109	1.001
miR225p	-0.011	1.001
miR23555p	-0.14	1.001
miR23a3p	-0.089	1.001
miR23b3p	0.004	1.001
miR2425p	-0.212	0.734
miR243p	-0.223	0.61
miR253p	-0.141	1.001
miR26a5p	0.023	1.001
miR26b3p	-0.037	1.001
miR26b5p	0.031	1.001
miR27a3p	-0.053	1.001
miR27a5p	0.081	1.001
miR27b3p	0.01	1.001
miR283p	0.001	1.001
miR285p	-0.103	1.001
miR29a3p	0.051	1.001
miR29b25p	0.002	1.001
miR29b3p	-0.124	1.001
miR29c3p	0.088	1.001
miR29c5p	0.066	1.001
miR301a3p	-0.366	0.001
miR301a5p	-0.278	0.111
miR30653p	-0.044	1.001
miR30655p	-0.096	1.001
miR30745p	-0.25	0.323
miR30a3p	0.053	1.001
miR30a5p	0.01	1.001
miR30b5p	0.1	1.001
miR30c23p	-0.006	1.001
miR30c5p	-0.036	1.001
miR30d5p	-0.002	1.001
miR30e3p	0.059	1.001
miR30e5p	-0.144	1.001
miR31275p	-0.294	0.055
miR315p	-0.003	1.001
miR320a	0.118	1.001
miR323a3p	0.179	0.978
miR323b3p	-0.033	1.001
miR3243p	-0.191	0.936
miR3245p	-0.232	0.492
miR325p	-0.082	1.001
miR326	-0.196	0.896
miR3283p	-0.203	0.837
miR3305p	-0.234	0.475
miR3313p	-0.198	0.888
miR3353p	0.206	0.807
miR3355p	0.277	0.117
miR3373p	0.298	0.047
miR3383p	-0.155	1
miR3395p	-0.057	1.001
miR33a5p	-0.232	0.497
miR33b5p	-0.041	1.001
miR3403p	-0.134	1.001
miR3405p	-0.049	1.001
miR3423p	0.064	1.001
miR3425p	-0.005	1.001
miR3455p	-0.12	1.001
miR34a5p	-0.158	1
miR34c3p	-0.035	1.001
miR34c5p	0.104	1.001
miR36073p	0.047	1.001
miR3613p	-0.163	0.999
miR3615p	0.023	1.001
miR3625p	-0.051	1.001
miR3633p	0.132	1.001
miR365a3p	0.044	1.001
miR365b3p	0.044	1.001
miR36773p	-0.087	1.001
miR3703p	0.155	1
miR374a3p	-0.096	1.001
miR374a5p	-0.026	1.001
miR374b5p	-0.15	1.001
miR375	-0.045	1.001
miR378a3p	-0.083	1.001
miR378a5p	-0.116	1.001
miR3795p	0.314	0.017
miR3813p	0.154	1
miR3825p	0.335	0.007
miR3835p	0.075	1.001
miR4093p	0.241	0.406
miR4095p	0.26	0.227
miR4103p	0.278	0.114
miR4233p	-0.294	0.055
miR4235p	-0.156	1
miR4245p	0.047	1.001
miR4255p	-0.125	1.001
miR429	-0.191	0.936
miR4313p	0.169	0.993
miR4325p	0.311	0.019
miR4326	-0.217	0.682
miR449a	0.051	1.001
miR450a5p	0.084	1.001
miR450b5p	0.063	1.001
miR451a	-0.155	1
miR4523p	-0.117	1.001
miR4525p	-0.017	1.001
miR4543p	-0.253	0.296
miR4553p	-0.155	1
miR4555p	-0.049	1.001
miR4662a5p	-0.071	1.001
miR47283p	-0.127	1.001
miR4833p	0.201	0.86
miR4835p	0.207	0.791
miR484	-0.031	1.001
miR4865p	-0.181	0.97
miR4933p	0.116	1.001
miR4935p	0.234	0.474
miR4953p	0.225	0.584
miR4975p	0.176	0.984
miR500a3p	-0.16	0.999
miR5013p	-0.277	0.117
miR5035p	-0.068	1.001
miR5053p	-0.195	0.912
miR5055p	-0.23	0.517
miR5083p	-0.003	1.001
miR50935p	0.123	1.001
miR5093p	-0.159	1
miR5115p	-0.166	0.995
miR514a3p	-0.081	1.001
miR5323p	-0.119	1.001
miR5325p	-0.122	1.001
miR5395p	0.189	0.943
miR5423p	0.145	1.001
miR5683	0.061	1.001
miR5743p	-0.025	1.001
miR5765p	-0.213	0.728
miR577	-0.155	1
miR5823p	0.063	1.001
miR5825p	-0.013	1.001
miR5845p	-0.082	1.001
miR5895p	-0.191	0.934
miR5905p	-0.178	0.981
miR5983p	-0.134	1.001
miR6087	-0.059	1.001
miR6153p	0.011	1.001
miR6253p	0.016	1.001
miR6285p	-0.076	1.001
miR6295p	-0.164	0.999
miR65103p	0.091	1.001
miR6523p	-0.056	1.001
miR6535p	0.187	0.945
miR6543p	0.218	0.67
miR6605p	-0.103	1.001
miR664a3p	0.232	0.497
miR6753p	0.14	1.001
miR7083p	-0.027	1.001
miR7085p	-0.044	1.001
miR713p	-0.152	1
miR7443p	-0.187	0.947
miR7445p	-0.234	0.474
miR7583p	0.197	0.895
miR7663p	-0.01	1.001
miR7675p	-0.05	1.001
miR7695p	-0.266	0.189
miR8743p	-0.154	1
miR8855p	0.029	1.001
miR8873p	-0.2	0.861
miR8893p	0.191	0.932
miR891a5p	-0.099	1.001
miR92a3p	-0.244	0.376
miR92b3p	0.002	1.001
miR933p	-0.198	0.888
miR934	-0.187	0.946
miR935	0.026	1.001
miR935p	-0.233	0.485
miR93p	-0.088	1.001
miR940	-0.17	0.992
miR95p	-0.197	0.891
miR965p	0.024	1.001
miR985p	-0.156	1
miR99a5p	0.294	0.055
miR99b3p	-0.295	0.052
miR99b5p	-0.174	0.985

## Sheet: DLV3_Methylation
sig_genes	corr	p_val
cg00003994	-0.041	1.001
cg00005847	0.059	1.001
cg00015770	0.02	1.001
cg00027083	0.048	1.001
cg00030047	0.031	1.001
cg00061629	0.068	1.001
cg00075967	-0.003	1.001
cg00116234	-0.079	1.001
cg00117172	0.066	1.001
cg00134787	-0.146	1.001
cg00186701	-0.142	1.001
cg00202711	0.035	1.001
cg00217795	-0.015	1.001
cg00230502	-0.081	1.001
cg00231644	-0.025	1.001
cg00233307	0.123	1.001
cg00237010	-0.125	1.001
cg00250430	0.017	1.001
cg00263760	-0.057	1.001
cg00282347	-0.078	1.001
cg00290506	-0.063	1.001
cg00297584	-0.03	1.001
cg00308665	0.036	1.001
cg00321478	0.079	1.001
cg00323915	-0.239	0.844
cg00328227	-0.178	1.001
cg00333226	0.084	1.001
cg00333528	-0.016	1.001
cg00335286	-0.028	1.001
cg00347904	0.082	1.001
cg00386408	0.011	1.001
cg00399483	-0.045	1.001
cg00412772	-0.004	1.001
cg00430287	-0.178	1.001
cg00462994	0.09	1.001
cg00488364	-0.146	1.001
cg00489401	0.09	1.001
cg00497084	-0.122	1.001
cg00498305	-0.088	1.001
cg00498604	0.06	1.001
cg00499822	0.039	1.001
cg00512279	-0.006	1.001
cg00557354	0.037	1.001
cg00563926	-0.074	1.001
cg00564163	-0.158	1.001
cg00565688	0.049	1.001
cg00567749	0.063	1.001
cg00579393	-0.252	0.696
cg00615377	-0.004	1.001
cg00625653	-0.008	1.001
cg00626466	-0.049	1.001
cg00648883	0.086	1.001
cg00662556	0.019	1.001
cg00679738	-0.056	1.001
cg00695416	-0.068	1.001
cg00707317	-0.001	1.001
cg00744433	-0.202	0.997
cg00777121	0.046	1.001
cg00779924	-0.013	1.001
cg00792849	-0.04	1.001
cg00804392	-0.119	1.001
cg00807586	0.052	1.001
cg00839584	0.051	1.001
cg00842351	0.057	1.001
cg00846036	-0.154	1.001
cg00848728	-0.025	1.001
cg00850538	-0.017	1.001
cg00852964	-0.121	1.001
cg00875272	0.076	1.001
cg00884221	-0.083	1.001
cg00888007	-0.114	1.001
cg00891541	0.046	1.001
cg00893242	-0.044	1.001
cg00903242	-0.015	1.001
cg00916635	-0.032	1.001
cg00930873	0.058	1.001
cg00955451	-0.027	1.001
cg00967316	-0.133	1.001
cg00970325	0.089	1.001
cg00986320	-0.103	1.001
cg00995327	0.128	1.001
cg01009664	0.2	0.999
cg01031400	0.086	1.001
cg01033938	0.1	1.001
cg01049530	0.032	1.001
cg01055695	-0.164	1.001
cg01058368	-0.11	1.001
cg01078434	-0.106	1.001
cg01081263	-0.078	1.001
cg01086895	0.028	1.001
cg01103730	-0.078	1.001
cg01109219	-0.063	1.001
cg01114088	0.068	1.001
cg01120165	0.088	1.001
cg01129459	-0.012	1.001
cg01144286	-0.088	1.001
cg01152019	0.058	1.001
cg01182697	0.005	1.001
cg01185080	0.007	1.001
cg01185754	0.109	1.001
cg01186777	-0.193	1
cg01192900	-0.044	1.001
cg01193293	-0.093	1.001
cg01214847	-0.087	1.001
cg01216369	-0.135	1.001
cg01281904	-0.205	0.997
cg01291404	-0.181	1.001
cg01295203	-0.038	1.001
cg01305421	-0.057	1.001
cg01305625	0.049	1.001
cg01324261	-0.047	1.001
cg01333011	-0.02	1.001
cg01335367	0.167	1.001
cg01353448	-0.04	1.001
cg01356829	-0.121	1.001
cg01366419	-0.045	1.001
cg01367992	0.001	1.001
cg01381846	0.021	1.001
cg01401376	-0.019	1.001
cg01407244	0	1.001
cg01424107	0.013	1.001
cg01464985	0.028	1.001
cg01469547	-0.028	1.001
cg01471713	-0.046	1.001
cg01473816	-0.217	0.984
cg01476044	-0.247	0.756
cg01484156	0.169	1.001
cg01512854	0.008	1.001
cg01535453	-0.078	1.001
cg01543654	0.019	1.001
cg01546563	0.058	1.001
cg01555431	0.1	1.001
cg01556075	-0.07	1.001
cg01561916	-0.014	1.001
cg01568736	-0.139	1.001
cg01580044	0.146	1.001
cg01580681	0.107	1.001
cg01598642	-0.224	0.962
cg01610488	-0.019	1.001
cg01635061	-0.051	1.001
cg01637734	-0.097	1.001
cg01656955	0.007	1.001
cg01664666	0.011	1.001
cg01671575	-0.019	1.001
cg01693350	0.041	1.001
cg01697732	0.112	1.001
cg01705587	0.055	1.001
cg01718139	-0.065	1.001
cg01724150	-0.068	1.001
cg01777397	-0.127	1.001
cg01782486	0.002	1.001
cg01791232	-0.006	1.001
cg01804429	-0.201	0.997
cg01805282	0.079	1.001
cg01817393	0.073	1.001
cg01830294	0.069	1.001
cg01837719	0.038	1.001
cg01839464	-0.05	1.001
cg01857260	0.072	1.001
cg01868782	-0.078	1.001
cg01870826	0.043	1.001
cg01880569	-0.026	1.001
cg01899253	-0.148	1.001
cg01920232	0.035	1.001
cg01958189	-0.112	1.001
cg01965939	-0.02	1.001
cg01968793	-0.096	1.001
cg01988129	-0.055	1.001
cg02008154	0.037	1.001
cg02022375	-0.124	1.001
cg02029926	0.059	1.001
cg02037013	-0.158	1.001
cg02046017	-0.101	1.001
cg02055963	0.057	1.001
cg02064106	0.049	1.001
cg02085507	-0.141	1.001
cg02097420	-0.044	1.001
cg02099418	0.144	1.001
cg02105856	-0.097	1.001
cg02124291	-0.05	1.001
cg02126753	0.007	1.001
cg02131967	0.052	1.001
cg02161900	0.003	1.001
cg02164046	0.047	1.001
cg02170525	0.079	1.001
cg02184413	-0.11	1.001
cg02192520	0.027	1.001
cg02196655	-0.01	1.001
cg02197293	-0.11	1.001
cg02210887	-0.067	1.001
cg02228185	-0.078	1.001
cg02238826	0.016	1.001
cg02244695	0.064	1.001
cg02248486	-0.03	1.001
cg02250594	-0.011	1.001
cg02260587	0.02	1.001
cg02309273	-0.118	1.001
cg02311163	-0.189	1.001
cg02320454	0.043	1.001
cg02335804	0.112	1.001
cg02351381	0.122	1.001
cg02382666	-0.037	1.001
cg02388150	0.071	1.001
cg02397720	0.025	1.001
cg02399455	-0.089	1.001
cg02409351	-0.135	1.001
cg02417408	-0.04	1.001
cg02422694	0.044	1.001
cg02431964	-0.088	1.001
cg02433671	-0.019	1.001
cg02452985	-0.068	1.001
cg02477931	0.021	1.001
cg02549424	0.146	1.001
cg02579133	-0.113	1.001
cg02595219	-0.053	1.001
cg02599464	0.024	1.001
cg02602411	-0.23	0.925
cg02620769	-0.033	1.001
cg02622316	0.106	1.001
cg02643667	-0.12	1.001
cg02647265	-0.031	1.001
cg02657438	-0.063	1.001
cg02672493	0.055	1.001
cg02681442	0.018	1.001
cg02682905	-0.017	1.001
cg02719634	0.116	1.001
cg02723533	-0.053	1.001
cg02724472	0.002	1.001
cg02729303	-0.063	1.001
cg02735486	-0.121	1.001
cg02748539	0.041	1.001
cg02757432	0.026	1.001
cg02765328	-0.008	1.001
cg02774439	0.087	1.001
cg02780849	-0.016	1.001
cg02789485	-0.02	1.001
cg02805028	-0.078	1.001
cg02831604	-0.05	1.001
cg02836529	0.073	1.001
cg02844545	0.023	1.001
cg02860543	0.019	1.001
cg02867079	-0.105	1.001
cg02879662	0.116	1.001
cg02880679	-0.092	1.001
cg02882813	-0.026	1.001
cg02885771	-0.053	1.001
cg02899772	0.07	1.001
cg02909790	-0.036	1.001
cg02912041	-0.103	1.001
cg02915544	-0.22	0.976
cg02916816	0.181	1.001
cg02920216	0	1.001
cg02927346	-0.034	1.001
cg02930996	0.039	1.001
cg02936263	-0.126	1.001
cg02938601	-0.022	1.001
cg02946850	-0.184	1.001
cg02983451	-0.051	1.001
cg02989940	-0.108	1.001
cg03001305	0.079	1.001
cg03017264	-0.028	1.001
cg03019000	-0.171	1.001
cg03032025	0.005	1.001
cg03064067	0.02	1.001
cg03070194	0.069	1.001
cg03087937	-0.132	1.001
cg03100752	-0.086	1.001
cg03104936	-0.057	1.001
cg03109316	-0.156	1.001
cg03127334	-0.076	1.001
cg03139377	-0.072	1.001
cg03158400	-0.046	1.001
cg03160135	0.022	1.001
cg03167883	-0.172	1.001
cg03168582	0.056	1.001
cg03192551	-0.018	1.001
cg03192737	-0.134	1.001
cg03199651	-0.08	1.001
cg03214697	-0.102	1.001
cg03238797	0.04	1.001
cg03266453	0.059	1.001
cg03289872	-0.052	1.001
cg03292388	0.073	1.001
cg03294491	-0.072	1.001
cg03294619	0.176	1.001
cg03329165	0.099	1.001
cg03330058	-0.011	1.001
cg03330678	-0.022	1.001
cg03349953	0.059	1.001
cg03365437	-0.035	1.001
cg03368758	-0.039	1.001
cg03386373	0.031	1.001
cg03386869	-0.15	1.001
cg03388193	0.049	1.001
cg03425110	0.041	1.001
cg03468463	-0.093	1.001
cg03476195	-0.105	1.001
cg03490200	-0.033	1.001
cg03491478	0.082	1.001
cg03503295	-0.017	1.001
cg03504078	-0.064	1.001
cg03506489	0.031	1.001
cg03521113	-0.133	1.001
cg03522063	-0.022	1.001
cg03533858	0.004	1.001
cg03538436	0.03	1.001
cg03543593	0.067	1.001
cg03544320	0.072	1.001
cg03544379	-0.086	1.001
cg03547797	-0.166	1.001
cg03547924	-0.048	1.001
cg03557733	-0.051	1.001
cg03565081	-0.091	1.001
cg03567830	0.143	1.001
cg03608577	-0.206	0.997
cg03614513	-0.033	1.001
cg03630088	0.124	1.001
cg03642518	0.105	1.001
cg03664992	0.006	1.001
cg03665785	0.007	1.001
cg03679305	0.085	1.001
cg03702236	-0.033	1.001
cg03734874	-0.073	1.001
cg03743584	-0.01	1.001
cg03763616	0.065	1.001
cg03764585	-0.039	1.001
cg03780486	-0.151	1.001
cg03799530	-0.187	1.001
cg03826976	0.012	1.001
cg03852144	-0.059	1.001
cg03860768	0.02	1.001
cg03870261	0.011	1.001
cg03872376	-0.025	1.001
cg03874199	0.106	1.001
cg03876618	0.009	1.001
cg03889226	-0.013	1.001
cg03914397	-0.101	1.001
cg03918304	-0.04	1.001
cg03943081	0.036	1.001
cg03958979	0.005	1.001
cg03964111	-0.038	1.001
cg03998348	-0.117	1.001
cg04001333	-0.152	1.001
cg04001802	0.038	1.001
cg04032226	0.001	1.001
cg04034767	0.057	1.001
cg04039397	-0.154	1.001
cg04048259	0.011	1.001
cg04052038	-0.086	1.001
cg04058169	-0.143	1.001
cg04062391	0.055	1.001
cg04063348	-0.134	1.001
cg04072323	0.06	1.001
cg04091078	-0.118	1.001
cg04096767	0.025	1.001
cg04098585	-0.001	1.001
cg04101379	0.03	1.001
cg04106785	-0.165	1.001
cg04184278	-0.12	1.001
cg04219321	-0.05	1.001
cg04220579	0.021	1.001
cg04237663	0.096	1.001
cg04254916	-0.035	1.001
cg04263186	0.052	1.001
cg04270799	0.003	1.001
cg04273431	-0.016	1.001
cg04297093	-0.117	1.001
cg04312209	-0.054	1.001
cg04315771	0.003	1.001
cg04329382	-0.02	1.001
cg04330449	0.115	1.001
cg04336379	0.044	1.001
cg04345475	0.026	1.001
cg04349727	-0.044	1.001
cg04353483	-0.106	1.001
cg04369341	-0.042	1.001
cg04375036	-0.021	1.001
cg04376312	0.024	1.001
cg04378886	-0.047	1.001
cg04387658	-0.037	1.001
cg04424621	0	1.001
cg04435420	-0.085	1.001
cg04439215	0.08	1.001
cg04448487	0.1	1.001
cg04451770	-0.016	1.001
cg04454951	0.008	1.001
cg04456238	0.216	0.985
cg04457051	-0.071	1.001
cg04457979	0.023	1.001
cg04458548	0.011	1.001
cg04490714	0.074	1.001
cg04505023	-0.151	1.001
cg04513422	-0.104	1.001
cg04527363	-0.196	0.999
cg04528819	-0.032	1.001
cg04532952	0.027	1.001
cg04534765	0.073	1.001
cg04549333	0.001	1.001
cg04564030	0.014	1.001
cg04574507	-0.209	0.996
cg04597449	-0.044	1.001
cg04599297	-0.038	1.001
cg04600618	0.14	1.001
cg04622802	0.019	1.001
cg04623837	0.135	1.001
cg04623955	-0.021	1.001
cg04632671	-0.03	1.001
cg04636557	-0.011	1.001
cg04645174	-0.011	1.001
cg04689061	0.075	1.001
cg04717045	-0.086	1.001
cg04726446	0.045	1.001
cg04740359	-0.045	1.001
cg04743650	-0.067	1.001
cg04747322	-0.011	1.001
cg04748010	-0.228	0.937
cg04761824	-0.084	1.001
cg04765277	-0.035	1.001
cg04770504	0.137	1.001
cg04784672	0.003	1.001
cg04786857	-0.061	1.001
cg04797323	-0.026	1.001
cg04845579	-0.026	1.001
cg04875162	0.02	1.001
cg04893119	-0.178	1.001
cg04897683	-0.037	1.001
cg04915566	-0.021	1.001
cg04920951	0.063	1.001
cg04945541	0.04	1.001
cg04947157	-0.033	1.001
cg04970117	-0.021	1.001
cg04970352	-0.068	1.001
cg04981492	0.103	1.001
cg04988423	-0.004	1.001
cg04994456	-0.023	1.001
cg04995717	-0.134	1.001
cg05000446	0.043	1.001
cg05022306	0.055	1.001
cg05023116	-0.133	1.001
cg05023691	-0.089	1.001
cg05052633	0.023	1.001
cg05072008	-0.177	1.001
cg05089968	-0.109	1.001
cg05093686	0.147	1.001
cg05098732	-0.012	1.001
cg05109049	-0.034	1.001
cg05157725	-0.051	1.001
cg05158615	0.038	1.001
cg05159188	-0.035	1.001
cg05161795	0.056	1.001
cg05164634	0.026	1.001
cg05194726	0.061	1.001
cg05206587	-0.133	1.001
cg05209917	-0.196	1
cg05213296	0.184	1.001
cg05226008	-0.176	1.001
cg05232889	-0.082	1.001
cg05244766	-0.167	1.001
cg05246522	0.093	1.001
cg05248781	-0.049	1.001
cg05250458	-0.062	1.001
cg05252264	-0.174	1.001
cg05262335	0.008	1.001
cg05270634	0.014	1.001
cg05275752	-0.001	1.001
cg05293216	-0.004	1.001
cg05331214	-0.22	0.978
cg05345286	0.065	1.001
cg05358291	-0.026	1.001
cg05373457	0.196	0.999
cg05382123	-0.097	1.001
cg05393484	-0.128	1.001
cg05396987	0.031	1.001
cg05420896	-0.028	1.001
cg05429895	-0.051	1.001
cg05440289	-0.152	1.001
cg05445326	-0.015	1.001
cg05483509	-0.157	1.001
cg05485062	-0.148	1.001
cg05500015	-0.018	1.001
cg05501584	-0.14	1.001
cg05508084	-0.071	1.001
cg05522383	-0.068	1.001
cg05535113	-0.016	1.001
cg05590294	-0.071	1.001
cg05606799	-0.204	0.997
cg05619712	-0.168	1.001
cg05624196	-0.037	1.001
cg05628549	0.087	1.001
cg05647859	-0.044	1.001
cg05649009	-0.153	1.001
cg05654163	-0.109	1.001
cg05674036	-0.116	1.001
cg05675373	0.15	1.001
cg05767404	-0.168	1.001
cg05768141	-0.037	1.001
cg05772663	0.071	1.001
cg05774801	0.003	1.001
cg05799317	-0.177	1.001
cg05820087	0.003	1.001
cg05822100	0.097	1.001
cg05822532	0.062	1.001
cg05828624	-0.311	0.12
cg05845178	-0.051	1.001
cg05861567	0.041	1.001
cg05896682	-0.027	1.001
cg05899618	-0.074	1.001
cg05909475	0.004	1.001
cg05937453	0.092	1.001
cg05942574	0.019	1.001
cg05953243	-0.209	0.996
cg06015218	-0.043	1.001
cg06022562	-0.159	1.001
cg06038133	0.066	1.001
cg06043114	-0.009	1.001
cg06051311	-0.017	1.001
cg06051662	-0.07	1.001
cg06092815	0.04	1.001
cg06096336	-0.056	1.001
cg06101324	-0.107	1.001
cg06118312	-0.1	1.001
cg06119575	-0.058	1.001
cg06141025	-0.01	1.001
cg06142324	0.144	1.001
cg06144905	-0.039	1.001
cg06151165	0.134	1.001
cg06156376	-0.055	1.001
cg06166767	0.035	1.001
cg06213598	-0.217	0.984
cg06214007	-0.08	1.001
cg06220235	0.101	1.001
cg06233985	-0.186	1.001
cg06244906	-0.059	1.001
cg06255227	-0.089	1.001
cg06263495	-0.073	1.001
cg06269753	0.048	1.001
cg06274159	-0.007	1.001
cg06275635	-0.094	1.001
cg06276653	-0.226	0.952
cg06277657	0.126	1.001
cg06291867	-0.021	1.001
cg06339706	-0.074	1.001
cg06346081	-0.009	1.001
cg06352750	-0.012	1.001
cg06357925	0.019	1.001
cg06363129	-0.009	1.001
cg06367117	-0.06	1.001
cg06377278	0.039	1.001
cg06378617	-0.201	0.997
cg06388544	0	1.001
cg06417962	-0.032	1.001
cg06434470	-0.136	1.001
cg06436504	-0.121	1.001
cg06458239	0.022	1.001
cg06490988	-0.06	1.001
cg06493386	0.077	1.001
cg06493930	-0.141	1.001
cg06498267	0.108	1.001
cg06501084	-0.208	0.996
cg06506864	-0.134	1.001
cg06509239	-0.094	1.001
cg06516124	0.136	1.001
cg06533629	-0.083	1.001
cg06539449	0.01	1.001
cg06539804	0.17	1.001
cg06550629	-0.028	1.001
cg06563300	-0.049	1.001
cg06572160	0.039	1.001
cg06577725	-0.045	1.001
cg06630241	-0.171	1.001
cg06637774	0.11	1.001
cg06638433	0.012	1.001
cg06638966	-0.062	1.001
cg06690548	-0.044	1.001
cg06738602	-0.001	1.001
cg06757810	-0.189	1.001
cg06781209	-0.015	1.001
cg06818777	0	1.001
cg06821120	-0.052	1.001
cg06821993	-0.096	1.001
cg06825142	0.088	1.001
cg06851207	-0.04	1.001
cg06906435	-0.036	1.001
cg06908778	0.125	1.001
cg06912252	0.009	1.001
cg06938878	-0.137	1.001
cg06940792	-0.051	1.001
cg06948294	-0.012	1.001
cg06958829	0.024	1.001
cg06960698	-0.166	1.001
cg06971096	0.143	1.001
cg07007400	-0.01	1.001
cg07014174	-0.162	1.001
cg07028533	0.064	1.001
cg07070934	0.066	1.001
cg07072643	-0.038	1.001
cg07080358	0.144	1.001
cg07080946	-0.238	0.857
cg07086380	-0.147	1.001
cg07102705	0.056	1.001
cg07104706	-0.114	1.001
cg07112154	-0.033	1.001
cg07126559	-0.136	1.001
cg07173760	-0.069	1.001
cg07177852	-0.109	1.001
cg07185695	-0.116	1.001
cg07186138	0.181	1.001
cg07197059	-0.112	1.001
cg07200280	0.035	1.001
cg07220939	-0.151	1.001
cg07237830	-0.086	1.001
cg07237939	0.055	1.001
cg07241568	0.096	1.001
cg07260592	-0.103	1.001
cg07271264	-0.111	1.001
cg07295678	-0.074	1.001
cg07337598	-0.138	1.001
cg07347645	-0.112	1.001
cg07354440	-0.04	1.001
cg07361385	-0.029	1.001
cg07376535	0.019	1.001
cg07384961	0.082	1.001
cg07398429	-0.037	1.001
cg07409200	-0.14	1.001
cg07447922	0.038	1.001
cg07471052	-0.221	0.974
cg07525077	-0.05	1.001
cg07533148	-0.084	1.001
cg07536847	0.055	1.001
cg07546360	-0.023	1.001
cg07548313	-0.19	1.001
cg07550362	-0.06	1.001
cg07570142	0.148	1.001
cg07572341	-0.079	1.001
cg07601320	-0.005	1.001
cg07602200	-0.01	1.001
cg07613153	-0.011	1.001
cg07621046	0.049	1.001
cg07634191	-0.175	1.001
cg07636178	-0.035	1.001
cg07644368	-0.032	1.001
cg07654934	0.139	1.001
cg07660236	0.053	1.001
cg07664856	-0.197	0.999
cg07665060	0.025	1.001
cg07679836	-0.091	1.001
cg07684796	0.025	1.001
cg07684809	0.016	1.001
cg07685034	-0.002	1.001
cg07685869	0.02	1.001
cg07694025	-0.049	1.001
cg07696033	-0.029	1.001
cg07703401	0.057	1.001
cg07715201	0.028	1.001
cg07748540	0.005	1.001
cg07749074	-0.082	1.001
cg07770222	-0.178	1.001
cg07773116	0.04	1.001
cg07824742	-0.018	1.001
cg07841014	-0.137	1.001
cg07845390	0.035	1.001
cg07846220	0.092	1.001
cg07850604	-0.012	1.001
cg07903918	0.062	1.001
cg07914866	0.071	1.001
cg07935568	-0.011	1.001
cg07950803	-0.199	0.999
cg07965823	-0.068	1.001
cg08008403	-0.049	1.001
cg08009622	-0.125	1.001
cg08016363	-0.014	1.001
cg08047457	-0.016	1.001
cg08047907	0.126	1.001
cg08056146	0.053	1.001
cg08057475	-0.086	1.001
cg08077673	-0.033	1.001
cg08085267	-0.026	1.001
cg08088390	-0.115	1.001
cg08088989	-0.15	1.001
cg08089301	0.053	1.001
cg08097755	0.028	1.001
cg08097882	0.001	1.001
cg08099701	-0.115	1.001
cg08101264	-0.069	1.001
cg08108641	-0.253	0.686
cg08124030	-0.154	1.001
cg08124722	-0.127	1.001
cg08128768	-0.06	1.001
cg08136806	-0.053	1.001
cg08186362	-0.039	1.001
cg08190291	0.105	1.001
cg08205865	-0.083	1.001
cg08258650	0.041	1.001
cg08260891	-0.069	1.001
cg08260959	-0.056	1.001
cg08261094	0.091	1.001
cg08261841	-0.146	1.001
cg08263647	0.074	1.001
cg08291098	-0.046	1.001
cg08301503	0.037	1.001
cg08315770	-0.062	1.001
cg08317263	0.032	1.001
cg08331313	-0.049	1.001
cg08348496	0.044	1.001
cg08367223	-0.069	1.001
cg08385610	0.058	1.001
cg08404225	-0.174	1.001
cg08418111	-0.049	1.001
cg08422599	-0.052	1.001
cg08441170	0.101	1.001
cg08441806	0.112	1.001
cg08458170	-0.058	1.001
cg08474603	-0.115	1.001
cg08491964	-0.109	1.001
cg08504583	-0.114	1.001
cg08519905	-0.094	1.001
cg08528984	0.038	1.001
cg08532057	0.06	1.001
cg08535373	0.056	1.001
cg08536841	-0.035	1.001
cg08555612	-0.09	1.001
cg08558340	-0.123	1.001
cg08572611	-0.033	1.001
cg08575537	-0.066	1.001
cg08578023	-0.097	1.001
cg08578734	-0.026	1.001
cg08598221	-0.114	1.001
cg08614481	0.089	1.001
cg08634464	0.057	1.001
cg08658594	-0.044	1.001
cg08668790	0.07	1.001
cg08690031	-0.091	1.001
cg08717396	0.122	1.001
cg08728865	-0.012	1.001
cg08747377	0.064	1.001
cg08752459	0.06	1.001
cg08762247	-0.052	1.001
cg08763351	-0.095	1.001
cg08768421	0.048	1.001
cg08784110	-0.171	1.001
cg08788717	-0.012	1.001
cg08812936	-0.047	1.001
cg08826839	-0.162	1.001
cg08832227	0.151	1.001
cg08849574	-0.049	1.001
cg08872742	-0.043	1.001
cg08876932	0.094	1.001
cg08878323	-0.129	1.001
cg08897388	-0.144	1.001
cg08899626	-0.041	1.001
cg08914623	-0.144	1.001
cg08918749	0.094	1.001
cg08924430	-0.097	1.001
cg08942800	0.024	1.001
cg08947964	-0.171	1.001
cg08952029	0.067	1.001
cg08958015	-0.016	1.001
cg08970694	-0.118	1.001
cg08981777	-0.174	1.001
cg08987989	0.043	1.001
cg08993172	-0.124	1.001
cg08995424	0.188	1.001
cg09009111	0.043	1.001
cg09022993	0.133	1.001
cg09025324	-0.141	1.001
cg09038676	-0.028	1.001
cg09045681	0.004	1.001
cg09053680	-0.037	1.001
cg09059945	-0.029	1.001
cg09061733	-0.168	1.001
cg09068528	-0.061	1.001
cg09082287	0.038	1.001
cg09096950	-0.023	1.001
cg09120035	-0.129	1.001
cg09126273	0.028	1.001
cg09137696	0.17	1.001
cg09147827	-0.152	1.001
cg09158314	0.047	1.001
cg09173897	-0.039	1.001
cg09179845	-0.206	0.997
cg09186006	0.034	1.001
cg09214254	-0.025	1.001
cg09220361	0.024	1.001
cg09243021	0.026	1.001
cg09256683	-0.015	1.001
cg09260089	0.068	1.001
cg09272256	-0.029	1.001
cg09290866	-0.135	1.001
cg09300114	-0.102	1.001
cg09313705	0.017	1.001
cg09328024	-0.103	1.001
cg09350274	0.098	1.001
cg09381003	-0.062	1.001
cg09390792	-0.145	1.001
cg09404633	0.058	1.001
cg09406238	-0.063	1.001
cg09432376	0.003	1.001
cg09453312	-0.165	1.001
cg09467501	0.069	1.001
cg09473585	-0.23	0.927
cg09478478	-0.166	1.001
cg09479015	0.089	1.001
cg09492887	-0.018	1.001
cg09495977	0.075	1.001
cg09499849	-0.034	1.001
cg09516965	0.047	1.001
cg09522147	-0.06	1.001
cg09555879	-0.002	1.001
cg09577651	0.024	1.001
cg09582042	0.022	1.001
cg09636671	0.054	1.001
cg09638834	0.01	1.001
cg09643544	0.028	1.001
cg09644722	-0.007	1.001
cg09649610	-0.058	1.001
cg09656934	-0.021	1.001
cg09682183	-0.171	1.001
cg09712066	-0.084	1.001
cg09721047	-0.089	1.001
cg09721427	-0.038	1.001
cg09748960	-0.002	1.001
cg09793866	-0.068	1.001
cg09809672	-0.104	1.001
cg09827833	-0.084	1.001
cg09829176	0.052	1.001
cg09829319	0.064	1.001
cg09835085	-0.15	1.001
cg09847584	-0.171	1.001
cg09851465	0.116	1.001
cg09868882	-0.204	0.997
cg09871315	0.082	1.001
cg09872233	0.177	1.001
cg09906458	-0.131	1.001
cg09945801	0.004	1.001
cg09949775	-0.019	1.001
cg09952204	-0.014	1.001
cg09963123	-0.17	1.001
cg09971646	0.089	1.001
cg09980522	0.025	1.001
cg09997082	-0.009	1.001
cg10031651	-0.012	1.001
cg10044101	-0.025	1.001
cg10045881	-0.039	1.001
cg10054857	-0.171	1.001
cg10059959	-0.03	1.001
cg10071275	-0.041	1.001
cg10088985	-0.03	1.001
cg10106388	-0.095	1.001
cg10129493	-0.027	1.001
cg10140638	-0.016	1.001
cg10141715	0.061	1.001
cg10143146	0.131	1.001
cg10146929	0.016	1.001
cg10150530	-0.016	1.001
cg10161121	-0.13	1.001
cg10171125	-0.115	1.001
cg10175795	0.107	1.001
cg10187559	0.028	1.001
cg10189763	-0.139	1.001
cg10257049	-0.076	1.001
cg10281002	0.158	1.001
cg10281770	-0.113	1.001
cg10298815	-0.061	1.001
cg10300684	0.116	1.001
cg10303487	0.046	1.001
cg10303842	-0.081	1.001
cg10305797	-0.103	1.001
cg10316764	-0.057	1.001
cg10318258	0.024	1.001
cg10321723	-0.104	1.001
cg10329418	-0.027	1.001
cg10334928	-0.056	1.001
cg10362591	-0.02	1.001
cg10370591	-0.099	1.001
cg10377274	-0.12	1.001
cg10379687	-0.057	1.001
cg10412312	-0.09	1.001
cg10447080	-0.072	1.001
cg10451565	-0.051	1.001
cg10484958	-0.003	1.001
cg10486998	0.095	1.001
cg10503138	-0.21	0.995
cg10516886	-0.149	1.001
cg10523671	-0.072	1.001
cg10539507	0.007	1.001
cg10541755	-0.067	1.001
cg10556064	0.051	1.001
cg10576828	-0.21	0.993
cg10604168	0.041	1.001
cg10605520	-0.047	1.001
cg10646402	0.145	1.001
cg10669058	0.046	1.001
cg10683939	0.059	1.001
cg10691387	-0.214	0.987
cg10693071	-0.144	1.001
cg10707565	-0.08	1.001
cg10722799	0.061	1.001
cg10725344	-0.055	1.001
cg10730712	0.015	1.001
cg10741760	-0.013	1.001
cg10742801	0.033	1.001
cg10743104	0.038	1.001
cg10757144	0.106	1.001
cg10766289	-0.079	1.001
cg10777851	0.089	1.001
cg10784030	-0.174	1.001
cg10784813	-0.064	1.001
cg10818781	0.068	1.001
cg10861599	-0.16	1.001
cg10883303	-0.042	1.001
cg10883621	-0.017	1.001
cg10919204	-0.172	1.001
cg10935723	-0.178	1.001
cg10938286	0.022	1.001
cg10942056	-0.144	1.001
cg10946435	-0.005	1.001
cg10947146	0.127	1.001
cg10957151	-0.072	1.001
cg10964421	0.174	1.001
cg10977115	-0.06	1.001
cg10978355	-0.16	1.001
cg10983208	0.015	1.001
cg10990993	0.033	1.001
cg11009736	-0.1	1.001
cg11015241	-0.064	1.001
cg11021744	0.106	1.001
cg11038843	0.058	1.001
cg11052143	0.052	1.001
cg11059483	0.036	1.001
cg11079619	-0.283	0.333
cg11126134	-0.148	1.001
cg11191210	0.011	1.001
cg11200929	-0.063	1.001
cg11201229	-0.158	1.001
cg11203041	-0.107	1.001
cg11206634	-0.079	1.001
cg11241627	-0.104	1.001
cg11271605	-0.163	1.001
cg11279021	0.025	1.001
cg11304234	0.004	1.001
cg11319389	0.028	1.001
cg11325578	0.008	1.001
cg11354906	0.172	1.001
cg11377136	0.112	1.001
cg11389172	0.056	1.001
cg11399100	-0.111	1.001
cg11402505	-0.057	1.001
cg11428724	0.018	1.001
cg11435943	-0.104	1.001
cg11438428	0.025	1.001
cg11452221	-0.012	1.001
cg11471401	-0.101	1.001
cg11484576	-0.004	1.001
cg11500727	-0.124	1.001
cg11500797	0.001	1.001
cg11511443	-0.068	1.001
cg11512771	0.008	1.001
cg11516377	-0.07	1.001
cg11536940	-0.013	1.001
cg11547724	-0.134	1.001
cg11554507	-0.22	0.975
cg11566244	-0.074	1.001
cg11584936	-0.25	0.722
cg11591325	0.12	1.001
cg11611600	-0.012	1.001
cg11617144	-0.012	1.001
cg11634198	0.108	1.001
cg11638200	0.031	1.001
cg11644586	-0.097	1.001
cg11647681	0.167	1.001
cg11648289	-0.18	1.001
cg11656547	0.049	1.001
cg11668923	0.051	1.001
cg11670211	-0.017	1.001
cg11706911	0.028	1.001
cg11716026	-0.105	1.001
cg11719784	-0.015	1.001
cg11724759	-0.326	0.066
cg11733245	0.037	1.001
cg11738543	-0.074	1.001
cg11759378	-0.256	0.656
cg11802013	-0.139	1.001
cg11811840	-0.014	1.001
cg11812218	0.172	1.001
cg11819637	0.009	1.001
cg11822659	0.134	1.001
cg11832722	-0.04	1.001
cg11846956	-0.026	1.001
cg11846968	-0.129	1.001
cg11877382	0.067	1.001
cg11884243	-0.056	1.001
cg11902458	-0.005	1.001
cg11903057	-0.183	1.001
cg11911951	-0.182	1.001
cg11934695	-0.019	1.001
cg11939496	-0.043	1.001
cg11947493	0.084	1.001
cg11976166	0.031	1.001
cg11976616	-0.348	0.017
cg11984608	-0.152	1.001
cg12005098	0.01	1.001
cg12006284	0.122	1.001
cg12024292	0.031	1.001
cg12041387	0.019	1.001
cg12045829	0.202	0.997
cg12052765	0.035	1.001
cg12058490	-0.058	1.001
cg12078929	-0.095	1.001
cg12081743	-0.138	1.001
cg12091331	0.024	1.001
cg12091944	0.011	1.001
cg12100791	0.077	1.001
cg12105450	-0.023	1.001
cg12111714	0.09	1.001
cg12128839	0.084	1.001
cg12133004	-0.035	1.001
cg12181621	0.034	1.001
cg12188560	0.012	1.001
cg12238343	0.012	1.001
cg12251804	-0.008	1.001
cg12259256	0.099	1.001
cg12265829	0.1	1.001
cg12285118	-0.11	1.001
cg12294121	0.091	1.001
cg12300353	0.117	1.001
cg12315302	0	1.001
cg12317456	0.031	1.001
cg12322132	-0.074	1.001
cg12331389	-0.024	1.001
cg12348970	-0.164	1.001
cg12351433	0.034	1.001
cg12359315	-0.098	1.001
cg12360736	0.076	1.001
cg12374721	0.13	1.001
cg12382902	-0.03	1.001
cg12388309	-0.012	1.001
cg12391048	-0.168	1.001
cg12397274	-0.162	1.001
cg12406559	-0.029	1.001
cg12422450	-0.121	1.001
cg12428447	-0.149	1.001
cg12448933	-0.147	1.001
cg12493906	-0.295	0.224
cg12515638	0.042	1.001
cg12530080	-0.189	1.001
cg12531542	0.02	1.001
cg12535715	-0.174	1.001
cg12547930	-0.285	0.314
cg12554476	-0.024	1.001
cg12571423	0.085	1.001
cg12582008	-0.168	1.001
cg12601757	-0.04	1.001
cg12610744	-0.147	1.001
cg12611860	-0.158	1.001
cg12614105	0.014	1.001
cg12626411	-0.327	0.064
cg12627583	-0.059	1.001
cg12629325	-0.015	1.001
cg12640109	0.017	1.001
cg12683929	-0.064	1.001
cg12699371	0.121	1.001
cg12717594	0.074	1.001
cg12727795	0.039	1.001
cg12732953	-0.018	1.001
cg12738197	-0.061	1.001
cg12741420	0.08	1.001
cg12762799	-0.055	1.001
cg12768605	0.063	1.001
cg12782180	0.041	1.001
cg12783776	0.052	1.001
cg12788467	0.078	1.001
cg12793610	-0.074	1.001
cg12815142	-0.016	1.001
cg12815916	-0.051	1.001
cg12839593	-0.161	1.001
cg12840719	0.097	1.001
cg12847373	-0.004	1.001
cg12856392	-0.124	1.001
cg12858460	0.079	1.001
cg12874092	0.014	1.001
cg12875426	-0.145	1.001
cg12878228	-0.074	1.001
cg12914657	-0.167	1.001
cg12949975	-0.026	1.001
cg12958813	-0.156	1.001
cg12966875	-0.04	1.001
cg12995941	-0.075	1.001
cg12998491	0.015	1.001
cg13002506	-0.2	0.999
cg13007988	-0.043	1.001
cg13015534	-0.113	1.001
cg13019092	-0.056	1.001
cg13038560	-0.118	1.001
cg13060154	-0.103	1.001
cg13060997	-0.018	1.001
cg13097407	0.004	1.001
cg13121699	0.021	1.001
cg13144783	0.13	1.001
cg13152535	0.017	1.001
cg13191049	-0.104	1.001
cg13206017	0.059	1.001
cg13216057	0.02	1.001
cg13217373	-0.209	0.996
cg13226591	-0.065	1.001
cg13234863	-0.118	1.001
cg13262687	-0.008	1.001
cg13277939	-0.118	1.001
cg13288195	-0.011	1.001
cg13297865	0.021	1.001
cg13301003	0.104	1.001
cg13311440	-0.076	1.001
cg13315147	0.058	1.001
cg13320626	0.067	1.001
cg13351583	0.123	1.001
cg13379236	0.044	1.001
cg13398291	0.011	1.001
cg13410437	-0.085	1.001
cg13447818	-0.105	1.001
cg13449778	-0.078	1.001
cg13462129	0.053	1.001
cg13471990	-0.139	1.001
cg13488201	-0.037	1.001
cg13492227	-0.021	1.001
cg13526007	0.028	1.001
cg13547644	-0.058	1.001
cg13548361	-0.063	1.001
cg13549845	0.077	1.001
cg13577076	0.007	1.001
cg13603171	-0.052	1.001
cg13615963	-0.185	1.001
cg13619915	0.103	1.001
cg13625403	0.057	1.001
cg13633026	-0.125	1.001
cg13643585	-0.076	1.001
cg13652336	0.02	1.001
cg13663218	-0.029	1.001
cg13688966	-0.169	1.001
cg13739417	0.148	1.001
cg13755070	0.076	1.001
cg13760253	-0.176	1.001
cg13791131	0.126	1.001
cg13792279	-0.07	1.001
cg13801381	-0.045	1.001
cg13801416	0.019	1.001
cg13818573	-0.228	0.933
cg13830624	0.013	1.001
cg13836770	-0.059	1.001
cg13847070	0.061	1.001
cg13870494	-0.106	1.001
cg13882988	-0.255	0.662
cg13885201	-0.064	1.001
cg13901526	-0.027	1.001
cg13904968	-0.09	1.001
cg13912117	0.229	0.932
cg13915726	-0.039	1.001
cg13921352	-0.021	1.001
cg13929328	-0.029	1.001
cg13958426	0.119	1.001
cg13958614	0.03	1.001
cg13968061	-0.103	1.001
cg13986130	0.089	1.001
cg13991233	0.032	1.001
cg14001035	-0.003	1.001
cg14011639	0.169	1.001
cg14015044	0.026	1.001
cg14019317	0.105	1.001
cg14021073	0.041	1.001
cg14023451	-0.06	1.001
cg14062083	-0.197	0.999
cg14063008	0.004	1.001
cg14074117	-0.058	1.001
cg14094960	0.048	1.001
cg14114267	-0.105	1.001
cg14116122	-0.16	1.001
cg14133708	0.036	1.001
cg14137939	-0.187	1.001
cg14153740	-0.214	0.987
cg14155416	0.044	1.001
cg14161241	-0.076	1.001
cg14167596	-0.183	1.001
cg14189571	-0.028	1.001
cg14201417	0.025	1.001
cg14209518	-0.249	0.739
cg14223995	-0.103	1.001
cg14228238	-0.083	1.001
cg14258236	-0.228	0.935
cg14262937	0.02	1.001
cg14289461	-0.177	1.001
cg14289511	0.037	1.001
cg14294758	0.084	1.001
cg14310034	0.046	1.001
cg14367014	-0.163	1.001
cg14370448	0.062	1.001
cg14384532	-0.066	1.001
cg14385738	-0.045	1.001
cg14396117	-0.104	1.001
cg14401837	-0.253	0.683
cg14407437	-0.011	1.001
cg14409941	-0.059	1.001
cg14417329	0.065	1.001
cg14419187	0.115	1.001
cg14446712	-0.145	1.001
cg14456683	0.188	1.001
cg14458834	0.11	1.001
cg14472778	0.017	1.001
cg14494812	-0.123	1.001
cg14498423	-0.072	1.001
cg14539231	0.012	1.001
cg14563260	-0.038	1.001
cg14601284	0.061	1.001
cg14611174	0.055	1.001
cg14614211	-0.006	1.001
cg14620221	0.002	1.001
cg14652095	0.013	1.001
cg14659547	-0.141	1.001
cg14681055	-0.105	1.001
cg14696396	-0.008	1.001
cg14696820	-0.157	1.001
cg14696870	-0.106	1.001
cg14717170	0.145	1.001
cg14721213	0.038	1.001
cg14726637	0.035	1.001
cg14740251	-0.012	1.001
cg14754581	-0.046	1.001
cg14759043	0.033	1.001
cg14776962	-0.125	1.001
cg14795968	-0.113	1.001
cg14823162	0.066	1.001
cg14826683	-0.077	1.001
cg14832904	-0.051	1.001
cg14859460	0.014	1.001
cg14882700	0.038	1.001
cg14892768	0.005	1.001
cg14902389	0.002	1.001
cg14916079	0.051	1.001
cg14916288	-0.117	1.001
cg14920334	-0.128	1.001
cg14925024	-0.027	1.001
cg14958635	0.039	1.001
cg14988503	-0.031	1.001
cg14991487	0.057	1.001
cg14998713	0.103	1.001
cg15002204	0.081	1.001
cg15020645	-0.084	1.001
cg15042080	0.069	1.001
cg15043057	0.012	1.001
cg15046693	-0.003	1.001
cg15077070	-0.108	1.001
cg15096123	-0.124	1.001
cg15105703	-0.025	1.001
cg15107670	0.101	1.001
cg15133917	-0.214	0.987
cg15134649	0.073	1.001
cg15147516	-0.012	1.001
cg15149645	-0.169	1.001
cg15149938	-0.067	1.001
cg15158783	0.037	1.001
cg15175266	-0.18	1.001
cg15191648	0.082	1.001
cg15202954	-0.033	1.001
cg15238224	-0.125	1.001
cg15239123	0.074	1.001
cg15241708	-0.235	0.878
cg15271616	0.052	1.001
cg15309006	0.018	1.001
cg15337897	-0.028	1.001
cg15343119	0.072	1.001
cg15350036	-0.131	1.001
cg15361231	0.008	1.001
cg15361590	-0.079	1.001
cg15361750	0.063	1.001
cg15364537	-0.024	1.001
cg15364618	0.009	1.001
cg15377518	0.074	1.001
cg15379633	-0.092	1.001
cg15381313	-0.014	1.001
cg15383120	-0.031	1.001
cg15398520	-0.136	1.001
cg15403517	-0.072	1.001
cg15423764	-0.068	1.001
cg15425811	-0.067	1.001
cg15435730	-0.097	1.001
cg15439862	-0.014	1.001
cg15452573	0.087	1.001
cg15475323	-0.105	1.001
cg15481539	-0.03	1.001
cg15485859	-0.251	0.708
cg15516226	0.087	1.001
cg15520279	-0.038	1.001
cg15526708	-0.097	1.001
cg15534366	-0.088	1.001
cg15540820	0.115	1.001
cg15552238	-0.098	1.001
cg15583072	-0.115	1.001
cg15584813	0.11	1.001
cg15590780	-0.186	1.001
cg15604467	0.027	1.001
cg15607672	0.036	1.001
cg15613048	-0.177	1.001
cg15642035	-0.191	1
cg15647515	-0.004	1.001
cg15669228	-0.146	1.001
cg15684563	-0.077	1.001
cg15692239	-0.023	1.001
cg15720535	-0.03	1.001
cg15746445	-0.166	1.001
cg15746719	-0.04	1.001
cg15747595	-0.158	1.001
cg15755548	0.159	1.001
cg15760840	0.011	1.001
cg15761405	-0.101	1.001
cg15765694	-0.159	1.001
cg15772361	-0.147	1.001
cg15774153	-0.054	1.001
cg15777781	-0.136	1.001
cg15786837	0.006	1.001
cg15798455	0.004	1.001
cg15799267	0.011	1.001
cg15802898	-0.006	1.001
cg15811427	-0.004	1.001
cg15817236	0.026	1.001
cg15830940	-0.061	1.001
cg15839448	0.071	1.001
cg15852891	-0.073	1.001
cg15873301	0.071	1.001
cg15883716	0.028	1.001
cg15905979	-0.067	1.001
cg15926585	-0.03	1.001
cg15928132	-0.272	0.457
cg15937958	-0.156	1.001
cg15952487	-0.258	0.624
cg15982419	-0.131	1.001
cg15984661	0.156	1.001
cg15988792	-0.006	1.001
cg15992730	0.001	1.001
cg16014085	-0.026	1.001
cg16016036	-0.069	1.001
cg16019620	-0.197	0.999
cg16042149	-0.027	1.001
cg16092786	0.003	1.001
cg16098981	0.019	1.001
cg16101800	-0.08	1.001
cg16112050	-0.071	1.001
cg16112129	-0.034	1.001
cg16112157	-0.122	1.001
cg16131766	-0.029	1.001
cg16139316	0.086	1.001
cg16158220	-0.194	1
cg16158681	0.093	1.001
cg16173109	0.038	1.001
cg16175263	-0.041	1.001
cg16177830	-0.139	1.001
cg16215361	-0.192	1
cg16232126	0.094	1.001
cg16232979	0.128	1.001
cg16240480	-0.134	1.001
cg16245261	0.09	1.001
cg16250754	0.002	1.001
cg16254309	0.095	1.001
cg16257091	0.12	1.001
cg16293656	-0.003	1.001
cg16302441	-0.117	1.001
cg16313343	0.052	1.001
cg16319578	0.037	1.001
cg16321029	-0.034	1.001
cg16334795	0.014	1.001
cg16335762	0.006	1.001
cg16358826	-0.02	1.001
cg16363586	-0.018	1.001
cg16377872	-0.074	1.001
cg16415646	-0.191	1
cg16428251	0.139	1.001
cg16431978	-0.222	0.971
cg16505550	-0.156	1.001
cg16516400	-0.13	1.001
cg16517394	-0.161	1.001
cg16530429	0.07	1.001
cg16557944	-0.013	1.001
cg16580737	0.048	1.001
cg16585619	-0.229	0.933
cg16607065	-0.026	1.001
cg16612699	-0.025	1.001
cg16615211	-0.154	1.001
cg16616769	0.016	1.001
cg16652063	0.194	1
cg16652259	-0.059	1.001
cg16703647	-0.044	1.001
cg16708623	-0.09	1.001
cg16714091	-0.001	1.001
cg16731240	-0.02	1.001
cg16739580	-0.254	0.679
cg16743289	-0.07	1.001
cg16744741	-0.253	0.689
cg16761581	0.071	1.001
cg16776350	-0.125	1.001
cg16777510	0.085	1.001
cg16778809	0.003	1.001
cg16786703	0.004	1.001
cg16787600	0.047	1.001
cg16792800	0.079	1.001
cg16812893	-0.156	1.001
cg16848873	-0.08	1.001
cg16858125	-0.049	1.001
cg16862361	-0.106	1.001
cg16864658	-0.192	1
cg16869108	-0.064	1.001
cg16873863	0.045	1.001
cg16907566	-0.131	1.001
cg16924616	0.07	1.001
cg16954341	0.14	1.001
cg16970232	0.063	1.001
cg16979445	-0.14	1.001
cg16983159	-0.099	1.001
cg16991589	-0.006	1.001
cg16994506	-0.034	1.001
cg17016000	0.007	1.001
cg17020834	-0.059	1.001
cg17029168	0.081	1.001
cg17093267	0.054	1.001
cg17095936	-0.044	1.001
cg17105014	0.039	1.001
cg17108819	0.016	1.001
cg17162024	0.086	1.001
cg17169998	0.066	1.001
cg17173423	-0.158	1.001
cg17178336	0.161	1.001
cg17188046	0.133	1.001
cg17194182	-0.094	1.001
cg17214107	0.003	1.001
cg17243643	0.036	1.001
cg17252960	-0.025	1.001
cg17259265	-0.033	1.001
cg17264618	-0.026	1.001
cg17267493	-0.118	1.001
cg17274064	-0.125	1.001
cg17277939	-0.224	0.961
cg17281600	-0.084	1.001
cg17327492	-0.221	0.974
cg17347389	-0.024	1.001
cg17347634	-0.1	1.001
cg17356733	-0.081	1.001
cg17357062	-0.013	1.001
cg17371081	0.007	1.001
cg17397493	-0.158	1.001
cg17398595	-0.109	1.001
cg17410236	0.082	1.001
cg17412258	0.046	1.001
cg17423978	-0.222	0.97
cg17430393	-0.172	1.001
cg17471928	0.007	1.001
cg17483510	-0.07	1.001
cg17503456	-0.045	1.001
cg17525406	-0.027	1.001
cg17568996	-0.014	1.001
cg17580045	0.021	1.001
cg17582777	-0.199	0.999
cg17586860	0.1	1.001
cg17610929	-0.104	1.001
cg17619823	0.029	1.001
cg17628717	-0.096	1.001
cg17641252	-0.043	1.001
cg17651821	0.064	1.001
cg17657618	-0.054	1.001
cg17688525	0.085	1.001
cg17701886	0.013	1.001
cg17706173	-0.026	1.001
cg17718302	0.088	1.001
cg17740399	-0.001	1.001
cg17741572	-0.037	1.001
cg17747005	0.172	1.001
cg17771150	-0.05	1.001
cg17778867	-0.061	1.001
cg17783509	0.029	1.001
cg17786776	-0.059	1.001
cg17800442	0.084	1.001
cg17803965	-0.051	1.001
cg17827767	-0.149	1.001
cg17829936	-0.141	1.001
cg17833578	-0.173	1.001
cg17836145	-0.078	1.001
cg17838026	-0.123	1.001
cg17860158	0.098	1.001
cg17861230	0.008	1.001
cg17872757	0.091	1.001
cg17886028	-0.078	1.001
cg17901463	0.022	1.001
cg17904739	-0.092	1.001
cg17923358	0.081	1.001
cg17939444	-0.072	1.001
cg17952262	-0.051	1.001
cg17965019	0.075	1.001
cg17966619	-0.07	1.001
cg17980508	-0.077	1.001
cg17982102	0.033	1.001
cg18006568	-0.032	1.001
cg18016365	0.054	1.001
cg18031008	0.022	1.001
cg18055007	0.015	1.001
cg18059088	0.114	1.001
cg18074297	0.025	1.001
cg18081258	-0.037	1.001
cg18085435	0.006	1.001
cg18098286	0.048	1.001
cg18108623	0.019	1.001
cg18109798	-0.161	1.001
cg18110483	0.026	1.001
cg18117847	-0.033	1.001
cg18129786	-0.102	1.001
cg18133957	-0.024	1.001
cg18138484	-0.061	1.001
cg18145505	0.083	1.001
cg18159180	0.062	1.001
cg18172186	-0.272	0.46
cg18182399	0.134	1.001
cg18221862	-0.005	1.001
cg18236477	0.032	1.001
cg18239753	0.148	1.001
cg18267374	-0.03	1.001
cg18267381	0.085	1.001
cg18275051	-0.136	1.001
cg18277754	0.07	1.001
cg18286698	-0.187	1.001
cg18312429	-0.243	0.808
cg18335068	-0.081	1.001
cg18335243	0.044	1.001
cg18338296	0.019	1.001
cg18342279	0.1	1.001
cg18343292	-0.039	1.001
cg18349835	0.069	1.001
cg18390025	-0.127	1.001
cg18397523	0.129	1.001
cg18403361	-0.029	1.001
cg18416881	0.024	1.001
cg18420965	0.076	1.001
cg18430208	0.06	1.001
cg18432105	-0.041	1.001
cg18434152	-0.04	1.001
cg18450227	-0.058	1.001
cg18454685	0.038	1.001
cg18463686	-0.154	1.001
cg18466173	0.027	1.001
cg18482268	0.065	1.001
cg18511007	-0.096	1.001
cg18552939	-0.051	1.001
cg18613421	-0.054	1.001
cg18618334	-0.01	1.001
cg18630040	0.006	1.001
cg18634211	0.113	1.001
cg18638496	0.07	1.001
cg18640030	0.027	1.001
cg18671950	-0.033	1.001
cg18674980	-0.023	1.001
cg18676237	0.052	1.001
cg18678121	-0.071	1.001
cg18691434	-0.031	1.001
cg18711066	-0.016	1.001
cg18722841	0.008	1.001
cg18738906	-0.008	1.001
cg18750960	0.061	1.001
cg18752854	-0.106	1.001
cg18755783	0.075	1.001
cg18766755	-0.179	1.001
cg18771300	-0.074	1.001
cg18793806	-0.151	1.001
cg18794577	-0.042	1.001
cg18815943	0.052	1.001
cg18838701	0.067	1.001
cg18841634	0.01	1.001
cg18847227	-0.083	1.001
cg18877506	0.003	1.001
cg18878432	0.01	1.001
cg18881723	-0.04	1.001
cg18885346	-0.164	1.001
cg18886444	-0.116	1.001
cg18902090	0.091	1.001
cg18908499	-0.115	1.001
cg18938204	-0.054	1.001
cg18952647	0.07	1.001
cg18956481	0.136	1.001
cg18959478	0.034	1.001
cg18982568	-0.01	1.001
cg18986165	0.04	1.001
cg18992201	-0.153	1.001
cg18995088	0.028	1.001
cg19006008	0.063	1.001
cg19014419	-0.11	1.001
cg19018097	0.029	1.001
cg19042062	0.052	1.001
cg19063972	0.014	1.001
cg19064258	0.033	1.001
cg19067730	-0.005	1.001
cg19096475	-0.031	1.001
cg19099213	-0.083	1.001
cg19132372	-0.185	1.001
cg19135761	0.115	1.001
cg19162106	0.058	1.001
cg19180828	-0.06	1.001
cg19205041	-0.1	1.001
cg19210770	-0.066	1.001
cg19220825	0.036	1.001
cg19228118	-0.011	1.001
cg19233472	-0.085	1.001
cg19246110	-0.02	1.001
cg19248557	-0.056	1.001
cg19279346	0.017	1.001
cg19280968	0.106	1.001
cg19283196	0.139	1.001
cg19292008	-0.028	1.001
cg19306866	-0.204	0.997
cg19343464	0.11	1.001
cg19352038	-0.022	1.001
cg19355190	0.038	1.001
cg19370451	-0.128	1.001
cg19378133	0.078	1.001
cg19402885	0.139	1.001
cg19403377	-0.038	1.001
cg19423196	-0.06	1.001
cg19430897	0.044	1.001
cg19456540	0.057	1.001
cg19461644	0.055	1.001
cg19466563	0.035	1.001
cg19475870	-0.028	1.001
cg19478478	-0.215	0.987
cg19502744	0.048	1.001
cg19526600	-0.18	1.001
cg19528976	-0.027	1.001
cg19531130	0.059	1.001
cg19561774	-0.029	1.001
cg19566405	0.073	1.001
cg19586576	-0.061	1.001
cg19589427	-0.112	1.001
cg19591881	0.05	1.001
cg19594666	0.111	1.001
cg19596755	0.008	1.001
cg19601328	0.01	1.001
cg19614321	-0.04	1.001
cg19616230	0.098	1.001
cg19620294	-0.056	1.001
cg19629292	0.113	1.001
cg19630689	0.049	1.001
cg19635695	-0.058	1.001
cg19642007	-0.05	1.001
cg19664945	-0.049	1.001
cg19674669	-0.033	1.001
cg19697981	0.092	1.001
cg19717326	-0.219	0.981
cg19718882	0.075	1.001
cg19721889	-0.05	1.001
cg19724470	-0.111	1.001
cg19728382	-0.181	1.001
cg19731268	-0.014	1.001
cg19734228	-0.087	1.001
cg19751300	-0.007	1.001
cg19776201	0.138	1.001
cg19790294	0.067	1.001
cg19831575	0.058	1.001
cg19845843	-0.085	1.001
cg19850348	-0.032	1.001
cg19856444	-0.088	1.001
cg19857541	-0.184	1.001
cg19881895	-0.114	1.001
cg19884262	-0.067	1.001
cg19884600	-0.12	1.001
cg19884658	-0.1	1.001
cg19885761	0.088	1.001
cg19896198	0.024	1.001
cg19903229	-0.183	1.001
cg19904463	0.044	1.001
cg19917856	-0.008	1.001
cg19947621	-0.165	1.001
cg19965810	0.04	1.001
cg19988449	0.006	1.001
cg19994834	-0.063	1.001
cg19996355	-0.052	1.001
cg20018806	-0.104	1.001
cg20023231	0.119	1.001
cg20050826	0.082	1.001
cg20092728	-0.148	1.001
cg20120491	0.053	1.001
cg20134151	0.073	1.001
cg20134215	-0.121	1.001
cg20161179	-0.205	0.997
cg20162146	-0.167	1.001
cg20162599	-0.083	1.001
cg20169062	-0.188	1.001
cg20176989	-0.058	1.001
cg20209009	0.022	1.001
cg20217872	-0.17	1.001
cg20239740	-0.019	1.001
cg20256494	0.032	1.001
cg20286200	-0.122	1.001
cg20287234	0.003	1.001
cg20289949	-0.041	1.001
cg20291049	0.031	1.001
cg20300246	-0.019	1.001
cg20308679	-0.086	1.001
cg20311501	0.031	1.001
cg20311730	0.018	1.001
cg20312687	-0.192	1
cg20322862	0.045	1.001
cg20330472	0.02	1.001
cg20339230	0.045	1.001
cg20357628	-0.058	1.001
cg20387341	-0.136	1.001
cg20395892	0.019	1.001
cg20398399	-0.009	1.001
cg20401549	-0.006	1.001
cg20404387	-0.008	1.001
cg20406482	0.007	1.001
cg20406878	-0.238	0.86
cg20415809	0.1	1.001
cg20442697	-0.026	1.001
cg20449692	0.047	1.001
cg20483374	0.019	1.001
cg20498685	0.015	1.001
cg20507276	0.059	1.001
cg20523861	0.013	1.001
cg20535085	-0.025	1.001
cg20544605	-0.129	1.001
cg20556988	-0.052	1.001
cg20579480	-0.102	1.001
cg20613889	-0.201	0.998
cg20615832	-0.048	1.001
cg20616414	0.073	1.001
cg20622019	-0.003	1.001
cg20624391	0.084	1.001
cg20640433	-0.187	1.001
cg20645058	-0.111	1.001
cg20645065	0.039	1.001
cg20647888	-0.015	1.001
cg20674577	0.008	1.001
cg20676475	-0.106	1.001
cg20695587	-0.018	1.001
cg20723355	-0.061	1.001
cg20727114	0.061	1.001
cg20769842	-0.064	1.001
cg20786074	-0.05	1.001
cg20792294	0.017	1.001
cg20793071	-0.028	1.001
cg20804101	0.073	1.001
cg20811607	-0.058	1.001
cg20822579	-0.1	1.001
cg20822628	0.037	1.001
cg20832020	-0.193	1
cg20840847	-0.046	1.001
cg20847746	-0.065	1.001
cg20857253	-0.006	1.001
cg20884362	0.059	1.001
cg20890210	0.205	0.997
cg20895028	-0.076	1.001
cg20895877	-0.084	1.001
cg20904010	0.031	1.001
cg20916523	0.066	1.001
cg20922422	0.071	1.001
cg20924286	0.099	1.001
cg20945531	0.048	1.001
cg20955688	-0.037	1.001
cg20959866	0.014	1.001
cg20980592	-0.073	1.001
cg21026663	0.077	1.001
cg21035142	-0.093	1.001
cg21053323	-0.023	1.001
cg21053529	0.094	1.001
cg21057046	0.05	1.001
cg21073927	0.001	1.001
cg21087137	0.067	1.001
cg21109025	-0.061	1.001
cg21137417	-0.145	1.001
cg21146268	0.035	1.001
cg21176048	0.009	1.001
cg21200703	0.076	1.001
cg21201572	-0.125	1.001
cg21229055	-0.074	1.001
cg21237591	0.051	1.001
cg21250296	-0.121	1.001
cg21269897	-0.009	1.001
cg21271753	0.042	1.001
cg21274025	-0.083	1.001
cg21306775	-0.054	1.001
cg21307628	-0.052	1.001
cg21309147	0.069	1.001
cg21312148	-0.202	0.997
cg21342728	0.007	1.001
cg21359747	0.048	1.001
cg21365602	0.034	1.001
cg21406461	-0.148	1.001
cg21410991	0.042	1.001
cg21457147	0.09	1.001
cg21458907	0.072	1.001
cg21460081	0.052	1.001
cg21461100	-0.01	1.001
cg21472642	-0.041	1.001
cg21475402	0.032	1.001
cg21478437	-0.147	1.001
cg21517055	0.099	1.001
cg21529533	0.065	1.001
cg21530890	0.015	1.001
cg21546671	0.128	1.001
cg21550483	-0.051	1.001
cg21554552	0.007	1.001
cg21577049	0.028	1.001
cg21591742	-0.001	1.001
cg21604042	0.072	1.001
cg21604803	-0.03	1.001
cg21621248	0.052	1.001
cg21624282	-0.25	0.722
cg21634602	-0.087	1.001
cg21640749	-0.122	1.001
cg21652958	0.084	1.001
cg21660392	-0.253	0.691
cg21663122	-0.112	1.001
cg21667836	-0.01	1.001
cg21669679	-0.039	1.001
cg21688264	0.167	1.001
cg21732383	-0.052	1.001
cg21754343	-0.145	1.001
cg21762589	0.025	1.001
cg21765730	-0.188	1.001
cg21790626	0.068	1.001
cg21815667	0.011	1.001
cg21835643	0.119	1.001
cg21842478	0.128	1.001
cg21846488	-0.186	1.001
cg21870668	-0.105	1.001
cg21870884	0.059	1.001
cg21907579	0.074	1.001
cg21922574	-0.007	1.001
cg21942082	-0.081	1.001
cg21965997	-0.123	1.001
cg21968796	0.014	1.001
cg21972382	0.019	1.001
cg21988465	0.048	1.001
cg21991396	-0.122	1.001
cg22029275	-0.079	1.001
cg22036988	-0.041	1.001
cg22037648	0.128	1.001
cg22039287	-0.253	0.683
cg22054191	-0.027	1.001
cg22083798	-0.002	1.001
cg22123464	-0.046	1.001
cg22131691	0.006	1.001
cg22165175	-0.004	1.001
cg22166290	0.068	1.001
cg22176895	0.124	1.001
cg22179082	-0.019	1.001
cg22183706	-0.031	1.001
cg22187630	0.067	1.001
cg22190114	-0.124	1.001
cg22197708	-0.211	0.991
cg22214414	-0.039	1.001
cg22215192	-0.164	1.001
cg22268164	-0.255	0.664
cg22289837	-0.034	1.001
cg22294908	-0.095	1.001
cg22319147	-0.039	1.001
cg22325646	0.054	1.001
cg22334665	-0.02	1.001
cg22341104	-0.049	1.001
cg22359606	0.087	1.001
cg22385764	-0.081	1.001
cg22392666	0.054	1.001
cg22415472	-0.046	1.001
cg22416721	-0.132	1.001
cg22418909	0.073	1.001
cg22442090	-0.183	1.001
cg22461018	-0.194	1
cg22461835	0.089	1.001
cg22467567	0.007	1.001
cg22472290	-0.003	1.001
cg22487322	-0.074	1.001
cg22495124	-0.077	1.001
cg22511262	0.067	1.001
cg22512531	0.005	1.001
cg22572159	0.029	1.001
cg22584138	-0.237	0.865
cg22598028	-0.139	1.001
cg22605643	-0.013	1.001
cg22619018	0.018	1.001
cg22625415	-0.008	1.001
cg22631938	0.143	1.001
cg22633722	-0.102	1.001
cg22660578	0.053	1.001
cg22670329	0.123	1.001
cg22672790	-0.181	1.001
cg22678136	-0.02	1.001
cg22680204	0.024	1.001
cg22681784	-0.055	1.001
cg22692158	-0.096	1.001
cg22709192	0.038	1.001
cg22730004	-0.207	0.997
cg22730830	0.068	1.001
cg22731373	0.129	1.001
cg22736323	0.011	1.001
cg22740783	-0.01	1.001
cg22740835	-0.113	1.001
cg22750254	0.021	1.001
cg22752533	0.115	1.001
cg22766145	-0.006	1.001
cg22774472	-0.026	1.001
cg22775000	-0.033	1.001
cg22780475	-0.078	1.001
cg22783363	0.055	1.001
cg22792910	-0.03	1.001
cg22797169	-0.057	1.001
cg22799132	-0.008	1.001
cg22805632	-0.08	1.001
cg22815110	0.053	1.001
cg22830895	-0.099	1.001
cg22836229	-0.002	1.001
cg22855405	0.035	1.001
cg22875391	-0.015	1.001
cg22879515	0.026	1.001
cg22882178	0.027	1.001
cg22886089	0.018	1.001
cg22892110	0.021	1.001
cg22892904	-0.226	0.95
cg22905097	-0.044	1.001
cg22909609	-0.118	1.001
cg22927134	-0.165	1.001
cg22959932	-0.135	1.001
cg22970435	0.048	1.001
cg22971191	-0.2	0.999
cg22975913	-0.018	1.001
cg22994720	0.016	1.001
cg23037403	0.008	1.001
cg23040064	0.026	1.001
cg23047271	0.12	1.001
cg23051664	0.04	1.001
cg23079782	-0.153	1.001
cg23083672	0.151	1.001
cg23089840	0.046	1.001
cg23092823	-0.016	1.001
cg23097006	0.006	1.001
cg23111544	-0.249	0.736
cg23113963	0.067	1.001
cg23129478	-0.079	1.001
cg23130254	0.118	1.001
cg23158811	0.007	1.001
cg23187653	0.08	1.001
cg23189044	0.062	1.001
cg23191950	-0.057	1.001
cg23207527	-0.015	1.001
cg23207990	0.188	1.001
cg23211240	0.005	1.001
cg23234999	-0.175	1.001
cg23242898	0.054	1.001
cg23273897	0.066	1.001
cg23276695	-0.168	1.001
cg23282559	0.031	1.001
cg23282674	-0.151	1.001
cg23290344	0.109	1.001
cg23297477	0.021	1.001
cg23300372	0.083	1.001
cg23316360	0.039	1.001
cg23317501	0.057	1.001
cg23326689	0.008	1.001
cg23337754	-0.035	1.001
cg23363832	0.067	1.001
cg23391785	-0.053	1.001
cg23400451	-0.119	1.001
cg23412850	-0.141	1.001
cg23413307	-0.165	1.001
cg23418591	-0.131	1.001
cg23432345	0.117	1.001
cg23473904	0.038	1.001
cg23477967	-0.046	1.001
cg23495733	0.017	1.001
cg23502772	0.047	1.001
cg23540518	0.029	1.001
cg23559331	-0.008	1.001
cg23563234	0.176	1.001
cg23596123	-0.071	1.001
cg23645091	-0.014	1.001
cg23694248	0.108	1.001
cg23696618	-0.238	0.857
cg23704362	-0.014	1.001
cg23713520	-0.026	1.001
cg23741330	-0.133	1.001
cg23765993	-0.067	1.001
cg23771603	0.1	1.001
cg23829949	-0.04	1.001
cg23843505	-0.119	1.001
cg23855989	-0.094	1.001
cg23863670	-0.158	1.001
cg23873703	-0.092	1.001
cg23881725	0.048	1.001
cg23887102	-0.064	1.001
cg23887396	-0.016	1.001
cg23904249	-0.119	1.001
cg23917399	-0.093	1.001
cg23968383	-0.134	1.001
cg23995753	-0.046	1.001
cg24024214	0.006	1.001
cg24056567	-0.008	1.001
cg24110050	0.05	1.001
cg24122922	-0.153	1.001
cg24127874	0.065	1.001
cg24133115	0.056	1.001
cg24176563	0.068	1.001
[truncated: 261 more rows]

## Sheet: DLV3_RNA_Seq
sig_genes	corr	p_val
A2M	-0.157	1.001
AARS	0.093	1.001
ABAT	0.026	1.001
ABCA3	0.097	1.001
ABCC11	-0.081	1.001
ABCC5	0.167	1.001
ABCD3	0.018	1.001
ABHD2	0.009	1.001
ABLIM1	-0.124	1.001
ACACA	0.066	1.001
ACACB	-0.244	0.851
ACADSB	-0.073	1.001
ACADVL	-0.166	1.001
ACAN	-0.001	1.001
ACLY	0.107	1.001
ACP5	-0.041	1.001
ACSL1	0.049	1.001
ACSL3	-0.059	1.001
ACSM1	-0.018	1.001
ACTA1	-0.028	1.001
ACTA2	-0.052	1.001
ACTB	0.119	1.001
ACTG1	0.135	1.001
ACTG2	-0.003	1.001
ACTN1	0.07	1.001
ACTN2	0.041	1.001
ACTN4	0.056	1.001
ACTR2	0.102	1.001
ACTR3	0.095	1.001
ADAM12	0.191	1.001
ADAM15	-0.128	1.001
ADAM6	-0.15	1.001
ADAM9	0.15	1.001
ADAMTS1	-0.197	1.001
ADAR	0.001	1.001
ADCY1	0.023	1.001
ADD1	-0.053	1.001
ADH1B	-0.13	1.001
ADIPOQ	-0.146	1.001
ADIPOR1	-0.036	1.001
ADIPOR2	0.083	1.001
ADNP	0.139	1.001
AEBP1	0.151	1.001
AES	-0.191	1.001
AFF3	-0.123	1.001
AFF4	-0.059	1.001
AGL	0.035	1.001
AGPAT2	-0.093	1.001
AGPAT6	0.049	1.001
AGR2	0.016	1.001
AGR3	0.062	1.001
AGRN	0.03	1.001
AGT	-0.06	1.001
AGTR1	-0.035	1.001
AHCY	0.044	1.001
AHCYL1	0.011	1.001
AHNAK2	0.173	1.001
AHNAK	0.015	1.001
AHR	-0.073	1.001
AIF1L	-0.092	1.001
AIM1	0.109	1.001
AKAP12	-0.018	1.001
AKAP9	-0.014	1.001
AKR1C1	-0.029	1.001
AKR1C2	0.009	1.001
AKR7A3	0.002	1.001
AKT1	0.023	1.001
ALB	-0.167	1.001
ALCAM	-0.125	1.001
ALDH2	-0.037	1.001
ALDH3A2	-0.071	1.001
ALDH3B2	0.123	1.001
ALDH9A1	-0.119	1.001
ALDOA	0.224	0.977
ALG8	-0.03	1.001
ALOX15B	0.068	1.001
AMD1	0.016	1.001
AMFR	0.005	1.001
AMIGO2	0.014	1.001
ANGPTL2	0.189	1.001
ANKH	0.026	1.001
ANKRD17	0.001	1.001
ANKRD50	0.128	1.001
ANO1	-0.077	1.001
ANO6	-0.039	1.001
ANP32B	-0.023	1.001
ANP32E	-0.053	1.001
ANPEP	0.033	1.001
ANTXR1	0.149	1.001
ANXA11	0.03	1.001
ANXA1	0.016	1.001
ANXA2	0.074	1.001
ANXA2P2	0.059	1.001
ANXA5	0.106	1.001
ANXA6	-0.072	1.001
AOC3	-0.143	1.001
AP2B1	0.063	1.001
AP2M1	0.075	1.001
APBB2	-0.054	1.001
APH1A	0.08	1.001
APLP2	0.039	1.001
APOC1	0.039	1.001
APOD	0.028	1.001
APOE	-0.065	1.001
APOL6	0.032	1.001
APP	-0.04	1.001
AQP1	-0.045	1.001
AQP3	0.005	1.001
ARCN1	0.061	1.001
AREG	0.115	1.001
ARF1	0.079	1.001
ARF3	0.047	1.001
ARF4	0.225	0.972
ARF5	0.074	1.001
ARF6	0.161	1.001
ARFGEF1	0.158	1.001
ARFGEF2	0.084	1.001
ARHGAP29	-0.021	1.001
ARHGAP32	-0.031	1.001
ARHGAP36	-0.097	1.001
ARHGDIA	-0.018	1.001
ARHGDIB	-0.191	1.001
ARHGEF12	-0.048	1.001
ARID5B	0.055	1.001
ARL6IP1	0.14	1.001
ARL6IP5	-0.008	1.001
ARNT2	-0.088	1.001
ARPC1B	0.026	1.001
ARPC3	0.167	1.001
ARPC5	-0.032	1.001
ARPP19	-0.122	1.001
ARRDC3	-0.021	1.001
ARSD	0.022	1.001
ASAH1	-0.018	1.001
ASH1L	-0.118	1.001
ASH2L	-0.059	1.001
ASPH	0.072	1.001
ASPN	0.112	1.001
ASS1	-0.072	1.001
ATAD2	0.106	1.001
ATF3	-0.056	1.001
ATF4	-0.036	1.001
ATHL1	-0.021	1.001
ATN1	-0.208	0.998
ATP1A1	0.016	1.001
ATP1B1	-0.046	1.001
ATP1B3	0.132	1.001
ATP2A1	-0.064	1.001
ATP2A2	0.005	1.001
ATP2A3	-0.162	1.001
ATP2B4	-0.041	1.001
ATP5A1	-0.183	1.001
ATP5B	0.029	1.001
ATP5C1	0.027	1.001
ATP5E	0.111	1.001
ATP5G2	-0.105	1.001
ATP5H	0.183	1.001
ATP6AP1	0.153	1.001
ATP6AP2	-0.013	1.001
ATP6V0B	0.041	1.001
ATP6V0C	0.1	1.001
ATP8B1	-0.059	1.001
ATP9A	0.147	1.001
ATXN7L3B	-0.002	1.001
AUTS2	-0.131	1.001
AZGP1	0	1.001
AZIN1	0.158	1.001
B2M	-0.032	1.001
B4GALT1	0.174	1.001
BAG1	-0.104	1.001
BAMBI	0.138	1.001
BANF1	0.1	1.001
BAT1	-0.129	1.001
BAT2	-0.058	1.001
BAT2L1	-0.078	1.001
BAT2L2	-0.029	1.001
BCAM	-0.044	1.001
BCAP31	0.114	1.001
BCAS1	-0.01	1.001
BCHE	-0.014	1.001
BCL2	-0.166	1.001
BCLAF1	-0.127	1.001
BGN	0.163	1.001
BHLHE40	-0.07	1.001
BMI1	0.056	1.001
BMPR1B	-0.035	1.001
BNIP3L	0.101	1.001
BPIL1	0.022	1.001
BPTF	0.037	1.001
BRD2	-0.13	1.001
BSG	0.016	1.001
BST2	0.085	1.001
BTF3	-0.118	1.001
BTG1	-0.135	1.001
BTG2	-0.2	1.001
BUB3	0.093	1.001
BZW1	0.059	1.001
C10orf10	-0.18	1.001
C10orf116	0.05	1.001
C10orf18	0.044	1.001
C10orf58	0.004	1.001
C17orf28	0.13	1.001
C17orf37	0.098	1.001
C19orf2	-0.057	1.001
C19orf63	-0.011	1.001
C1orf198	-0.013	1.001
C1orf21	-0.135	1.001
C1orf43	-0.081	1.001
C1orf9	-0.024	1.001
C1QA	-0.115	1.001
C1QB	-0.056	1.001
C1QC	-0.056	1.001
C1R	-0.019	1.001
C1S	0.019	1.001
C20orf108	-0.009	1.001
C20orf114	-0.018	1.001
C20orf3	0.172	1.001
C3	-0.227	0.962
C4A	0.004	1.001
C4orf7	-0.057	1.001
C6orf15	0.168	1.001
C6orf211	-0.006	1.001
C6orf62	0.121	1.001
C7	-0.164	1.001
C7orf41	-0.164	1.001
C8orf4	-0.085	1.001
C8orf85	0.156	1.001
CA12	-0.011	1.001
CA2	-0.074	1.001
CA3	-0.165	1.001
CACNA1H	0.028	1.001
CACNG4	0.196	1.001
CALCOCO2	0.064	1.001
CALD1	0.055	1.001
CALM1	0.14	1.001
CALM2	0.014	1.001
CALM3	-0.092	1.001
CALML3	0.023	1.001
CALML5	0.101	1.001
CALR	0.15	1.001
CALU	0.31	0.13
CAMK2N1	0.054	1.001
CAND1	0.038	1.001
CANT1	0.201	1.001
CANX	0.038	1.001
CAP1	0.119	1.001
CAPG	0.161	1.001
CAPN1	0.036	1.001
CAPN2	-0.024	1.001
CAPN6	-0.259	0.655
CAPNS1	0.083	1.001
CAPRIN1	0.08	1.001
CAPS	0.017	1.001
CAPZB	0.062	1.001
CARTPT	-0.077	1.001
CASC3	0.031	1.001
CASD1	-0.055	1.001
CASQ1	-0.201	1.001
CAST	-0.034	1.001
CAT	-0.093	1.001
CAV1	-0.068	1.001
CAV2	-0.065	1.001
CBLN2	0.158	1.001
CBX1	0.01	1.001
CBX3	0.104	1.001
CBX5	0.015	1.001
CCDC117	-0.043	1.001
CCDC47	0.055	1.001
CCDC6	0.145	1.001
CCDC74A	-0.103	1.001
CCDC80	0.036	1.001
CCL5	-0.096	1.001
CCND1	-0.068	1.001
CCNG2	-0.076	1.001
CCNI	-0.124	1.001
CCT2	0.139	1.001
CCT3	-0.034	1.001
CCT4	0.003	1.001
CCT5	0.188	1.001
CCT6A	0.1	1.001
CCT7	0.038	1.001
CCT8	0.077	1.001
CD109	0.18	1.001
CD14	-0.203	1
CD151	-0.003	1.001
CD163	0.045	1.001
CD164	0.023	1.001
CD177	0.056	1.001
CD24	0.15	1.001
CD34	-0.172	1.001
CD36	-0.132	1.001
CD44	-0.008	1.001
CD46	-0.05	1.001
CD47	0.2	1.001
CD52	-0.126	1.001
CD59	-0.112	1.001
CD63	0.083	1.001
CD68	0.111	1.001
CD74	-0.115	1.001
CD81	0.14	1.001
CD93	-0.14	1.001
CD9	0.118	1.001
CD99	0.052	1.001
CDC42	0.065	1.001
CDC42EP4	-0.087	1.001
CDC42SE1	-0.029	1.001
CDH11	0.171	1.001
CDH1	0.184	1.001
CDH3	0.096	1.001
CDK12	0.125	1.001
CDK16	0.067	1.001
CDK2AP1	0.038	1.001
CDK4	0.021	1.001
CDK5RAP3	-0.099	1.001
CDKN1A	-0.167	1.001
CDV3	0.139	1.001
CEACAM5	-0.016	1.001
CEACAM6	0.048	1.001
CEL	-0.086	1.001
CELSR1	-0.014	1.001
CELSR2	-0.023	1.001
CENPF	0.033	1.001
CES1	-0.106	1.001
CFB	0.02	1.001
CFD	-0.159	1.001
CFL1	0.173	1.001
CGA	-0.054	1.001
CGN	-0.024	1.001
CHAD	-0.041	1.001
CHCHD2	0.052	1.001
CHD3	-0.076	1.001
CHD4	-0.007	1.001
CHGA	-0.154	1.001
CHGB	-0.231	0.942
CHI3L1	-0.018	1.001
CHI3L2	0.011	1.001
CHIT1	0.029	1.001
CHMP2A	-0.066	1.001
CHMP4B	-0.007	1.001
CHPF	0.097	1.001
CHPT1	-0.08	1.001
CHRDL1	-0.2	1.001
CHST1	-0.051	1.001
CIB1	-0.006	1.001
CIDEC	-0.159	1.001
CILP	0.003	1.001
CIRBP	-0.232	0.932
CITED2	-0.054	1.001
CITED4	0.052	1.001
CKAP4	0.157	1.001
CKAP5	0.105	1.001
CKB	-0.021	1.001
CKM	-0.068	1.001
CLCA2	0.021	1.001
CLDN1	-0.089	1.001
CLDN3	0.124	1.001
CLDN4	0.125	1.001
CLEC3A	-0.089	1.001
CLIC1	0.11	1.001
CLIC4	0.123	1.001
CLIC6	0.022	1.001
CLNS1A	-0.134	1.001
CLSTN1	0.005	1.001
CLSTN2	-0.02	1.001
CLSTN3	-0.116	1.001
CLTC	0.102	1.001
CLU	-0.054	1.001
CMTM6	0.063	1.001
CMYA5	-0.071	1.001
CNBP	0.013	1.001
CNDP2	-0.104	1.001
CNN1	-0.064	1.001
CNN2	-0.027	1.001
CNN3	0.006	1.001
CNOT1	0.068	1.001
CNTNAP2	-0.035	1.001
COL10A1	0.181	1.001
COL11A1	0.25	0.783
COL11A2	-0.065	1.001
COL12A1	0.164	1.001
COL14A1	-0.074	1.001
COL15A1	-0.066	1.001
COL16A1	-0.103	1.001
COL17A1	0.016	1.001
COL18A1	-0.004	1.001
COL1A1	0.175	1.001
COL1A2	0.182	1.001
COL2A1	0.095	1.001
COL3A1	0.144	1.001
COL4A1	-0.005	1.001
COL4A2	-0.076	1.001
COL5A1	0.186	1.001
COL5A2	0.165	1.001
COL6A1	0.208	0.998
COL6A2	0.138	1.001
COL6A3	0.148	1.001
COL9A3	0.033	1.001
COMP	0.106	1.001
COPA	0.053	1.001
COPB1	0.113	1.001
COPB2	0.176	1.001
COPG	0.255	0.722
COPZ1	0.059	1.001
CORO1B	-0.1	1.001
COTL1	-0.058	1.001
COX4I1	-0.042	1.001
COX6A1	0.078	1.001
COX6B1	0.099	1.001
COX6C	0	1.001
CP	0.031	1.001
CPB1	-0.05	1.001
CPD	-0.007	1.001
CPE	-0.047	1.001
CPNE1	0.151	1.001
CPNE3	0.114	1.001
CPT1A	0.04	1.001
CRABP1	-0.031	1.001
CRABP2	0.045	1.001
CRAT	-0.018	1.001
CREB3L1	0.027	1.001
CREB3L2	-0.008	1.001
CREB3L4	-0.008	1.001
CRIM1	-0.056	1.001
CRIP1	0.106	1.001
CRIP2	0.055	1.001
CRISP3	-0.059	1.001
CRISPLD1	-0.039	1.001
CRISPLD2	0.039	1.001
CRP	-0.11	1.001
CRTAP	-0.084	1.001
CRYAB	0.051	1.001
CS	-0.029	1.001
CSDA	-0.054	1.001
CSDE1	0.061	1.001
CSE1L	0.143	1.001
CSN1S1	-0.112	1.001
CSN2	-0.141	1.001
CSN3	-0.258	0.68
CSNK1A1	0.024	1.001
CSPG4	-0.015	1.001
CSRP1	-0.108	1.001
CST3	-0.047	1.001
CST5	-0.041	1.001
CSTB	0.123	1.001
CTDSP2	-0.08	1.001
CTGF	-0.05	1.001
CTHRC1	0.237	0.905
CTNNA1	0.088	1.001
CTNNB1	0.023	1.001
CTNND1	-0.003	1.001
CTSA	0.27	0.51
CTSB	0.082	1.001
CTSC	-0.078	1.001
CTSD	0	1.001
CTSF	-0.137	1.001
CTSH	-0.137	1.001
CTSK	0.114	1.001
CTSS	-0.077	1.001
CTSZ	-0.066	1.001
CTTN	0.022	1.001
CX3CL1	-0.154	1.001
CXCL10	0.129	1.001
CXCL12	-0.039	1.001
CXCL13	0.023	1.001
CXCL14	-0.043	1.001
CXCL17	0.052	1.001
CXCL9	0.054	1.001
CXCR4	-0.067	1.001
CYB561	0.111	1.001
CYB5A	-0.082	1.001
CYB5R3	0.081	1.001
CYBRD1	-0.116	1.001
CYC1	0.099	1.001
CYCS	0.064	1.001
CYP11A1	0.054	1.001
CYP19A1	-0.007	1.001
CYP1B1	-0.081	1.001
CYP2A6	-0.086	1.001
CYP2A7	-0.046	1.001
CYP2B7P1	0.001	1.001
CYP4X1	-0.114	1.001
CYP4Z1	-0.091	1.001
CYR61	-0.018	1.001
DAG1	0.193	1.001
DAP	0.044	1.001
DAZAP2	-0.033	1.001
DBI	0.095	1.001
DCAF10	0.02	1.001
DCAF7	0.027	1.001
DCD	-0.051	1.001
DCLK1	-0.028	1.001
DCN	0.055	1.001
DCXR	-0.004	1.001
DDB1	0.118	1.001
DDHD2	-0.054	1.001
DDIT4	0.051	1.001
DDOST	0.078	1.001
DDR1	0.09	1.001
DDX17	-0.225	0.966
DDX3X	-0.017	1.001
DDX5	-0.073	1.001
DDX58	0.098	1.001
DEGS1	-0.102	1.001
DEGS2	-0.022	1.001
DEK	-0.022	1.001
DERL1	0.211	0.997
DES	-0.136	1.001
DGAT2	-0.066	1.001
DHCR24	0.078	1.001
DHCR7	0.144	1.001
DHRS2	0.193	1.001
DHX40	0.007	1.001
DHX9	-0.04	1.001
DIO2	0.176	1.001
DLG5	-0.039	1.001
DLK1	-0.069	1.001
DMBT1	-0.002	1.001
DMKN	0.011	1.001
DNAJA1	0.212	0.997
DNAJA4	-0.036	1.001
DNAJB1	0.219	0.987
DNAJC10	0.018	1.001
DNAJC1	0.033	1.001
DPP7	-0.206	0.998
DPT	-0.009	1.001
DPYSL2	-0.053	1.001
DPYSL3	0.098	1.001
DSC2	0.019	1.001
DSC3	0.007	1.001
DSG1	-0.015	1.001
DSG2	0.055	1.001
DSG3	0.036	1.001
DSP	0.046	1.001
DST	-0.13	1.001
DSTN	0.227	0.962
DUSP1	-0.113	1.001
DUSP4	-0.158	1.001
DUSP6	-0.008	1.001
DYNC1H1	0.099	1.001
DYNLRB1	0.117	1.001
ECE1	-0.012	1.001
ECEL1	-0.079	1.001
ECH1	0.02	1.001
ECM1	0.116	1.001
EDEM3	-0.039	1.001
EDF1	-0.11	1.001
EEF1A1	-0.135	1.001
EEF1A1P9	-0.163	1.001
EEF1A2	-0.053	1.001
EEF1B2	-0.162	1.001
EEF1D	-0.038	1.001
EEF1G	-0.064	1.001
EEF2	-0.238	0.897
EFCAB4A	-0.107	1.001
EFEMP1	0.041	1.001
EFHD1	0.108	1.001
EFNA1	-0.005	1.001
EFR3A	0.153	1.001
EGFR	0.02	1.001
EGLN2	-0.118	1.001
EGLN3	0.115	1.001
EGR1	-0.121	1.001
EGR3	-0.175	1.001
EHD2	0.106	1.001
EHF	-0.115	1.001
EID1	-0.183	1.001
EIF1	0.054	1.001
EIF2AK1	0.03	1.001
EIF2S3	-0.095	1.001
EIF3A	-0.156	1.001
EIF3B	0.022	1.001
EIF3CL	0.015	1.001
EIF3D	-0.149	1.001
EIF3E	-0.032	1.001
EIF3H	0.088	1.001
EIF3K	0.04	1.001
EIF3L	-0.222	0.981
EIF3M	-0.039	1.001
EIF4A1	0.038	1.001
EIF4A2	-0.023	1.001
EIF4B	-0.183	1.001
EIF4EBP1	-0.025	1.001
EIF4EBP2	-0.028	1.001
EIF4G1	0.07	1.001
EIF4G2	0.168	1.001
EIF5	0.14	1.001
EIF5A	0.024	1.001
EIF5B	0.001	1.001
EIF6	0.127	1.001
ELF3	-0.084	1.001
ELF5	0.014	1.001
ELN	0.006	1.001
ELOVL2	0.04	1.001
ELOVL5	-0.021	1.001
ELP2	-0.149	1.001
EMILIN1	0.036	1.001
EMP1	0.063	1.001
EMP2	0.169	1.001
ENAH	0.005	1.001
ENG	-0.195	1.001
ENO1	0.051	1.001
ENO3	-0.199	1.001
ENPP1	0.013	1.001
ENPP2	-0.22	0.983
ENPP5	-0.121	1.001
ENSA	-0.13	1.001
EPAS1	-0.165	1.001
EPB41L2	-0.23	0.953
EPCAM	0.075	1.001
EPHB3	-0.039	1.001
EPHB4	0.043	1.001
EPHX1	0.099	1.001
EPRS	0.028	1.001
ERBB2	0.138	1.001
ERBB3	-0.03	1.001
ERGIC1	0.121	1.001
ERGIC3	0.203	1
ERLIN2	-0.002	1.001
ERMP1	0.096	1.001
ERRFI1	-0.02	1.001
ESR1	-0.037	1.001
ESRP1	0.244	0.847
ESYT1	0.09	1.001
ESYT2	0.121	1.001
ETS1	-0.145	1.001
ETV6	-0.28	0.392
EVL	-0.021	1.001
EXOC2	0.132	1.001
EZR	0.122	1.001
F11R	0.046	1.001
F13A1	0.077	1.001
FABP4	-0.087	1.001
FABP7	-0.016	1.001
FADS2	0.095	1.001
FAM102A	0.12	1.001
FAM107B	-0.094	1.001
FAM120A	-0.003	1.001
FAM128B	-0.138	1.001
FAM129A	-0.073	1.001
FAM129B	0.069	1.001
FAM198B	-0.039	1.001
FAM38A	-0.055	1.001
FAM83H	0.156	1.001
FAM84B	0.117	1.001
FARP1	0.032	1.001
FASN	0.059	1.001
FAT1	0.057	1.001
FAU	-0.075	1.001
FBL	-0.068	1.001
FBLN1	-0.015	1.001
FBLN2	0.038	1.001
FBLN5	-0.093	1.001
FBN1	0.126	1.001
FBP1	-0.045	1.001
FCGBP	-0.044	1.001
FCGR3A	0.088	1.001
FCGRT	-0.034	1.001
FDFT1	0.027	1.001
FDPS	0.008	1.001
FGA	-0.166	1.001
FGB	-0.139	1.001
FGD3	0.014	1.001
FGFR1	0.029	1.001
FGFR2	0.001	1.001
FGG	-0.195	1.001
FHL1	-0.107	1.001
FHL2	0.009	1.001
FKBP10	0.142	1.001
FKBP1A	0.139	1.001
FKBP4	0.049	1.001
FKBP5	-0.096	1.001
FKBP8	-0.095	1.001
FKBP9	0.172	1.001
FLJ23867	0.054	1.001
FLNA	0.11	1.001
FLNB	0.021	1.001
FLNC	0.005	1.001
FLOT1	0.015	1.001
FLOT2	-0.043	1.001
FMO2	-0.136	1.001
FMOD	-0.063	1.001
FN1	0.216	0.993
FNBP1L	-0.01	1.001
FNDC1	0.104	1.001
FOS	-0.093	1.001
FOSB	-0.174	1.001
FOXA1	-0.09	1.001
FOXM1	0.036	1.001
FOXO3	0.084	1.001
FOXP4	-0.007	1.001
FRMD6	0.009	1.001
FRS2	0.019	1.001
FRZB	-0.06	1.001
FSCN1	0.067	1.001
FSTL1	0.125	1.001
FTH1	0.145	1.001
FTL	0.147	1.001
FURIN	-0.261	0.631
FUS	-0.008	1.001
FXYD3	-0.041	1.001
FXYD5	0.068	1.001
FZD4	-0.003	1.001
G0S2	-0.172	1.001
G3BP2	0.023	1.001
G6PD	0.29	0.281
GAA	0.089	1.001
GAB2	-0.173	1.001
GABARAP	-0.025	1.001
GABRP	-0.032	1.001
GALNT6	-0.079	1.001
GALNT7	-0.065	1.001
GANAB	0.156	1.001
GAPDH	0.042	1.001
GARS	0.2	1.001
GAS5	-0.142	1.001
GAS6	-0.074	1.001
GATA3	-0.01	1.001
GBAS	-0.049	1.001
GBP1	0.078	1.001
GBP2	-0.049	1.001
GBP4	-0.034	1.001
GDAP1	0.007	1.001
GDF9	-0.026	1.001
GDI1	0.051	1.001
GDI2	0.045	1.001
GFPT1	0.068	1.001
GFRA1	0.079	1.001
GGCT	0.128	1.001
GHITM	0.062	1.001
GJA1	0.055	1.001
GJB2	0.236	0.906
GLA	-0.08	1.001
GLG1	0.064	1.001
GLO1	0.057	1.001
GLTSCR2	-0.22	0.982
GLUD1	-0.044	1.001
GLUL	-0.098	1.001
GLYATL2	0.027	1.001
GNAI2	-0.039	1.001
GNAS	0.189	1.001
GNB1	0.031	1.001
GNB2	-0.068	1.001
GNB2L1	-0.132	1.001
GNG12	-0.118	1.001
GNS	0.103	1.001
GOLGA4	0.115	1.001
GOLGB1	0.029	1.001
GOLM1	-0.021	1.001
GOT2	-0.012	1.001
GP2	-0.093	1.001
GPAA1	0.078	1.001
GPAM	-0.115	1.001
GPC1	0.113	1.001
GPC3	-0.122	1.001
GPC4	0.041	1.001
GPD1	-0.135	1.001
GPI	0.014	1.001
GPNMB	0.151	1.001
GPR56	0.184	1.001
GPRC5A	0.091	1.001
GPX1	-0.048	1.001
GPX3	-0.119	1.001
GPX4	-0.108	1.001
GRB2	0.098	1.001
GRB7	0.064	1.001
GREB1	-0.055	1.001
GRIA2	0.015	1.001
GRINA	0.216	0.992
GRLF1	0.014	1.001
GRN	0.149	1.001
GSN	-0.091	1.001
GSPT1	0.128	1.001
GSTM1	0.066	1.001
GSTM2	0	1.001
GSTM3	0.121	1.001
GSTM5	-0.03	1.001
GSTP1	0.005	1.001
GTF2I	-0.045	1.001
GTF2IP1	-0.06	1.001
GUK1	-0.069	1.001
GUSB	-0.029	1.001
GYG2	-0.011	1.001
H19	-0.033	1.001
H1F0	-0.041	1.001
H1FX	-0.069	1.001
H2AFJ	-0.017	1.001
H2AFY	-0.037	1.001
H2AFZ	0.053	1.001
H3F3A	-0.118	1.001
H3F3B	0.179	1.001
HADHA	-0.019	1.001
HBA2	-0.114	1.001
HBB	-0.084	1.001
HDAC2	0	1.001
HDC	-0.122	1.001
HDGF	-0.038	1.001
HDLBP	0.079	1.001
HEBP1	-0.062	1.001
HECTD1	0.076	1.001
HGSNAT	0.107	1.001
HIF1A	0.042	1.001
HIGD1A	-0.071	1.001
HINT1	-0.079	1.001
HIPK2	0.052	1.001
HIST1H1C	0.137	1.001
HIST1H2AC	0.079	1.001
HIST1H2BK	0.12	1.001
HIST2H2AA3	0.12	1.001
HIST2H2BE	0.149	1.001
HK1	-0.007	1.001
HK2	-0.061	1.001
HLA-A	-0.046	1.001
HLA-B	0.021	1.001
HLA-C	0.035	1.001
HLA-DPA1	-0.106	1.001
HLA-DPB1	-0.205	0.998
HLA-DQA1	-0.052	1.001
HLA-DQB1	-0.088	1.001
HLA-DRA	-0.074	1.001
HLA-DRB1	-0.073	1.001
HLA-DRB5	-0.023	1.001
HLA-E	-0.104	1.001
HLA-F	-0.091	1.001
HLA-H	-0.086	1.001
HM13	0.197	1.001
HMGA1	-0.027	1.001
HMGB1	0.012	1.001
HMGB2	-0.012	1.001
HMGB3	0.099	1.001
HMGCS2	-0.047	1.001
HMGN1	0.149	1.001
HMGN2	-0.079	1.001
HMOX1	0.14	1.001
HN1	0.156	1.001
HN1L	0.185	1.001
HNRNPA1	-0.18	1.001
HNRNPA2B1	-0.08	1.001
HNRNPA3	-0.072	1.001
HNRNPAB	0.028	1.001
HNRNPC	0.008	1.001
HNRNPF	0.067	1.001
HNRNPH1	-0.041	1.001
HNRNPK	0.071	1.001
HNRNPU	-0.06	1.001
HNRNPUL1	-0.068	1.001
HP1BP3	-0.147	1.001
HP	-0.148	1.001
HPGD	-0.035	1.001
HPX	0.051	1.001
HSP90AA1	0.268	0.54
HSP90AB1	0.17	1.001
HSP90B1	0.132	1.001
HSPA1A	0.093	1.001
HSPA1B	0.124	1.001
HSPA2	0.059	1.001
HSPA5	0.087	1.001
HSPA8	0.096	1.001
HSPA9	0.002	1.001
HSPB1	0.244	0.849
HSPB6	-0.03	1.001
HSPB8	0.049	1.001
HSPD1	0.072	1.001
HSPG2	-0.017	1.001
HSPH1	0.181	1.001
HTRA1	0.122	1.001
HTRA3	0.086	1.001
HUWE1	0.081	1.001
HYOU1	-0.021	1.001
IARS2	0.029	1.001
IBSP	0.226	0.964
ICAM1	0.013	1.001
IDH1	0.029	1.001
IDH2	0.041	1.001
IDI1	0.109	1.001
IDO1	0.055	1.001
IDS	-0.043	1.001
IER2	-0.098	1.001
IER3	-0.063	1.001
IFI16	-0.071	1.001
IFI27	0.192	1.001
IFI30	0.167	1.001
IFI44L	0.108	1.001
IFI6	0.105	1.001
IFIT1	0.1	1.001
IFIT2	0.073	1.001
IFIT3	0.119	1.001
IFITM1	0.177	1.001
IFITM2	0.036	1.001
IFITM3	0.141	1.001
IGF1R	-0.041	1.001
IGF2	-0.116	1.001
IGF2R	0.051	1.001
IGFBP2	0.044	1.001
IGFBP3	-0.026	1.001
IGFBP4	0.082	1.001
IGFBP5	0.111	1.001
IGFBP7	-0.033	1.001
IGJ	-0.177	1.001
IGSF1	-0.039	1.001
IGSF3	0.212	0.997
IL13RA1	0.092	1.001
IL1R1	0.036	1.001
IL32	0.143	1.001
IL6ST	-0.043	1.001
ILF2	0.076	1.001
ILF3	-0.206	0.998
IMPAD1	0.067	1.001
IMPDH2	-0.007	1.001
INADL	-0.039	1.001
INSIG1	0.115	1.001
INSR	-0.2	1.001
IPO5	-0.071	1.001
IPO7	0.061	1.001
IQGAP1	0.016	1.001
IRAK1	-0.022	1.001
IRF2BP2	-0.07	1.001
ISG15	0.14	1.001
ISLR	0.168	1.001
ITGA11	0.191	1.001
ITGA3	0.058	1.001
ITGA5	0.138	1.001
ITGA6	-0.107	1.001
ITGAV	0.077	1.001
ITGB1	0.183	1.001
ITGB2	-0.088	1.001
ITGB4	0.032	1.001
ITGB5	-0.007	1.001
ITGB6	0.063	1.001
ITIH5	-0.106	1.001
ITM2B	-0.102	1.001
ITPR1	-0.065	1.001
ITPR2	-0.103	1.001
ITPR3	0.013	1.001
ITPRIPL2	0.148	1.001
JAK1	0.016	1.001
JTB	-0.056	1.001
JUN	-0.042	1.001
JUNB	-0.132	1.001
JUND	-0.068	1.001
JUP	0.202	1.001
KBTBD10	-0.079	1.001
KCNE4	-0.089	1.001
KCNJ3	-0.039	1.001
KCTD12	-0.17	1.001
KCTD3	-0.097	1.001
KDELR1	0.109	1.001
KDELR2	0.183	1.001
KDM2A	0.004	1.001
KDM4B	-0.015	1.001
KDM5B	0.061	1.001
KIAA0040	-0.049	1.001
KIAA0100	0.018	1.001
KIAA0182	-0.049	1.001
KIAA0196	0.217	0.99
KIAA0319L	-0.007	1.001
KIAA1217	0.038	1.001
KIAA1324	-0.033	1.001
KIAA1429	0.168	1.001
KIAA1467	0.043	1.001
KIAA1522	-0.018	1.001
KIF13B	-0.127	1.001
KIF5B	0.063	1.001
KIT	-0.124	1.001
KITLG	0.081	1.001
KLF6	-0.037	1.001
KLHDC7B	0.128	1.001
KLK14	0	1.001
KLK5	0.077	1.001
KLK6	0.085	1.001
KLK7	0.069	1.001
KPNA2	0.134	1.001
KPNB1	0.025	1.001
KRT10	0.169	1.001
KRT13	-0.036	1.001
KRT1	-0.002	1.001
KRT14	0.009	1.001
KRT15	0.007	1.001
KRT16	0.041	1.001
KRT17	0.009	1.001
KRT18	0.095	1.001
KRT19	0.084	1.001
KRT23	0.006	1.001
KRT4	0.062	1.001
KRT5	-0.012	1.001
KRT6A	0.149	1.001
KRT6B	0.038	1.001
KRT7	-0.033	1.001
KRT81	0.12	1.001
KRT8	0.175	1.001
KRTCAP2	-0.022	1.001
KTN1	0.126	1.001
LACRT	-0.059	1.001
LAD1	-0.026	1.001
LALBA	-0.092	1.001
LAMA3	-0.217	0.991
LAMA4	0.045	1.001
LAMA5	-0.052	1.001
LAMB1	0.124	1.001
LAMB2	0.003	1.001
LAMB3	-0.008	1.001
LAMC1	0.104	1.001
LAMC2	0.079	1.001
LAMP1	0.126	1.001
LAMP2	0.051	1.001
LAPTM4A	0.092	1.001
LAPTM4B	0.232	0.937
LAPTM5	0.024	1.001
LARP1	-0.013	1.001
LASP1	0.097	1.001
LASS2	-0.054	1.001
LASS6	0.047	1.001
LBP	0.1	1.001
LCN2	0.044	1.001
LCP1	-0.054	1.001
LDB3	-0.115	1.001
LDHA	0.134	1.001
LDHB	-0.183	1.001
LENG8	-0.219	0.983
LEP	-0.155	1.001
LGALS1	0.167	1.001
LGALS3	0.158	1.001
LGALS3BP	0.053	1.001
LGMN	0.187	1.001
LIFR	-0.12	1.001
LIMA1	0.023	1.001
LIMCH1	-0.177	1.001
LIPA	-0.047	1.001
LIPE	-0.175	1.001
LITAF	0.024	1.001
LMAN1	0.083	1.001
LMAN2	-0.022	1.001
LMNA	-0.138	1.001
LMO4	-0.082	1.001
LOC643719	-0.012	1.001
LOC647979	0.137	1.001
LOC653566	-0.123	1.001
LOC96610	-0.077	1.001
LONP2	0.083	1.001
LPCAT1	-0.028	1.001
LPGAT1	-0.155	1.001
LPL	-0.247	0.815
LRBA	0.05	1.001
LRIG1	-0.089	1.001
LRP10	0.012	1.001
LRP1	0.024	1.001
LRP2	-0.228	0.96
LRP5	-0.221	0.981
LRPPRC	0.027	1.001
LRRC15	0.196	1.001
LRRC59	0.26	0.647
LSR	0.152	1.001
LTBP1	0.093	1.001
LTBP2	0.044	1.001
LTBP3	-0.16	1.001
LTF	-0.141	1.001
LUM	0.136	1.001
LUZP6	0.153	1.001
LY6E	0.103	1.001
LYPD3	0.118	1.001
LYPLA1	0.088	1.001
LYZ	-0.021	1.001
MACF1	-0.08	1.001
MAGED1	0.183	1.001
MAGED2	0.017	1.001
MAL2	0.172	1.001
MALAT1	-0.093	1.001
MAN1A1	-0.022	1.001
MAOA	-0.081	1.001
MAOB	-0.037	1.001
MAP1B	-0.026	1.001
MAP3K1	-0.039	1.001
MAP4	0.104	1.001
MAP4K4	0.04	1.001
MAPKAPK2	-0.017	1.001
MAPT	0.095	1.001
MARCKS	-0.035	1.001
MARCKSL1	0.085	1.001
MAT2A	-0.051	1.001
MATN2	-0.061	1.001
MATR3	-0.076	1.001
MAZ	0.032	1.001
MB	-0.022	1.001
MBNL1	-0.222	0.981
MBOAT7	0.065	1.001
MBTPS1	0.023	1.001
MCAM	-0.125	1.001
MCCC2	-0.018	1.001
MCL1	-0.069	1.001
MCM3	0.039	1.001
MCM4	0.107	1.001
MCM7	-0.026	1.001
MDH2	0.046	1.001
MDK	0	1.001
MDM2	-0.133	1.001
MED13	0.04	1.001
MED13L	-0.127	1.001
MED1	0.083	1.001
MED24	0.122	1.001
MEGF9	-0.094	1.001
MEST	0.028	1.001
MET	-0.005	1.001
METTL7A	-0.121	1.001
MFAP4	-0.024	1.001
MFAP5	0.12	1.001
MFGE8	0.04	1.001
MGAT4A	-0.063	1.001
MGEA5	0.004	1.001
MGLL	0.013	1.001
MGP	-0.104	1.001
MGST1	-0.019	1.001
MIA3	-0.032	1.001
MICAL2	0.115	1.001
MIF	-0.009	1.001
MKI67	0.08	1.001
MKL2	-0.039	1.001
MKNK2	-0.202	1.001
MLEC	0.028	1.001
MLF2	-0.064	1.001
MLLT4	-0.024	1.001
MLLT6	-0.118	1.001
MLPH	-0.081	1.001
MME	0.027	1.001
MMP11	0.24	0.887
MMP13	0.2	1.001
MMP1	0.274	0.469
MMP14	0.234	0.921
MMP2	0.131	1.001
MMP7	0.03	1.001
MMP9	0.074	1.001
MORF4L2	0.108	1.001
MPZL1	-0.049	1.001
MRC2	0.137	1.001
MRFAP1	-0.073	1.001
MRPS30	-0.08	1.001
MS4A7	-0.046	1.001
MSL1	0.125	1.001
MSLN	0.016	1.001
MSMB	0.061	1.001
MSN	-0.07	1.001
MT2A	0.023	1.001
MTCH1	-0.022	1.001
MTDH	0.114	1.001
MTSS1	0.074	1.001
MTUS1	0.017	1.001
MUC1	0.034	1.001
MUC16	0.079	1.001
MUC2	-0.041	1.001
MUC5B	-0.172	1.001
MUC6	-0.088	1.001
MUCL1	-0.005	1.001
MVP	0.073	1.001
MX1	0.094	1.001
MXRA5	0.146	1.001
MXRA8	0.052	1.001
MYADM	0.092	1.001
MYB	-0.071	1.001
MYBL2	0.184	1.001
MYBPC1	-0.055	1.001
MYC	-0.201	1.001
MYH11	-0.134	1.001
MYH14	0.184	1.001
MYH2	0.049	1.001
MYH7	-0.076	1.001
MYH9	-0.011	1.001
MYL12A	0.04	1.001
MYL12B	0.039	1.001
MYL1	-0.117	1.001
MYL2	-0.122	1.001
MYL6	0.172	1.001
MYL9	0.069	1.001
MYLK	-0.005	1.001
MYLPF	0.002	1.001
MYO10	0.107	1.001
MYO1C	-0.045	1.001
MYO1D	0.147	1.001
MYO6	0.02	1.001
MYOC	-0.239	0.896
MYOF	0.025	1.001
MYOZ1	-0.032	1.001
MYST3	0.033	1.001
MYST4	0.02	1.001
NAA50	0.134	1.001
NACA	-0.196	1.001
NAMPT	0.089	1.001
NAP1L1	-0.139	1.001
NAPA	0.019	1.001
NARS	-0.07	1.001
NAT1	-0.013	1.001
NBL1	-0.043	1.001
NBR1	-0.012	1.001
NCALD	-0.115	1.001
NCAN	0.13	1.001
NCAPD2	-0.029	1.001
NCKAP1	0.079	1.001
NCL	-0.03	1.001
NCOA4	-0.029	1.001
NCOR2	-0.016	1.001
NCRNA00188	-0.12	1.001
NCSTN	-0.047	1.001
NDRG1	0.052	1.001
NDRG2	-0.114	1.001
NDST1	-0.095	1.001
NDUFA13	-0.062	1.001
NDUFA4	-0.078	1.001
NDUFB9	0.143	1.001
NDUFC2	-0.109	1.001
NDUFS5	-0.033	1.001
NEAT1	-0.094	1.001
NEB	-0.216	0.992
NEBL	0.107	1.001
NELL2	0.093	1.001
NES	-0.069	1.001
NET1	0.148	1.001
NFE2L1	0.005	1.001
NFIB	-0.106	1.001
NFIX	-0.086	1.001
NGRN	0.026	1.001
NID1	0.102	1.001
NKAIN1	0.163	1.001
NME1	0.107	1.001
NME2	0.003	1.001
NME4	-0.021	1.001
NNMT	0.008	1.001
NOMO1	0.217	0.991
NONO	0.009	1.001
NOTCH2	0.092	1.001
NOTCH3	-0.016	1.001
NPC2	0.257	0.685
NPDC1	-0.13	1.001
NPEPPS	0.028	1.001
NPM1	0.031	1.001
NPNT	0.042	1.001
NPTX1	-0.12	1.001
NPY1R	-0.207	0.998
NQO1	0.082	1.001
NR2F2	-0.006	1.001
NR4A1	-0.199	1.001
NRAP	-0.026	1.001
NRAS	0.074	1.001
NRIP1	-0.069	1.001
NRIP3	0.054	1.001
NRP1	-0.009	1.001
NTN4	-0.083	1.001
NTRK2	-0.212	0.997
NTS	-0.177	1.001
NUCB1	0.113	1.001
NUCB2	0.045	1.001
NUCKS1	-0.067	1.001
NUFIP2	0.024	1.001
NUMA1	-0.191	1.001
NUP210	-0.13	1.001
NUPR1	0.056	1.001
OAS1	0.045	1.001
OAS2	0.144	1.001
OAS3	0.096	1.001
OAT	-0.091	1.001
OAZ1	-0.157	1.001
OBSCN	-0.25	0.786
OGN	-0.14	1.001
OGT	-0.157	1.001
OLFM4	-0.134	1.001
OLFML2B	0.108	1.001
OLFML3	0.026	1.001
ORM1	-0.034	1.001
ORMDL3	0.125	1.001
OS9	-0.016	1.001
OSBPL8	0.101	1.001
OXTR	-0.165	1.001
P4HA1	0.314	0.111
P4HB	0.15	1.001
PABPC1	0.039	1.001
PABPC4	-0.019	1.001
PADI2	-0.074	1.001
PAICS	0.049	1.001
PAK1	-0.105	1.001
PALLD	0.035	1.001
PALM2-AKAP2	-0.227	0.963
PAM	0.019	1.001
PAPSS1	0.005	1.001
PAPSS2	0.213	0.997
PARD6B	0.05	1.001
PARK7	-0.075	1.001
PARP10	-0.058	1.001
PARP1	-0.073	1.001
PARP14	0.119	1.001
PARP9	0.156	1.001
PBX1	-0.056	1.001
PBXIP1	-0.086	1.001
PCBP1	-0.036	1.001
PCBP2	-0.125	1.001
PCGF2	0.009	1.001
PCM1	-0.076	1.001
PCMTD1	-0.013	1.001
PCNA	0.168	1.001
PCOLCE	0.085	1.001
PCSK1	-0.021	1.001
PCSK6	-0.107	1.001
PCYOX1	0.041	1.001
PDCD4	-0.078	1.001
PDE4DIP	-0.031	1.001
PDGFRA	0.039	1.001
PDGFRB	0.064	1.001
PDIA3	0.015	1.001
PDIA3P	-0.004	1.001
PDIA4	0.198	1.001
PDIA6	0.143	1.001
PDK4	-0.152	1.001
PDLIM1	-0.081	1.001
PDLIM3	-0.003	1.001
PDLIM5	-0.009	1.001
PDXDC1	0.171	1.001
PDXK	0.023	1.001
PDZK1	-0.03	1.001
PEA15	-0.12	1.001
PEBP1	-0.154	1.001
PEG10	0.039	1.001
PEG3	0.008	1.001
PERP	0.11	1.001
PFDN5	-0.111	1.001
PFKFB3	-0.022	1.001
PFKL	-0.079	1.001
PFKP	0.062	1.001
PFN1	0.089	1.001
PFN2	0.079	1.001
PGAP3	0.063	1.001
PGD	0.038	1.001
PGK1	0.214	0.994
PGR	-0.098	1.001
PGRMC1	0.053	1.001
PHB2	-0.191	1.001
PHB	0.152	1.001
PHGDH	-0.028	1.001
PHLDA1	-0.028	1.001
PI15	-0.119	1.001
PI3	-0.03	1.001
PICALM	-0.006	1.001
PIGR	-0.132	1.001
PIGT	0.086	1.001
PIK3R1	-0.091	1.001
PIK3R3	0.018	1.001
PIP4K2B	0.019	1.001
PIP	-0.008	1.001
PJA2	-0.121	1.001
PKM2	0.053	1.001
PKN1	-0.076	1.001
PKP1	0.032	1.001
PLA2G16	0.036	1.001
PLA2G2A	0.051	1.001
PLAT	-0.005	1.001
PLAU	0.217	0.99
PLD3	0.059	1.001
PLEC	0.049	1.001
PLEKHF2	0.141	1.001
PLIN1	-0.15	1.001
PLIN4	-0.072	1.001
PLK2	0.063	1.001
PLOD1	0.117	1.001
PLOD2	0.079	1.001
PLP1	-0.096	1.001
PLP2	0.117	1.001
PLS3	0.058	1.001
PLTP	0.004	1.001
PLUNC	0.084	1.001
PLVAP	-0.17	1.001
PLXNB2	-0.053	1.001
PLXND1	0.001	1.001
PMEPA1	0.19	1.001
PMP22	0.17	1.001
PNMT	0.142	1.001
PNPLA2	-0.107	1.001
PODXL	-0.205	0.999
POLR2A	-0.121	1.001
POSTN	0.222	0.981
PPA1	-0.018	1.001
PPAP2B	-0.196	1.001
PPAPDC1B	-0.055	1.001
PPDPF	0.091	1.001
PPFIA1	-0.008	1.001
PPIA	0.121	1.001
PPIB	-0.053	1.001
PPIF	0.03	1.001
PPP1CA	-0.008	1.001
PPP1CB	-0.084	1.001
PPP1R1B	0.013	1.001
PPP2R1A	0.107	1.001
PPP2R4	-0.038	1.001
PPT1	0.119	1.001
PRAME	0.059	1.001
PRCP	0.018	1.001
PRDX1	0.168	1.001
PRDX2	-0.098	1.001
PRDX3	-0.125	1.001
PRDX5	0.029	1.001
PRDX6	0.039	1.001
PRELP	-0.101	1.001
PREX1	0.042	1.001
PRG4	-0.058	1.001
PRKACB	-0.005	1.001
PRKAR1A	0.031	1.001
PRKAR2B	-0.122	1.001
PRKCSH	-0.043	1.001
PRKDC	0.098	1.001
PRKRIR	-0.118	1.001
PRLR	0.069	1.001
PRNP	-0.011	1.001
PROL1	-0.068	1.001
PROM1	-0.062	1.001
PROM2	-0.138	1.001
PROSC	-0.053	1.001
PRPF19	0.132	1.001
PRPF6	-0.004	1.001
PRPF8	-0.044	1.001
PRR4	-0.185	1.001
PRRX1	0.117	1.001
PRSS23	-0.09	1.001
PRSS8	0.082	1.001
PSAP	0.146	1.001
PSD3	-0.124	1.001
PSMA6	0.216	0.993
PSMA7	0.132	1.001
PSMB3	0.119	1.001
PSMB4	0.002	1.001
PSMC5	0.014	1.001
PSMD2	0.163	1.001
PSMD3	0.185	1.001
PSMD4	0.058	1.001
PSMD8	0.173	1.001
PSME1	0.048	1.001
PSME2	0.07	1.001
PSME4	0.01	1.001
PTGES3	0.106	1.001
PTGES	0.09	1.001
PTGFRN	0.131	1.001
PTHLH	0.023	1.001
PTK2	0.154	1.001
PTK7	0.084	1.001
PTMA	0.01	1.001
PTMS	-0.082	1.001
PTN	0.003	1.001
PTP4A1	-0.058	1.001
PTP4A2	0.019	1.001
PTPLAD1	-0.051	1.001
PTPN11	0.035	1.001
PTPN1	0.162	1.001
PTPRC	-0.111	1.001
PTPRF	-0.002	1.001
PTPRK	0.103	1.001
PTPRT	-0.065	1.001
PTRF	0.039	1.001
PTTG1IP	0.134	1.001
PUF60	0.111	1.001
PVRL2	-0.027	1.001
PXDN	0.129	1.001
PYCR1	0.15	1.001
PYGB	0.047	1.001
PYGL	-0.033	1.001
PYGM	-0.206	0.998
QDPR	-0.218	0.989
QSOX1	0.001	1.001
RAB11A	-0.028	1.001
RAB11FIP1	-0.039	1.001
RAB1B	-0.036	1.001
RAB31	0.161	1.001
RAB5B	0.015	1.001
RAB6A	0.051	1.001
RAB7A	0.266	0.562
RABEP1	-0.024	1.001
RAC1	0.073	1.001
RAD21	0.186	1.001
RAD23B	0.072	1.001
RALGAPB	0.228	0.961
RALY	0.046	1.001
RAMP3	-0.09	1.001
RAN	0.117	1.001
RANBP2	-0.074	1.001
RAP2C	0.059	1.001
RARA	0.119	1.001
RARRES1	0.046	1.001
RARRES3	0.032	1.001
RBBP4	-0.015	1.001
RBBP7	0.068	1.001
RBBP8	-0.081	1.001
RBM3	-0.025	1.001
RBM39	-0.049	1.001
RBM47	-0.065	1.001
RBP1	-0.099	1.001
RBP4	-0.135	1.001
RCAN1	-0.042	1.001
RCC2	0.06	1.001
RCN1	0.003	1.001
RDH10	0.012	1.001
REEP5	0.008	1.001
REEP6	-0.04	1.001
REPS2	0.129	1.001
RERG	-0.118	1.001
RET	-0.119	1.001
RETSAT	-0.073	1.001
RGL2	-0.097	1.001
RGS2	-0.087	1.001
RGS5	-0.225	0.969
RHOA	0.174	1.001
RHOB	0.024	1.001
RHOBTB3	-0.025	1.001
RHOC	0.115	1.001
RIMS4	0.143	1.001
RNASE1	0.057	1.001
RNF187	0.021	1.001
RNF19A	0.057	1.001
RNF213	0.171	1.001
ROD1	0.106	1.001
RPL10	-0.025	1.001
RPL10A	-0.192	1.001
RPL11	-0.124	1.001
RPL12	-0.168	1.001
RPL13	-0.138	1.001
RPL13A	-0.122	1.001
RPL14	-0.119	1.001
RPL15	-0.163	1.001
RPL17	-0.218	0.989
RPL18	-0.109	1.001
RPL18A	-0.034	1.001
RPL19	-0.044	1.001
RPL22	-0.179	1.001
RPL23	-0.062	1.001
RPL23A	-0.082	1.001
RPL24	-0.062	1.001
RPL26	-0.088	1.001
RPL27	-0.06	1.001
RPL27A	-0.025	1.001
RPL28	-0.036	1.001
RPL29	-0.103	1.001
RPL30	0.05	1.001
RPL31	-0.123	1.001
RPL32	-0.139	1.001
RPL34	-0.187	1.001
RPL35	-0.149	1.001
RPL35A	-0.056	1.001
RPL3	-0.204	1
RPL36	-0.173	1.001
RPL37	-0.057	1.001
RPL37A	-0.09	1.001
RPL38	0.068	1.001
RPL41	-0.083	1.001
RPL4	-0.284	0.351
RPL5	-0.183	1.001
RPL6	-0.204	1
RPL7A	-0.131	1.001
RPL8	0.006	1.001
RPL9	-0.096	1.001
RPLP0	-0.071	1.001
RPLP1	-0.149	1.001
RPLP2	-0.084	1.001
RPN1	0.196	1.001
RPN2	0.248	0.801
RPS10	-0.093	1.001
RPS11	-0.055	1.001
RPS12	-0.092	1.001
RPS13	-0.103	1.001
RPS14	-0.161	1.001
RPS15	-0.199	1.001
RPS15A	-0.054	1.001
RPS16	-0.032	1.001
RPS17	-0.133	1.001
RPS18	-0.127	1.001
RPS19	-0.126	1.001
RPS20	-0.005	1.001
RPS21	-0.013	1.001
RPS23	-0.166	1.001
RPS24	-0.025	1.001
RPS25	-0.099	1.001
RPS2	-0.037	1.001
RPS27A	-0.103	1.001
RPS29	-0.045	1.001
RPS3	-0.209	0.998
RPS3A	-0.138	1.001
RPS4X	-0.089	1.001
RPS5	-0.034	1.001
RPS6	-0.138	1.001
RPS6KB1	-0.052	1.001
RPS7	-0.124	1.001
RPS8	-0.169	1.001
RPS9	-0.161	1.001
RPSA	-0.043	1.001
RPSAP58	-0.043	1.001
RRBP1	0.049	1.001
RSL1D1	-0.064	1.001
RTN3	0.058	1.001
RTN4	0.033	1.001
RUNX1	-0.046	1.001
RYR1	0.014	1.001
S100A10	0.252	0.759
S100A11	0.172	1.001
S100A13	-0.014	1.001
S100A14	0.134	1.001
S100A16	0.17	1.001
S100A1	-0.056	1.001
S100A2	0.108	1.001
S100A4	0.131	1.001
S100A6	0.082	1.001
S100A7	0.023	1.001
S100A7A	0.024	1.001
S100A8	0.007	1.001
S100A9	-0.023	1.001
S100P	0.081	1.001
SAA1	-0.102	1.001
SAA2	-0.085	1.001
SAPS3	-0.054	1.001
SAR1A	0.184	1.001
SAT1	-0.12	1.001
SCARB1	0.064	1.001
SCARB2	0.026	1.001
SCCPDH	0.023	1.001
SCD	0.223	0.978
SCG2	-0.125	1.001
SCGB1D2	-0.02	1.001
SCGB2A1	0	1.001
SCGB2A2	0.03	1.001
SCGB3A1	-0.148	1.001
SCNN1A	-0.02	1.001
SCP2	-0.01	1.001
SCPEP1	0.044	1.001
SCRN1	0.165	1.001
SCUBE2	-0.026	1.001
SDC1	0.119	1.001
SDC2	0.087	1.001
SDC4	0.116	1.001
SDCBP	-0.007	1.001
SEC14L2	0.037	1.001
SEC16A	0.037	1.001
SEC22B	0.114	1.001
SEC31A	0.252	0.764
SEC61A1	0.181	1.001
SEC61G	0.132	1.001
SEC62	-0.046	1.001
SEC63	0.071	1.001
SEL1L	0.019	1.001
SELENBP1	-0.051	1.001
SELL	-0.122	1.001
SELM	-0.104	1.001
SEMA3C	0.033	1.001
SEMA4B	-0.03	1.001
SEPHS2	0.221	0.981
SEPP1	-0.027	1.001
SEPT11	0.07	1.001
SEPT2	0.031	1.001
SEPT9	0	1.001
SEPW1	0.088	1.001
SERBP1	-0.108	1.001
SERF2	0.024	1.001
SERHL2	0.015	1.001
SERHL	0.016	1.001
SERINC1	-0.079	1.001
SERINC2	0.127	1.001
SERP1	0.029	1.001
SERPINA1	-0.09	1.001
SERPINA3	-0.015	1.001
SERPINA5	-0.03	1.001
SERPINA6	-0.044	1.001
SERPINB5	0.02	1.001
SERPINE1	0.065	1.001
SERPINF1	0.099	1.001
SERPING1	0.03	1.001
SERPINH1	0.146	1.001
SET	-0.039	1.001
SETD7	0.024	1.001
SEZ6L2	0.126	1.001
SF3B1	-0.041	1.001
SF3B2	0.084	1.001
SF3B3	0.044	1.001
SFN	-0.037	1.001
SFPQ	-0.041	1.001
SFRP1	-0.057	1.001
SFRP2	0	1.001
SFRP4	-0.066	1.001
SFRS1	-0.038	1.001
SFRS5	-0.126	1.001
SFRS6	-0.136	1.001
SGK3	-0.085	1.001
SH3BGRL3	0.105	1.001
SH3BGRL	-0.047	1.001
SH3BP4	0.011	1.001
SH3D19	-0.096	1.001
SHISA2	0.006	1.001
SHISA5	0.119	1.001
SHROOM1	-0.207	0.998
SHROOM3	-0.092	1.001
SIAH2	-0.002	1.001
SIK1	-0.148	1.001
SIPA1L2	-0.014	1.001
SKP1	0.029	1.001
SLC12A2	0.029	1.001
SLC19A3	-0.152	1.001
SLC1A1	0.005	1.001
SLC1A4	0.008	1.001
SLC1A5	0.042	1.001
SLC25A3	-0.041	1.001
SLC25A39	0.063	1.001
SLC25A5	0.036	1.001
SLC25A6	-0.203	1
SLC27A2	-0.072	1.001
SLC29A1	-0.063	1.001
SLC2A10	0.155	1.001
SLC2A1	0.199	1.001
SLC30A8	0.058	1.001
SLC34A2	-0.119	1.001
SLC38A1	0.117	1.001
SLC38A2	0.116	1.001
SLC39A1	0.006	1.001
SLC39A6	-0.085	1.001
SLC39A7	0.113	1.001
SLC39A8	-0.161	1.001
SLC3A2	0.159	1.001
SLC40A1	-0.066	1.001
SLC43A3	-0.054	1.001
SLC44A1	0.025	1.001
SLC44A2	0.081	1.001
SLC44A4	-0.073	1.001
SLC4A7	-0.116	1.001
SLC5A6	0.079	1.001
SLC7A2	0.02	1.001
SLC7A5	0.039	1.001
SLC7A8	0.045	1.001
SLC9A3R1	0.172	1.001
SLC9A3R2	-0.04	1.001
SLITRK6	0.025	1.001
SLPI	-0.07	1.001
SMARCA2	-0.03	1.001
SMARCA4	-0.016	1.001
SMARCC1	0.006	1.001
SMARCD2	0.099	1.001
SMARCE1	0.081	1.001
SMC1A	-0.022	1.001
SMG1	0.035	1.001
SMOC2	-0.12	1.001
SMR3B	-0.051	1.001
SND1	0.038	1.001
SNRNP200	0.069	1.001
SNRNP70	-0.267	0.553
SNRPB	0.035	1.001
SNX3	0.034	1.001
SOCS3	-0.079	1.001
SOD1	0.129	1.001
SOD2	-0.057	1.001
SON	0.003	1.001
SORBS1	-0.13	1.001
SORD	0.03	1.001
SORL1	-0.058	1.001
SORT1	0.022	1.001
SOX10	-0.044	1.001
SOX4	0.104	1.001
SOX9	-0.045	1.001
SPARC	0.145	1.001
SPARCL1	-0.119	1.001
SPDEF	0.035	1.001
SPINT1	0.018	1.001
SPINT2	0.161	1.001
SPON1	0.123	1.001
SPP1	0.103	1.001
SPTAN1	-0.08	1.001
SPTBN1	-0.235	0.913
SPTBN2	-0.021	1.001
SPTLC2	0.094	1.001
SQLE	0.234	0.918
SQSTM1	0.048	1.001
SRCAP	0.06	1.001
SREBF1	0.007	1.001
SREBF2	0.026	1.001
SRP14	-0.094	1.001
SRP9	-0.046	1.001
SRPR	-0.021	1.001
SRRM2	-0.072	1.001
SSFA2	-0.159	1.001
SSR1	0.105	1.001
SSR2	-0.063	1.001
SSR3	0.081	1.001
SSR4	0.039	1.001
SSRP1	0.05	1.001
ST13	-0.064	1.001
ST14	-0.024	1.001
ST3GAL1	0.246	0.834
ST6GAL1	-0.115	1.001
STAC2	-0.007	1.001
STAR	-0.121	1.001
STARD10	0.016	1.001
STARD3	0.12	1.001
STAT1	0.111	1.001
STAT3	0.048	1.001
STAU1	0.094	1.001
STC1	0.043	1.001
STC2	0.046	1.001
STEAP4	-0.108	1.001
STIP1	0.208	0.998
STK38L	-0.013	1.001
STMN1	0.08	1.001
STMN3	0.014	1.001
STOM	0.075	1.001
STRAP	-0.074	1.001
STT3A	-0.01	1.001
SUB1	0.018	1.001
SULF1	0.121	1.001
SULF2	0.1	1.001
SUMF2	-0.01	1.001
SUMO2	0.088	1.001
SUN2	-0.16	1.001
SUPT5H	0.025	1.001
SUPT6H	-0.004	1.001
SURF4	0.262	0.624
SUSD2	0.07	1.001
SUSD3	0.031	1.001
SVEP1	-0.106	1.001
SVIL	-0.03	1.001
SYNCRIP	-0.038	1.001
SYNE2	-0.015	1.001
SYNGR2	0.08	1.001
SYNM	-0.13	1.001
SYNPO	-0.106	1.001
SYNPO2	-0.04	1.001
SYT13	-0.068	1.001
SYT1	-0.042	1.001
SYT7	-0.092	1.001
SYTL2	-0.016	1.001
TACC1	0.083	1.001
TACSTD2	0.085	1.001
TAGLN2	0.041	1.001
TAGLN	0.008	1.001
TALDO1	0.084	1.001
TANC2	0.16	1.001
TAP1	0.016	1.001
TAP2	0	1.001
TAPBP	0.072	1.001
TAT	-0.183	1.001
TAX1BP1	0.13	1.001
TBC1D9	-0.061	1.001
TBL1XR1	0.005	1.001
TBX3	0.041	1.001
TC2N	-0.073	1.001
TCAP	0.015	1.001
TCEAL4	-0.006	1.001
TCEB2	0.034	1.001
TCN1	-0.076	1.001
TCP1	0.096	1.001
TENC1	-0.193	1.001
TEX2	0.13	1.001
TF	-0.062	1.001
TFAP2A	0.077	1.001
TFAP2B	-0.097	1.001
TFCP2L1	-0.085	1.001
TFDP1	0.011	1.001
TFF1	-0.032	1.001
TFF3	0.015	1.001
TFRC	0.134	1.001
TGFBI	0.22	0.983
TGFBR1	0.024	1.001
TGFBR2	-0.132	1.001
TGFBR3	-0.062	1.001
TGM2	-0.068	1.001
TGOLN2	-0.071	1.001
THBS1	0.065	1.001
THBS2	0.198	1.001
THBS4	0.006	1.001
THSD4	-0.088	1.001
THY1	0.154	1.001
TIMP1	0.129	1.001
TIMP2	0.189	1.001
TIMP3	0.138	1.001
TK1	0.066	1.001
TKT	0.108	1.001
TLN1	-0.001	1.001
TM2D2	0.083	1.001
TM4SF1	-0.065	1.001
TM9SF2	0.12	1.001
TM9SF3	0.055	1.001
TMBIM1	0.149	1.001
TMBIM6	0.081	1.001
TMC4	-0.067	1.001
TMC5	0.007	1.001
TMCO1	-0.011	1.001
TMED10	0.145	1.001
TMED2	0.188	1.001
TMED3	0.007	1.001
TMED9	0.143	1.001
TMEM123	0.049	1.001
TMEM132A	0.179	1.001
TMEM150C	0.057	1.001
TMEM176B	-0.058	1.001
TMEM181	-0.013	1.001
TMEM30A	0.009	1.001
TMEM47	-0.123	1.001
TMEM49	0.01	1.001
TMEM59	-0.03	1.001
TMEM64	-0.016	1.001
TMEM66	0.032	1.001
TMEM9	-0.071	1.001
TMSB10	0.149	1.001
TMSL3	0.102	1.001
TNC	0.052	1.001
TNFAIP2	-0.036	1.001
TNFSF10	-0.066	1.001
TNKS1BP1	-0.02	1.001
TNNC1	0.005	1.001
TNNC2	0.131	1.001
TNNI1	-0.013	1.001
TNNT1	0.114	1.001
TNNT3	-0.186	1.001
TNRC18	-0.137	1.001
TNS1	-0.166	1.001
TNS3	0.073	1.001
TNXB	-0.113	1.001
TOB1	0.047	1.001
TOMM20	-0.116	1.001
TOMM6	0.065	1.001
TOMM7	-0.078	1.001
TOP2A	0.143	1.001
TOP2B	0.042	1.001
TP53I11	0.069	1.001
TP53INP1	0.027	1.001
TPD52	0.241	0.875
TPI1	0.016	1.001
TPM1	-0.025	1.001
TPM2	-0.011	1.001
TPM3	0.034	1.001
TPM4	0.06	1.001
TPP1	0.225	0.97
TPR	-0.093	1.001
TPRG1	-0.068	1.001
TPSB2	0.075	1.001
TPT1	-0.148	1.001
TPX2	0.127	1.001
TRAF4	-0.022	1.001
TRAM1	0.132	1.001
TRH	-0.059	1.001
TRIB1	-0.038	1.001
TRIM28	-0.009	1.001
TRIM29	-0.008	1.001
TRIP12	0.071	1.001
TRPA1	0.039	1.001
TRPS1	-0.063	1.001
TSC22D1	-0.105	1.001
TSC22D3	0.076	1.001
TSKU	0.099	1.001
TSPAN1	0.026	1.001
TSPAN13	0.071	1.001
TSPAN15	0.026	1.001
TSPAN3	-0.132	1.001
TSPO	0.01	1.001
TSTA3	0.089	1.001
TTC3	0.042	1.001
TTC39A	0.132	1.001
TTLL12	0.166	1.001
TTN	-0.093	1.001
TTYH3	-0.022	1.001
TUBA1A	0.103	1.001
TUBA1B	0.144	1.001
TUBA1C	0.159	1.001
TUBB	0.105	1.001
TUBB2C	-0.033	1.001
TUBB3	0.169	1.001
TUFM	0.002	1.001
TUG1	0.071	1.001
TUSC5	-0.158	1.001
TXN	0.04	1.001
TXNDC5	0.118	1.001
TXNIP	-0.063	1.001
TYMP	-0.026	1.001
UBA1	0.137	1.001
UBA52	0.022	1.001
UBAP2L	-0.106	1.001
UBB	0.092	1.001
UBC	0.158	1.001
UBD	0.052	1.001
UBE2D3	-0.025	1.001
UBE2L6	0.094	1.001
UBE2V1	0.199	1.001
UBE2Z	0.185	1.001
UBR4	0.025	1.001
UBR5	0.103	1.001
UCP2	-0.063	1.001
UFC1	-0.151	1.001
UGDH	0.063	1.001
UGP2	-0.029	1.001
UGT2B11	0.024	1.001
UGT2B4	-0.103	1.001
UQCRB	0.107	1.001
UQCRFS1	-0.024	1.001
UQCRQ	-0.07	1.001
USP14	0.026	1.001
USP22	-0.023	1.001
USP25	0.047	1.001
USP32	0.004	1.001
USP9X	0.104	1.001
UTRN	0.014	1.001
VAT1	0.091	1.001
VAV3	0.011	1.001
VCAM1	-0.096	1.001
VCAN	0.157	1.001
VCL	0.097	1.001
VCP	0.171	1.001
VDAC1	0.052	1.001
VDAC3	0.114	1.001
[truncated: 54 more rows]

[truncated: 10 more sheets: DLV3_SNVs, DLV3_miRNA_Seq, DLV4_Methylation, DLV4_RNA_Seq, DLV4_SNVs, DLV4_miRNA_Seq, DLV5_Methylation, DLV5_RNA_Seq, DLV5_SNVs, DLV5_miRNA_Seq]
